# Supplementary material for: Identification and validation of γ-Linolenic acid as a natural FABP5 inhibitor in hepatocellular carcinoma through deep learning and experimental approaches
Source: Front Immunol. 2026 Jan 28;17:1700347. doi: 10.3389/fimmu.2026.1700347 (PMC12891133; doi:10.3389/fimmu.2026.1700347)
Supplement: Supplementary file 3 [file DataSheet1.zip › MTT/Ordinary one-way ANOVA of Data 1.txt]

Number of families	1
Number of comparisons per family	15
Alpha	0.05
Tukey's multiple comparisons test	Mean Diff.	95.00% CI of diff.	Below threshold?	Summary	Adjusted P Value
Control vs. 0.2	25.22	12.72 to 37.71	Yes	***	0.0002	A-B
Control vs. 0.225	29.17	16.67 to 41.66	Yes	****	<0.0001	A-C
Control vs. 0.25	47.09	34.60 to 59.59	Yes	****	<0.0001	A-D
Control vs. 0.3	64.57	52.07 to 77.06	Yes	****	<0.0001	A-E
Control vs. 0.35	64.89	52.39 to 77.38	Yes	****	<0.0001	A-F
0.2 vs. 0.225	3.951	-8.544 to 16.45	No	ns	0.8871	B-C
0.2 vs. 0.25	21.88	9.381 to 34.37	Yes	***	0.0008	B-D
0.2 vs. 0.3	39.35	26.86 to 51.85	Yes	****	<0.0001	B-E
0.2 vs. 0.35	39.67	27.18 to 52.17	Yes	****	<0.0001	B-F
0.225 vs. 0.25	17.92	5.429 to 30.42	Yes	**	0.0043	C-D
0.225 vs. 0.3	35.40	22.90 to 47.90	Yes	****	<0.0001	C-E
0.225 vs. 0.35	35.72	23.23 to 48.22	Yes	****	<0.0001	C-F
0.25 vs. 0.3	17.48	4.980 to 29.97	Yes	**	0.0053	D-E
0.25 vs. 0.35	17.80	5.301 to 30.29	Yes	**	0.0046	D-F
0.3 vs. 0.35	0.3212	-12.17 to 12.82	No	ns	>0.9999	E-F
Test details	Mean 1	Mean 2	Mean Diff.	SE of diff.	n1	n2	q	DF
Control vs. 0.2	100.0	74.78	25.22	3.720	3	3	9.586	12
Control vs. 0.225	100.0	70.83	29.17	3.720	3	3	11.09	12
Control vs. 0.25	100.0	52.91	47.09	3.720	3	3	17.90	12
Control vs. 0.3	100.0	35.43	64.57	3.720	3	3	24.55	12
Control vs. 0.35	100.0	35.11	64.89	3.720	3	3	24.67	12
0.2 vs. 0.225	74.78	70.83	3.951	3.720	3	3	1.502	12
0.2 vs. 0.25	74.78	52.91	21.88	3.720	3	3	8.316	12
0.2 vs. 0.3	74.78	35.43	39.35	3.720	3	3	14.96	12
0.2 vs. 0.35	74.78	35.11	39.67	3.720	3	3	15.08	12
0.225 vs. 0.25	70.83	52.91	17.92	3.720	3	3	6.814	12
0.225 vs. 0.3	70.83	35.43	35.40	3.720	3	3	13.46	12
0.225 vs. 0.35	70.83	35.11	35.72	3.720	3	3	13.58	12
0.25 vs. 0.3	52.91	35.43	17.48	3.720	3	3	6.643	12
0.25 vs. 0.35	52.91	35.11	17.80	3.720	3	3	6.765	12
0.3 vs. 0.35	35.43	35.11	0.3212	3.720	3	3	0.1221	12
