# Supplementary material for: Identification and validation of γ-Linolenic acid as a natural FABP5 inhibitor in hepatocellular carcinoma through deep learning and experimental approaches
Source: Front Immunol. 2026 Jan 28;17:1700347. doi: 10.3389/fimmu.2026.1700347 (PMC12891133; doi:10.3389/fimmu.2026.1700347)
Supplement: Supplementary file 4 [file DataSheet2.zip]

Archive with 252 entries (248 files):
- Morgan-XGBoost/
- Morgan-XGBoost/shap.py
- __MACOSX/Morgan-XGBoost/._shap.py
- Morgan-XGBoost/consolidated_smiles.csv
- __MACOSX/Morgan-XGBoost/._consolidated_smiles.csv
- Morgan-XGBoost/.DS_Store
- __MACOSX/Morgan-XGBoost/._.DS_Store
- Morgan-XGBoost/predict.py
- __MACOSX/Morgan-XGBoost/._predict.py
- Morgan-XGBoost/__pycache__/
- Morgan-XGBoost/data.csv
- __MACOSX/Morgan-XGBoost/._data.csv
- Morgan-XGBoost/predictions_with_smiles.csv
- __MACOSX/Morgan-XGBoost/._predictions_with_smiles.csv
- Morgan-XGBoost/best_xgb_model_Morgan.joblib
- __MACOSX/Morgan-XGBoost/._best_xgb_model_Morgan.joblib
- Morgan-XGBoost/__pycache__/shap.cpython-311.pyc
- __MACOSX/Morgan-XGBoost/__pycache__/._shap.cpython-311.pyc
- yaoshitongyuansmiles/
- yaoshitongyuansmiles/Baiguo_ingredients.txt
- __MACOSX/yaoshitongyuansmiles/._Baiguo_ingredients.txt
- yaoshitongyuansmiles/Huajiao_ingredients.txt
- __MACOSX/yaoshitongyuansmiles/._Huajiao_ingredients.txt
- yaoshitongyuansmiles/Juhua_ingredients.txt
- __MACOSX/yaoshitongyuansmiles/._Juhua_ingredients.txt
- yaoshitongyuansmiles/Roudoukou_ingredients.txt
- __MACOSX/yaoshitongyuansmiles/._Roudoukou_ingredients.txt
- yaoshitongyuansmiles/Zisuzi_ingredients.txt
- __MACOSX/yaoshitongyuansmiles/._Zisuzi_ingredients.txt
- yaoshitongyuansmiles/Suanzaoren_ingredients.txt
- __MACOSX/yaoshitongyuansmiles/._Suanzaoren_ingredients.txt
- yaoshitongyuansmiles/Xiyangshen_ingredients.txt
- __MACOSX/yaoshitongyuansmiles/._Xiyangshen_ingredients.txt
- yaoshitongyuansmiles/Shaji_ingredients.txt
- __MACOSX/yaoshitongyuansmiles/._Shaji_ingredients.txt
- yaoshitongyuansmiles/Yuliren_ingredients.txt
- __MACOSX/yaoshitongyuansmiles/._Yuliren_ingredients.txt
- yaoshitongyuansmiles/Zisuzi_targets.txt
- __MACOSX/yaoshitongyuansmiles/._Zisuzi_targets.txt
- yaoshitongyuansmiles/Pangdahai_ingredients.txt
- __MACOSX/yaoshitongyuansmiles/._Pangdahai_ingredients.txt
- yaoshitongyuansmiles/Zhijuzi_ingredients.txt
- __MACOSX/yaoshitongyuansmiles/._Zhijuzi_ingredients.txt
- yaoshitongyuansmiles/Yuzhu_ingredients.txt
- __MACOSX/yaoshitongyuansmiles/._Yuzhu_ingredients.txt
- yaoshitongyuansmiles/Taoren_ingredients.txt
- __MACOSX/yaoshitongyuansmiles/._Taoren_ingredients.txt
- yaoshitongyuansmiles/Caoguo_ingredients.txt
- __MACOSX/yaoshitongyuansmiles/._Caoguo_ingredients.txt
- yaoshitongyuansmiles/Juemingzi_ingredients.txt
- __MACOSX/yaoshitongyuansmiles/._Juemingzi_ingredients.txt
- yaoshitongyuansmiles/Dandouchi_ingredients.txt
- __MACOSX/yaoshitongyuansmiles/._Dandouchi_ingredients.txt
- yaoshitongyuansmiles/Gouqizi_ingredients.txt
- __MACOSX/yaoshitongyuansmiles/._Gouqizi_ingredients.txt
- yaoshitongyuansmiles/Shengjiang_ingredients.txt
- __MACOSX/yaoshitongyuansmiles/._Shengjiang_ingredients.txt
- yaoshitongyuansmiles/Yejuhua_ingredients.txt
- __MACOSX/yaoshitongyuansmiles/._Yejuhua_ingredients.txt
- yaoshitongyuansmiles/Rougui_ingredients.txt
- __MACOSX/yaoshitongyuansmiles/._Rougui_ingredients.txt
- yaoshitongyuansmiles/Renshenye_ingredients.txt
- __MACOSX/yaoshitongyuansmiles/._Renshenye_ingredients.txt
- yaoshitongyuansmiles/Yuxingcao_ingredients.txt
- __MACOSX/yaoshitongyuansmiles/._Yuxingcao_ingredients.txt
- yaoshitongyuansmiles/Shanzhaye_ingredients.txt
- __MACOSX/yaoshitongyuansmiles/._Shanzhaye_ingredients.txt
- yaoshitongyuansmiles/Dingxiang_ingredients.txt
- __MACOSX/yaoshitongyuansmiles/._Dingxiang_ingredients.txt
- yaoshitongyuansmiles/Qingguo_ingredients.txt
- __MACOSX/yaoshitongyuansmiles/._Qingguo_ingredients.txt
- yaoshitongyuansmiles/Gegen_ingredients.txt
- __MACOSX/yaoshitongyuansmiles/._Gegen_ingredients.txt
- yaoshitongyuansmiles/Biba_ingredients.txt
- __MACOSX/yaoshitongyuansmiles/._Biba_ingredients.txt
- yaoshitongyuansmiles/Gaoliangjiang_ingredients.txt
- __MACOSX/yaoshitongyuansmiles/._Gaoliangjiang_ingredients.txt
- yaoshitongyuansmiles/Huangjing_ingredients.txt
- __MACOSX/yaoshitongyuansmiles/._Huangjing_ingredients.txt
- yaoshitongyuansmiles/Baihe_ingredients.txt
- __MACOSX/yaoshitongyuansmiles/._Baihe_ingredients.txt
- yaoshitongyuansmiles/Shanzhuyu_ingredients.txt
- __MACOSX/yaoshitongyuansmiles/._Shanzhuyu_ingredients.txt
- yaoshitongyuansmiles/Baibiandou_ingredients.txt
- __MACOSX/yaoshitongyuansmiles/._Baibiandou_ingredients.txt
- yaoshitongyuansmiles/Hetaoren_ingredients.txt
- __MACOSX/yaoshitongyuansmiles/._Hetaoren_ingredients.txt
- yaoshitongyuansmiles/Huaihua_ingredients.txt
- __MACOSX/yaoshitongyuansmiles/._Huaihua_ingredients.txt
- yaoshitongyuansmiles/Huangqi_ingredients.txt
- __MACOSX/yaoshitongyuansmiles/._Huangqi_ingredients.txt
- yaoshitongyuansmiles/Xiakucao_ingredients.txt
- __MACOSX/yaoshitongyuansmiles/._Xiakucao_ingredients.txt
- yaoshitongyuansmiles/Yuganzi_ingredients.txt
- __MACOSX/yaoshitongyuansmiles/._Yuganzi_ingredients.txt
- yaoshitongyuansmiles/Sangsheng_ingredients.txt
- __MACOSX/yaoshitongyuansmiles/._Sangsheng_ingredients.txt
- yaoshitongyuansmiles/Buzhaye_ingredients.txt
- __MACOSX/yaoshitongyuansmiles/._Buzhaye_ingredients.txt
- yaoshitongyuansmiles/Wumei_ingredients.txt
- __MACOSX/yaoshitongyuansmiles/._Wumei_ingredients.txt
- yaoshitongyuansmiles/Dangshen_ingredients.txt
- __MACOSX/yaoshitongyuansmiles/._Dangshen_ingredients.txt
- yaoshitongyuansmiles/Roucongrong_ingredients.txt
- __MACOSX/yaoshitongyuansmiles/._Roucongrong_ingredients.txt
- yaoshitongyuansmiles/Baimaoxiakucao_ingredients.txt
- __MACOSX/yaoshitongyuansmiles/._Baimaoxiakucao_ingredients.txt
- yaoshitongyuansmiles/Jiegeng_ingredients.txt
- __MACOSX/yaoshitongyuansmiles/._Jiegeng_ingredients.txt
- yaoshitongyuansmiles/Jinzhanjuhua_ingredients.txt
- __MACOSX/yaoshitongyuansmiles/._Jinzhanjuhua_ingredients.txt
- yaoshitongyuansmiles/Heizhima_ingredients.txt
- __MACOSX/yaoshitongyuansmiles/._Heizhima_ingredients.txt
- yaoshitongyuansmiles/Xiangyuan_ingredients.txt
- __MACOSX/yaoshitongyuansmiles/._Xiangyuan_ingredients.txt
- yaoshitongyuansmiles/Heye_ingredients.txt
- __MACOSX/yaoshitongyuansmiles/._Heye_ingredients.txt
- yaoshitongyuansmiles/Bajiaohuixiang_ingredients.txt
- __MACOSX/yaoshitongyuansmiles/._Bajiaohuixiang_ingredients.txt
- yaoshitongyuansmiles/Jianghuang_ingredients.txt
- __MACOSX/yaoshitongyuansmiles/._Jianghuang_ingredients.txt
- yaoshitongyuansmiles/Zisu_ingredients.txt
- __MACOSX/yaoshitongyuansmiles/._Zisu_ingredients.txt
- yaoshitongyuansmiles/Kuxingren_ingredients.txt
- __MACOSX/yaoshitongyuansmiles/._Kuxingren_ingredients.txt
- yaoshitongyuansmiles/Xiaohuixiang_ingredients.txt
- __MACOSX/yaoshitongyuansmiles/._Xiaohuixiang_ingredients.txt
- yaoshitongyuansmiles/Fuling_ingredients.txt
- __MACOSX/yaoshitongyuansmiles/._Fuling_ingredients.txt
- yaoshitongyuansmiles/Chixiaodou_ingredients.txt
- __MACOSX/yaoshitongyuansmiles/._Chixiaodou_ingredients.txt
- yaoshitongyuansmiles/Fupenzi_ingredients.txt
- __MACOSX/yaoshitongyuansmiles/._Fupenzi_ingredients.txt
- yaoshitongyuansmiles/Daodou_ingredients.txt
- __MACOSX/yaoshitongyuansmiles/._Daodou_ingredients.txt
- yaoshitongyuansmiles/Xiebai_ingredients.txt
- __MACOSX/yaoshitongyuansmiles/._Xiebai_ingredients.txt
- yaoshitongyuansmiles/Ganjiang_ingredients.txt
- __MACOSX/yaoshitongyuansmiles/._Ganjiang_ingredients.txt
- yaoshitongyuansmiles/Gancao_ingredients.txt
- __MACOSX/yaoshitongyuansmiles/._Gancao_ingredients.txt
- yaoshitongyuansmiles/Duzhongye_ingredients.txt
- __MACOSX/yaoshitongyuansmiles/._Duzhongye_ingredients.txt
- yaoshitongyuansmiles/Sangye_ingredients.txt
- __MACOSX/yaoshitongyuansmiles/._Sangye_ingredients.txt
- yaoshitongyuansmiles/Lingzhi_ingredients.txt
- __MACOSX/yaoshitongyuansmiles/._Lingzhi_ingredients.txt
- yaoshitongyuansmiles/Tufuling_ingredients.txt
- __MACOSX/yaoshitongyuansmiles/._Tufuling_ingredients.txt
- yaoshitongyuansmiles/Zhizi_ingredients.txt
- __MACOSX/yaoshitongyuansmiles/._Zhizi_ingredients.txt
- yaoshitongyuansmiles/Yiyiren_ingredients.txt
- __MACOSX/yaoshitongyuansmiles/._Yiyiren_ingredients.txt
- yaoshitongyuansmiles/Baizhi_ingredients.txt
- __MACOSX/yaoshitongyuansmiles/._Baizhi_ingredients.txt
- yaoshitongyuansmiles/Huomaren_ingredients.txt
- __MACOSX/yaoshitongyuansmiles/._Huomaren_ingredients.txt
- yaoshitongyuansmiles/Qianshi_ingredients.txt
- __MACOSX/yaoshitongyuansmiles/._Qianshi_ingredients.txt
- yaoshitongyuansmiles/Kunbu_ingredients.txt
- __MACOSX/yaoshitongyuansmiles/._Kunbu_ingredients.txt
- yaoshitongyuansmiles/Foshou_ingredients.txt
- __MACOSX/yaoshitongyuansmiles/._Foshou_ingredients.txt
- yaoshitongyuansmiles/Dazao_ingredients.txt
- __MACOSX/yaoshitongyuansmiles/._Dazao_ingredients.txt
- yaoshitongyuansmiles/Xihonghua_ingredients.txt
- __MACOSX/yaoshitongyuansmiles/._Xihonghua_ingredients.txt
- yaoshitongyuansmiles/Maiya_ingredients.txt
- __MACOSX/yaoshitongyuansmiles/._Maiya_ingredients.txt
- yaoshitongyuansmiles/Meiguihua_ingredients.txt
- __MACOSX/yaoshitongyuansmiles/._Meiguihua_ingredients.txt
- yaoshitongyuansmiles/Luohanguo_ingredients.txt
- __MACOSX/yaoshitongyuansmiles/._Luohanguo_ingredients.txt
- yaoshitongyuansmiles/Sharen_ingredients.txt
- __MACOSX/yaoshitongyuansmiles/._Sharen_ingredients.txt
- yaoshitongyuansmiles/Mugau_ingredients.txt
- __MACOSX/yaoshitongyuansmiles/._Mugau_ingredients.txt
- yaoshitongyuansmiles/Jinyinhua_ingredients.txt
- __MACOSX/yaoshitongyuansmiles/._Jinyinhua_ingredients.txt
- yaoshitongyuansmiles/Lianzixin_ingredients.txt
- __MACOSX/yaoshitongyuansmiles/._Lianzixin_ingredients.txt
- yaoshitongyuansmiles/Juju_ingredients.txt
- __MACOSX/yaoshitongyuansmiles/._Juju_ingredients.txt
- yaoshitongyuansmiles/Machixian_ingredients.txt
- __MACOSX/yaoshitongyuansmiles/._Machixian_ingredients.txt
- yaoshitongyuansmiles/Xiaoji_ingredients.txt
- __MACOSX/yaoshitongyuansmiles/._Xiaoji_ingredients.txt
- yaoshitongyuansmiles/Xiangru_ingredients.txt
- __MACOSX/yaoshitongyuansmiles/._Xiangru_ingredients.txt
- yaoshitongyuansmiles/Laifuzi_ingredients.txt
- __MACOSX/yaoshitongyuansmiles/._Laifuzi_ingredients.txt
- yaoshitongyuansmiles/Guanghuoxiang_ingredients.txt
- __MACOSX/yaoshitongyuansmiles/._Guanghuoxiang_ingredients.txt
- yaoshitongyuansmiles/Shanyao_ingredients.txt
- __MACOSX/yaoshitongyuansmiles/._Shanyao_ingredients.txt
- yaoshitongyuansmiles/Renshen_ingredients.txt
- __MACOSX/yaoshitongyuansmiles/._Renshen_ingredients.txt
- yaoshitongyuansmiles/Danggui_ingredients.txt
- __MACOSX/yaoshitongyuansmiles/._Danggui_ingredients.txt
- yaoshitongyuansmiles/Bohe_ingredients.txt
- __MACOSX/yaoshitongyuansmiles/._Bohe_ingredients.txt
- model/
- model/best_rf_model_MACCS.joblib
- __MACOSX/model/._best_rf_model_MACCS.joblib
- model/best_mlp_model_RDKit.joblib
- __MACOSX/model/._best_mlp_model_RDKit.joblib
- model/best_svm_model_Morgan.joblib
- __MACOSX/model/._best_svm_model_Morgan.joblib
- model/best_xgb_model_MACCS.joblib
- __MACOSX/model/._best_xgb_model_MACCS.joblib
- model/best_mlp_model_AtomPairsFP.joblib
- __MACOSX/model/._best_mlp_model_AtomPairsFP.joblib
- model/best_rf_model_TopologicalTorsion.joblib
- __MACOSX/model/._best_rf_model_TopologicalTorsion.joblib
- model/best_mlp_model_MACCS.joblib
- __MACOSX/model/._best_mlp_model_MACCS.joblib
- model/best_svm_model_TopologicalTorsion.joblib
- __MACOSX/model/._best_svm_model_TopologicalTorsion.joblib
- model/best_rf_model_AtomPairsFP.joblib
- __MACOSX/model/._best_rf_model_AtomPairsFP.joblib
- model/best_xgb_model_RDKit.joblib
- __MACOSX/model/._best_xgb_model_RDKit.joblib
- model/best_rf_model_RDKit.joblib
- __MACOSX/model/._best_rf_model_RDKit.joblib
- model/best_svm_model_AtomPairsFP.joblib
- __MACOSX/model/._best_svm_model_AtomPairsFP.joblib
- model/best_xgb_model_AtomPairsFP.joblib
- __MACOSX/model/._best_xgb_model_AtomPairsFP.joblib
- model/best_rf_model_Morgan.joblib
- __MACOSX/model/._best_rf_model_Morgan.joblib
- model/best_svm_model_MACCS.joblib
- __MACOSX/model/._best_svm_model_MACCS.joblib
- model/best_mlp_model_Morgan.joblib
- __MACOSX/model/._best_mlp_model_Morgan.joblib
- model/best_svm_model_RDKit.joblib
- __MACOSX/model/._best_svm_model_RDKit.joblib
- model/best_xgb_model_Morgan.joblib
- __MACOSX/model/._best_xgb_model_Morgan.joblib
- model/best_xgb_model_TopologicalTorsion.joblib
- __MACOSX/model/._best_xgb_model_TopologicalTorsion.joblib
- model/best_mlp_model_TopologicalTorsion.joblib
- __MACOSX/model/._best_mlp_model_TopologicalTorsion.joblib
- main.py
- __MACOSX/._main.py
- model_rf.py
- __MACOSX/._model_rf.py
- model_xgb.py
- __MACOSX/._model_xgb.py
- model_mlp.py
- __MACOSX/._model_mlp.py
- liver_cancer_data.csv
- __MACOSX/._liver_cancer_data.csv
