# Supplementary material for: Identification and validation of γ-Linolenic acid as a natural FABP5 inhibitor in hepatocellular carcinoma through deep learning and experimental approaches
Source: Front Immunol. 2026 Jan 28;17:1700347. doi: 10.3389/fimmu.2026.1700347 (PMC12891133; doi:10.3389/fimmu.2026.1700347)
Supplement: Supplementary file 4 [file DataSheet2.zip › Morgan-XGBoost/shap.py]

import numpy as np
import pandas as pd
from rdkit import Chem
from rdkit.Chem import AllChem
import xgboost as xgb
from sklearn.model_selection import train_test_split, GridSearchCV
import shap
import matplotlib.pyplot as plt
import os
from tqdm import tqdm

# Load your data
df = pd.read_csv('data.csv')

# Split data into training and test sets
X = df['SMILES'].apply(lambda x: AllChem.GetMorganFingerprintAsBitVect(Chem.MolFromSmiles(x), 2, nBits=1024))
X_train, X_test, y_train, y_test = train_test_split(X, df['Label'], test_size=0.2, random_state=42)

# Define a function to train the model
def train_model(X_train, y_train):
    params = {
        "n_estimators": [100, 200, 300],
        "max_depth": [3, 5, 7],
        "learning_rate": [0.01, 0.1, 0.2],
        "subsample": [0.8, 1.0],
        "colsample_bytree": [0.8, 1.0]
    }
    model = xgb.XGBClassifier(eval_metric='logloss')
    gc = GridSearchCV(model, param_grid=params, cv=5, scoring='roc_auc', return_train_score=True, verbose=2)
    gc.fit(X_train.tolist(), y_train)
    return gc.best_estimator_

# Train the model
xgb_model = train_model(X_train, y_train)

# Create directories for output
output_dir = 'xgboost_test'
if not os.path.exists(output_dir):
    os.makedirs(output_dir)
    os.makedirs(f'{output_dir}/images')

# Define the SHAP explainer
explainer = shap.Explainer(xgb_model, X_train.tolist())
shap_values = explainer(X_test.tolist())

# Summary plot
plt.figure()
shap.summary_plot(shap_values, X_test.tolist())
plt.title('SHAP Summary')
plt.savefig(f'{output_dir}/shap_summary.png', bbox_inches='tight')
plt.clf()

# Dependence plots for the top 20 features
feature_names = df.columns[1:-1]  # Adjust according to your dataset
top_20_features = np.argsort(-np.abs(shap_values.values).mean(0))[:20]
for feature_idx in top_20_features:
    plt.figure()
    shap.dependence_plot(feature_idx, shap_values.values, X_test.tolist(), feature_names=feature_names, show=False)
    plt.title(f'SHAP Dependence Plot for Feature {feature_names[feature_idx]}')
    plt.savefig(f'{output_dir}/shap_dependence_feature_{feature_idx}.png', bbox_inches='tight')
    plt.clf()

# Perform fragment search for important features
# Assuming fragment_search is defined
molecules_index = []
for i in top_20_features:
    fragment_search(df['SMILES'], i, f'{output_dir}/images', molecules_index)

print("All tasks completed successfully.")
