# Supplementary material for: Identification and validation of γ-Linolenic acid as a natural FABP5 inhibitor in hepatocellular carcinoma through deep learning and experimental approaches
Source: Front Immunol. 2026 Jan 28;17:1700347. doi: 10.3389/fimmu.2026.1700347 (PMC12891133; doi:10.3389/fimmu.2026.1700347)
Supplement: Supplementary file 4 [file DataSheet2.zip › Morgan-XGBoost/consolidated_smiles.csv]

SMILES
CC(C)(CO)[C@H](C(=O)NCCC(=O)O)O
CCCCCC/C=C\CCCCCCCC1=C(C(=CC=C1)O)C(=O)O
CC1=CCC2CC1OC2(C)C
CCCCCCCC(=O)O
COC1=C(C=CC(=C1)C2=C(C(=O)C3=C(C=C(C=C3O2)O)O)O)O
C1=CC=C(C(=C1)O)O
CC[C@H](/C=C/[C@@H](C)[C@H]1CC[C@@H]2[C@@]1(CC[C@H]3[C@H]2CC=C4[C@@]3(CC[C@@H](C4)O)C)C)C(C)C
C([C@@H](C(=O)O)N)C(=O)N
C1[C@H]([C@H](OC2=CC(=CC(=C21)O)O)C3=CC(=C(C(=C3)O)O)O)OC(=O)C4=CC(=C(C(=C4)O)O)O
C1[C@@H]([C@H](OC2=CC(=CC(=C21)O)O)C3=CC(=C(C=C3)O)O)O
C1=CC(=C(C=C1C2=C(C(=O)C3=C(C=C(C=C3O2)O)O)O)O)O
CCCCCC/C=C\CCCCCCCC(=O)O
C1[C@H]([C@H](OC2=CC(=CC(=C21)O)O)C3=CC(=C(C=C3)O)O)O
C[C@@]12[C@H](C=C[C@@]3([C@@H]1[C@@H]([C@]45[C@H]3CC[C@](C4)(C(=C)C5)O)C(=O)O)OC2=O)O
CCCCCC/C=C\CCCCCCCC1=CC(=CC(=C1)O)O
CCCC/C=C/CCC/C=C/CCCC(=O)O
CCCCCCCCCCCCCCCCCC(=O)O
C=C(CO)[C@@H](C#N)O[C@H]1[C@@H]([C@H]([C@@H]([C@H](O1)CO)O)O)O
C1=CC=C(C=C1)C2=CC(=O)C3=CC=CC=C3O2
CCCCCCCCCCCCCC1=C(C(=CC=C1)O)C(=O)O
COC1=C(C=C(C=C1)C2=CC(=O)C3=C(C=C(C=C3O2)OC)O)C4=C(C=C(C5=C4OC(=CC5=O)C6=CC=C(C=C6)O)O)O
COC1=CC2=C(C=CN=C2C=C1)C(=O)CC[C@@H]3CCNC[C@@H]3C=C
C[C@@]12CCC[C@@]3([C@@H]1[C@H](OC2)O)COC(=O)[C@]45[C@H]3[C@@H](C[C@H](C4)C(=C)C5=O)O
C[C@H]1[C@@H]([C@H]([C@@H]([C@@H](O1)O[C@H]2CC[C@]3([C@@H](C2)CC[C@@H]4[C@@H]3CC[C@]5([C@@]4(CC[C@@H]5C6=CC(=O)OC6)O)C)CO)O)OC)O
CC1C(C(C(C(O1)OC2CCC3(C(C2)CCC4C3CCC5(C4(CCC5C6=CC(=O)OC6)O)C)CO)O)OC)O
CCCCCCCCCCCCCCCCC=CC=CC(=O)O
CCCCCCCCCCCCCCCC1=C(C(=CC=C1)O)C(=O)O
CC[C@H](CC[C@@H](C)[C@H]1CC[C@@H]2[C@@]1(CC[C@H]3[C@H]2CC=C4[C@@]3(CC[C@@H](C4)O)C)C)C(C)C
CCCCCCCCCCCCCCCC(=O)O
CCCCCC/C=C/CCCCCCCCCC(=O)O
CCCCCC/C=C\CCCCCCCCCC(=O)O
CCCCCCC=CCCCCCCCCCC(=O)O
CCCCCCCC/C=C\CCCCCCCC(=O)O
C[C@](CC1=CC(=C(C=C1)O)F)(C(=O)O)N
COC1=CC=C(C=C1)C2=COC3=C(C2=O)C=CC(=C3)O
C1=CC(=CC=C1C2=C(C(=O)C3=C(C=C(C=C3O2)O)O)O)O
C1[C@H](C([C@@H](CC1(C(=O)O)O)O)O)O
C1=CC(=CC=C1C2=CC(=O)C3=C(O2)C(=C(C=C3O)O)C4=C(C=CC(=C4)C5=CC(=O)C6=C(C=C(C=C6O5)O)O)O)O
CC1=C(C(CCC1)(C)C)/C=C/C(=C/C=C/C(=C/C=C/C=C(\C)/C=C/C=C(\C)/C=C/[C@H]2C(=CCCC2(C)C)C)/C)/C
CC[C@H](CC[C@@H](C)[C@H]1CC[C@@H]2[C@@]1(CC[C@H]3[C@H]2CC=C4[C@@]3(CC[C@@H](C4)O[C@H]5[C@@H]([C@H]([C@@H]([C@H](O5)CO)O)O)O)C)C)C(C)C
CC1=NC=C(C(=C1O)COC)CO
CCCCCCCCCCCCCCCCCCC[C@H](CCCCCCCCC)O
CC1C(=O)OC2C1(C34C(=O)OC5C3(C2O)C6(C(C5)C(C)(C)C)C(C(=O)OC6O4)O)O
C[C@@H]1C(=O)O[C@@H]2[C@]1([C@@]34C(=O)O[C@H]5[C@]3([C@H]2O)[C@@]6([C@@H](C5)C(C)(C)C)[C@H](C(=O)O[C@H]6O4)O)O
C[C@@H]1C(=O)O[C@@H]2[C@]1([C@@]34C(=O)O[C@H]5C3(C2O)C6([C@@H](C5)C(C)(C)C)[C@H](O4)OC(=O)C6O)O
C[C@@H]1C(=O)O[C@@H]2[C@]1([C@@]34C(=O)O[C@H]5[C@]3([C@@H]2O)[C@@]6([C@@H](C5)C(C)(C)C)[C@H](C(=O)O[C@H]6O4)O)O
C[C@@H]1C(=O)O[C@@H]2[C@]1(C34C(=O)O[C@H]5C3([C@H]2O)C6([C@@H](C5)C(C)(C)C)[C@H](C(=O)O[C@H]6O4)O)O
C[C@@H]1C(=O)O[C@@H]2[C@]1([C@@]34C(=O)O[C@H]5C3([C@@H]2O)C6([C@@H](C5)C(C)(C)C)[C@H](C(=O)O[C@H]6O4)O)O
C[C@@H]1C(=O)O[C@@H]2[C@]1([C@@]34C(=O)O[C@H]5C3([C@H]2O)C6([C@@H](C5)C(C)(C)C)[C@H](C(=O)O[C@H]6O4)O)O
C[C@@H]1C(=O)O[C@@H]2[C@]1([C@@]34C(=O)O[C@H]5C3([C@H]2O)[C@@]6([C@@H](C5)C(C)(C)C)[C@H](C(=O)O[C@H]6O4)O)O
C[C@@H]1C(=O)O[C@@H]2[C@]1([C@@]34C(=O)O[C@H]5C3(C2O)C6([C@H](O4)OC(=O)C6O)C(C5)C(C)(C)C)O
C[C@@H]1C(=O)OC2[C@]1([C@@]34C(=O)O[C@H]5C3([C@H]2O)[C@@]6([C@@H](C5)C(C)(C)C)[C@H](C(=O)O[C@H]6O4)O)O
C[C@@H]1C(=O)O[C@@H]2[C@]1([C@@]34C(=O)O[C@H]5[C@]3([C@H]2O)[C@@]6([C@@H](C5)C(C)(C)C)[C@H](C(=O)OC6O4)O)O
C[C@@H]1C(=O)O[C@@H]2[C@]1([C@@]34C(=O)O[C@H]5C3([C@@H]2O)C6([C@@H](C5)C(C)(C)C)[C@H](C(=O)OC6O4)O)O
C[C@@H]1C(=O)O[C@@H]2[C@]1([C@@]34C(=O)O[C@H]5C3([C@H]2O)C6([C@@H](C5)C(C)(C)C)[C@H](C(=O)O[C@@H]6O4)O)O
C[C@@H]1C(=O)O[C@@H]2[C@]1([C@@]34C(=O)O[C@H]5[C@]3([C@H]2O)[C@]6([C@@H](C5)C(C)(C)C)[C@H](O4)OC(=O)C6O)O
C[C@@H]1C(=O)O[C@H]2[C@]1(C34C(=O)O[C@H]5C3([C@H]2O)C6([C@@H](C5)C(C)(C)C)[C@H](C(=O)O[C@@H]6O4)O)O
C[C@H]1C(=O)O[C@@H]2[C@]1([C@]34C(=O)O[C@@H]5C3([C@@H]2O)C6([C@@H](C5)C(C)(C)C)[C@@H](C(=O)O[C@H]6O4)O)O
CC1C(=O)O[C@H]2[C@]1([C@@]34C(=O)OC5[C@]3(C2O)[C@@]6(C(C5)C(C)(C)C)C(C(=O)OC6O4)O)O
C[C@H]1C(=O)O[C@H]2[C@@]1([C@]34C(=O)O[C@@H]5C3([C@@H]2O)[C@]6([C@H](C5)C(C)(C)C)[C@@H](C(=O)O[C@@H]6O4)O)O
C[C@@H]1C(=O)O[C@@H]2[C@]1([C@@]34C(=O)O[C@H]5C3([C@H]2O)C6([C@@H](C5)C(C)(C)C)[C@H](C(=O)OC6O4)O)O
C[C@@H]1C(=O)OC2[C@]1([C@@]34C(=O)O[C@H]5[C@@]3([C@H]2O)[C@@]6([C@@H](C5)C(C)(C)C)[C@H](C(=O)O[C@H]6O4)O)O
C[C@@H]1C(=O)O[C@@H]2[C@]1([C@@]34C(=O)O[C@H]5[C@@]3([C@H]2O)C6([C@@H](C5)C(C)(C)C)[C@H](C(=O)O[C@H]6O4)O)O
CC1C(=O)OC2[C@]1([C@@]34C(=O)OC5[C@]3(C2O)[C@@]6(C(C5)C(C)(C)C)C(C(=O)OC6O4)O)O
C[C@@H]1C(=O)O[C@@H]2[C@]1(C34C(=O)OC5C3([C@H]2O)C6([C@H](C(=O)O[C@H]6O4)O)C(C5)C(C)(C)C)O
C[C@H]1[C@@H]([C@H]([C@H]([C@@H](O1)OC[C@@H]2[C@H]([C@@H]([C@H]([C@@H](O2)OC3=C(OC4=CC(=CC(=C4C3=O)O)O)C5=CC(=C(C=C5)O)O)O)O)O)O)O)O
CC1=C(C(C[C@@H](C1)O)(C)C)/C=C/C(=C/C=C/C(=C/C=C/C=C(\C)/C=C/C=C(\C)/C=C/[C@H]2C(=C[C@@H](CC2(C)C)O)C)/C)/C
CC1=C(C(CCC1)(C)C)/C=C/C(=C/C=C/C(=C/C=C/C=C(/C=C/C=C(/C=C/C2=C(CCCC2(C)C)C)\C)\C)/C)/C
CCCC(=O)O
C[C@@H]1C(=O)O[C@@H]2[C@]1([C@@]34C(=O)O[C@H]5C3(C2)C6([C@@H](C5)C(C)(C)C)[C@H](C(=O)O[C@H]6O4)O)O
C[C@@H]1C(=O)OC2[C@]1([C@]34C(=O)O[C@H]5C3(C2)C6([C@@H](C5)C(C)(C)C)[C@H](C(=O)OC6O4)O)O
C/C=C(\C)/C(=O)N[C@@H](C1=CC=CC=C1)[C@H](C(=O)O[C@H]2C[C@]3([C@H]([C@H]4[C@@]([C@@H](C[C@@H]5[C@]4(CO5)OC(=O)C)O)(C(=O)[C@@H](C(=C2C)C3(C)C)OC(=O)C)C)OC(=O)C6=CC=CC=C6)O)O
C/C=C(/C)\C(=O)N[C@@H](C1=CC=CC=C1)[C@H](C(=O)O[C@H]2C[C@]3([C@H]([C@H]4[C@@]([C@@H](C[C@@H]5[C@]4(CO5)OC(=O)C)O)(C(=O)[C@@H](C(=C2C)C3(C)C)OC(=O)C)C)OC(=O)C6=CC=CC=C6)O)O
CCCCC/C=C\C/C=C\CCCCCCCC(=O)O
CC1=CC(=O)OC2=C1C=C3C=C(OC3=C2C)C
CC(C)/C=C/CCCCC(=O)NCC1=CC(=C(C=C1)O)OC
C[C@@H]1C(=O)O[C@@H]2[C@]1([C@@]34C(=O)O[C@H]5[C@]3(C2)[C@@]6([C@@H](C5)C(C)(C)C)[C@H](C(=O)O[C@H]6O4)O)O
CC1C(=O)OC2C1(C34C(=O)OC5C3(C2)C6(C(C5)C(C)(C)C)C(C(=O)OC6O4)O)O
C[C@@H]1C(=O)O[C@@H]2[C@]1([C@@]34C(=O)O[C@H]5C3(C2)C6([C@@H](C5)C(C)(C)C)[C@H](O4)OC(=O)C6O)O
C[C@@H]1C(=O)O[C@@H]2[C@]1([C@@]34C(=O)O[C@H]5C3(C2)C6([C@@H](C5)C(C)(C)C)[C@H](C(=O)OC6O4)O)O
C[C@@H]1C(=O)O[C@@H]2[C@]1([C@@]34C(=O)O[C@H]5C3(C2)[C@@]6([C@@H](C5)C(C)(C)C)[C@H](C(=O)O[C@H]6O4)O)O
C[C@@H]1C(=O)O[C@@H]2[C@]1([C@@]34C(=O)O[C@H]5C3(C2)C6([C@H](O4)OC(=O)C6O)C(C5)C(C)(C)C)O
C[C@@H]1C(=O)O[C@@H]2[C@]1(C34C(=O)O[C@H]5[C@]3(C2)C6([C@@H](C5)C(C)(C)C)[C@H](C(=O)O[C@H]6O4)O)O
C[C@@H]1C(=O)O[C@@H]2[C@]1(C34C(=O)O[C@H]5C3(C2)C6([C@@H](C5)C(C)(C)C)[C@H](C(=O)O[C@H]6O4)O)O
C[C@@H]1C(=O)O[C@@H]2[C@]1([C@@]34C(=O)O[C@H]5C3(C2)C6([C@@H](C5)C(C)(C)C)[C@H](C(=O)O[C@H]6O4)O)O
C[C@@H]1C(=O)O[C@@H]2[C@]1(C34C(=O)O[C@H]5C3(C2)C6([C@H](C(=O)O[C@H]6O4)O)C(C5)C(C)(C)C)O
C[C@@H]1C(=O)O[C@@H]2[C@]1([C@@]34C(=O)O[C@H]5[C@]3(C2)[C@]6([C@@H](C5)C(C)(C)C)[C@H](C(=O)O[C@H]6O4)O)O
C[C@@H]1C(=O)O[C@@H]2[C@]1([C@@]34C(=O)O[C@H]5[C@]3(C2)[C@@]6([C@@H](C5)C(C)(C)C)[C@H](C(=O)OC6O4)O)O
C[C@@H]1C(=O)O[C@@H]2[C@]1([C@@]34C(=O)O[C@H]5C3(C2)C6([C@@H](C5)C(C)(C)C)[C@@H](C(=O)O[C@H]6O4)O)O
C[C@@H]1C(=O)O[C@@H]2[C@]1([C@@]34C(=O)O[C@H]5[C@]3(C2)C6([C@@H](C5)C(C)(C)C)[C@H](C(=O)O[C@@H]6O4)O)O
C[C@@H]1C(=O)O[C@H]2[C@]1(C34C(=O)O[C@H]5C3(C2)C6([C@@H](C5)C(C)(C)C)[C@H](C(=O)O[C@@H]6O4)O)O
CC1C(=O)O[C@H]2[C@]1([C@@]34C(=O)OC5[C@]3(C2)[C@@]6(C(C5)C(C)(C)C)C(C(=O)OC6O4)O)O
C[C@@H]1C(=O)O[C@@H]2[C@]1([C@@]34C(=O)OC5C3(C2)C6([C@H](C(=O)OC6O4)O)C(C5)C(C)(C)C)O
C[C@@H]1C(=O)O[C@@H]2[C@]1([C@@]34C(=O)O[C@H]5[C@@]3(C2)C6([C@@H](C5)C(C)(C)C)[C@@H](C(=O)O[C@H]6O4)O)O
C[C@@H]1C(=O)O[C@@H]2[C@]1([C@@]34C(=O)O[C@H]5C3(C2)C6([C@H](C(=O)OC6O4)O)C(C5)C(C)(C)C)O
C[C@H]1[C@@H]([C@H]([C@H]([C@@H](O1)O[C@H]2CC[C@@]3([C@H]4CC[C@@]5([C@H](CC[C@@]5([C@@H]4CCC3=C2)O)C6=COC(=O)C=C6)C)C)O)O)O[C@H]7[C@@H]([C@H]([C@@H]([C@H](O7)CO)O)O)O
CC1C(C(C(C(O1)OC2CCC3(C4CCC5(C(CCC5(C4CCC3=C2)O)C6=COC(=O)C=C6)C)C)O)O)OC7C(C(C(C(O7)CO)O)O)O
CC1[C@@H]([C@@H](C([C@@H](O1)O[C@H]2CC[C@@]3([C@H]4CC[C@@]5([C@H](CC[C@@]5([C@@H]4CCC3=C2)O)C6=COC(=O)C=C6)C)C)O)O)O[C@H]7C([C@H]([C@@H](C(O7)CO)O)O)O
C#CCCCCCCCCCCCCCCC(=O)O
COC1=C(C=C(C=C1)C2=CC(=O)C3=C(C=C(C=C3O2)O)O)C4=C(C=C(C5=C4OC(=CC5=O)C6=CC=C(C=C6)O)O)O
CCCCCCCCCCCCCCC(CCCCCCCCCCCCC)O
C[C@@H]1C(=O)O[C@@H]2[C@]1([C@@]34C(=O)O[C@H]5C3([C@H]2O)C6([C@@H](C5)C(C)(C)C)[C@H](C(=O)O[C@H]6O4)O)O
C[C@@H]1C(=O)OC2[C@]1([C@]34C(=O)O[C@H]5C3([C@H]2O)C6([C@@H](C5)C(C)(C)C)[C@H](C(=O)OC6O4)O)O
C[C@@]1(CC[C@@H]2C(=C1)CC[C@H]3[C@]2(CC[C@H](C3(C)C)O[C@H]4[C@@H]([C@H]([C@@H]([C@H](O4)CO)O)O)O)C)[C@H](CO)O
CC1(C2CCC3=CC(CCC3C2(CCC1OC4C(C(C(C(O4)CO)O)O)O)C)(C)C(CO)O)C
C[C@@]1(CCC2C(=C1)CCC3[C@]2(CCC(C3(C)C)OC4C(C(C(C(O4)CO)O)O)O)C)C(CO)O
CCCCC/C=C\C/C=C\CCCCCC(=O)O
CC[C@@H](CC[C@@H](C)[C@H]1CC[C@@H]2[C@@]1(CC[C@H]3[C@H]2CC=C4[C@@]3(CC[C@@H](C4)O)C)C)C(C)C
C/C=C/C1=CC=C(C=C1)OC
CC1=CC=C(C=C1)C(C)C
C1=C(C=C(C(=C1O)O)O)C(=O)O
CC1=CC[C@H]2C[C@@H]1C2(C)C
COC[C@H](CO)O
COC1=C(C=C(C=C1)C2=CC(=O)C3=C(C=C(C=C3O2)O)O)O
CC1(C2CCC(O1)(CC2)C)C
CC(C)[C@@]12CCC(=C)[C@@H]1C2
CC(=CCC/C(=C\COC(=O)C)/C)C
CC(=CCCC(=CCOC(=O)C)C)C
CC(=CCC/C(=C/COC(=O)C)/C)C
C[C@H]1CC[C@@H]2[C@H]1[C@@H]3[C@@H](C3(C)C)CC[C@]2(C)O
C[C@H]1CCC2C1C3C(C3(C)C)CC[C@]2(C)O
C[C@@H]1CCC2C1[C@H]3[C@H](C3(C)C)CC[C@@]2(C)O
CC1CCC2C1C3C(C3(C)C)CC[C@]2(C)O
CCCCCC/C=C\CCCCCCCC(=O)O
CCCCCCC(=O)O
CC(=CCC/C(=C/C/C=C(\C)/C=C)/C)C
CC1([C@H]2CCC(=C)[C@@H]1C2)C
CC1=CCC(=CC1)C(C)C
CC(=C)[C@@H]1CC[C@]2(CCCC(=C)[C@@H]2C1)C
CC(=C)C1CCC2(CCCC(=C)C2C1)C
CC(=C)[C@H]1CC[C@@]2(CCCC(=C)[C@H]2C1)C
CC(=C)[C@@H]1CC[C@]2(CCCC(=C)[C@H]2C1)C
CC1=C[C@@H]2[C@@H](CCC(=C2CC1)C)C(C)C
CC1=CC2C(CCC(=C2CC1)C)C(C)C
CC1=C[C@H]2[C@@H](CCC(=C2CC1)C)C(C)C
CC1=C[C@H]2[C@H](CCC(=C2CC1)C)C(C)C
CC(C)C1CCC(=O)C=C1
CC1=C[C@H]2[C@H](CC1)C(=C)CC[C@@H]2C(C)C
CC1=CC[C@H](CC1)C(C)(C)O
CC(=O)O[C@H]1CC[C@](OC1(C)C)(C)C=C
C[C@@H]1CC[C@H]([C@H]2[C@]13[C@@H]2C(=C)CC3)C(C)C
CC(C)[C@H](CCC(=O)C)/C=C/C(=C)C
CCOC(=O)/C=C(\C)/CCC=C(C)C
CCCCCCCCCCCCCCCC(=O)O
C/C/1=C\CC(/C=C/C/C(=C/CC1)/C)(C)C
CC[C@H](CC[C@@H](C)[C@H]1CC[C@@H]2[C@@]1(CC[C@H]3[C@H]2CC=C4[C@@]3(CC[C@@H](C4)O)C)C)C(C)C
C/C=C/C1=CC=C(C=C1)OC
CC1=CCC2C(C1)C2(C)C
CCCC(C)CC
CC(=CCC/C(=C/CO)/C)C
CC1(C2CC3C1(C3C2)C)C
CC(=O)O[C@@H]1C[C@@H]2CC[C@]1(C2(C)C)C
C[C@H]1[C@@H]([C@H]([C@H]([C@@H](O1)OC[C@@H]2[C@H]([C@@H]([C@H]([C@@H](O2)OC3=CC(=C4C(=C3)OC(=CC4=O)C5=CC(=C(C=C5)OC)O)O)O)O)O)O)O)O
CCCCCCCC/C=C\CCCCCCCC(=O)O
C[C@@]1(CC[C@@H]2[C@@H]1[C@H]3[C@H](C3(C)C)CCC2=C)O
CC1(C2C1C3C(CCC3(C)O)C(=C)CC2)C
C[C@@]1(CCC2C1C3C(C3(C)C)CCC2=C)O
C[C@]1(CC[C@H]2[C@H]1[C@@H]3[C@@H](C3(C)C)CCC2=C)O
CC(=CCC1=C(C=C2C(=C1)C=CC(=O)O2)OC)C
CC(=CCC[C@](C)(C=C)O)C
CC(=CCC[C@@](C)(C=C)O)C
COC1=CC2=C(C=C1)C=CC(=O)O2
COC
CC1=CC=CC=C1C(=O)C
CC(=CC/C=C(\C)/C=C)C
CC1=CC[C@H](CC1)C(C)(C)OC(=O)C
C1=CC(=C(C=C1C2=C(C(=O)C3=C(C=C(C=C3O2)O)O)O[C@H]4[C@@H]([C@H]([C@H]([C@H](O4)CO)O)O)O)O)O
C1=CC(=C(C=C1C2=C(C(=O)C3=C(C=C(C=C3O2)O)O)O[C@H]4[C@@H]([C@H]([C@H]([C@H](O4)CO)O)O)O)O)[O-]
CC1=C[C@@H]2[C@@H](C2(C)C)CC1
CC(=CCCC1=COC=C1)C
C1CC(C(=O)N(C1)O)P(=O)(O)O
CC1=CC[C@H](CC1)C(=C)C
COC1=C2C=COC2=NC3=C1C=CC(=C3OC)O
CC(=CCCC(=C)C=C)C
COC1=C(C=C(C=C1)CC=C)OC
C[C@@H](CCC=C(C)C)CC=O
CC1=CC=CC=C1C(C)C
CCCCCCC=O
CC(=C)[C@@H]1CC[C@@]([C@@H](C1)C(=C)C)(C)C=C
CC(C)(C)C1=CC=CC=C1
C[C@H]1CC[C@H]([C@H]2[C@H]1C=C[C@@H](C2)C)C(C)C
C(C(=O)CO)O
CC1(C2CCC(O1)(CC2)C)C
CC(=O)C
CC(=CC/C=C(/C)\C=C)C
CC(C)[C@H]1CCC(=C)C=C1
C1=CC(=CC2=C1C=CC(=O)O2)O
CC(C)C1=CC=C(C=C1)C=O
CC(C)C1=CC=C(C=C1)CO
COC1=CC=C(C=C1)CC=C
C[C@@]12CCC[C@]3(C1)C=CC([C@@H]3CC2)(C)C
C[C@]12CCC[C@@]3(C1)C=CC([C@@H]3CC2)(C)C
CC1(C=CC23C1CCC(C2)(CCC3)C)C
C[C@@]12CCC[C@]3(C1)C=CC([C@H]3CC2)(C)C
CC1=CC[C@@H](C=C1)C(C)C
CC(=CCCC(C)(C=C)OC(=O)C1=CC=CC=C1N)C
COC1=C(C=CC(=C1)CC=C)O
CCCCCCCC1=CC(=O)C2=CC=CC=C2N1C
C[C@@H](CCC=C(C)C)CCOC(=O)C
COC1=CC=C(C=C1)C2=CC(=O)C3=C(C=C(C=C3O2)O)O
CC1=C2C[C@@H](CC[C@@]2(CCC1)C)C(C)(C)O
COC1=C(C=CC(=C1)C2=C(C(=O)C3=C(C=C(C=C3O2)O)O)O)O
COC1=C(C=C(C=C1)C2=CC(=O)C3=C(C=C(C=C3O2)O)O)O
C[C@]12CC[C@@H](C([C@@H]1CC[C@@]3([C@@H]2CC=C4[C@]3(CC[C@@]5([C@H]4CC(CC5)(C)C)CO)C)C)(C)C)O
C[C@]12CC[C@H](C1(C)C)CC2=O
C1=CC(=CC=C1C2=CC(=O)C3=C(C(=C(C(=C3O2)[C@H]4[C@@H]([C@H]([C@@H]([C@H](O4)CO)O)O)O)O)[C@H]5[C@@H]([C@H]([C@@H]([C@H](O5)CO)O)O)O)O)O
C1=CC(=CC=C1C2=CC(=O)C3=C(C(=C(C(=C3O2)C4C(C(C(C(O4)CO)O)O)O)O)C5C(C(C(C(O5)CO)O)O)O)O)O
C1=CC(=CC=C1C2=CC(=O)C3=C(C(=C(C(=C3O2)[C@@H]4[C@@H](C([C@H]([C@H](O4)CO)O)O)O)O)[C@H]5[C@@H]([C@H]([C@H]([C@H](O5)CO)O)O)O)O)O
C1=CC(=CC=C1C2=CC(=O)C3=C(C(=C(C(=C3O2)C4[C@@H]([C@H](C([C@H](O4)CO)O)O)O)O)[C@@H]5[C@@H]([C@H](C([C@H](O5)CO)O)O)O)O)O
CCCCCCC=C
CCCCCC(C)C
CC1=C[C@@H]([C@H]2C[C@@H]1C2(C)C)O
CC/C=C/C=O
CC(=CCC/C(=C/CC/C(=C/CC/C=C(/CC/C=C(/CCC=C(C)C)\C)\C)/C)/C)C
C[C@H]1CC[C@@H]2[C@H]1[C@@H]3[C@@H](C3(C)C)CC[C@]2(C)O
C[C@H]1CCC2C1C3C(C3(C)C)CC[C@]2(C)O
C[C@@H]1CCC2C1[C@H]3[C@H](C3(C)C)CC[C@@]2(C)O
CC1CCC2C1C3C(C3(C)C)CC[C@]2(C)O
CC[C@@H](CC[C@@H](C)[C@H]1CC[C@@H]2[C@@]1(CC[C@H]3C2=CC[C@@H]4[C@@]3(CC[C@@H](C4)O)C)C)C(C)C
C1=COC(=C1)C=O
C[C@@H]1CC[C@H]([C@H]2[C@]13[C@@H]2C(=C)CC3)C(C)C
CCCCC(C)CC
C1=CC(=C(C=C1C2=CC(=O)C3=C(C=C(C=C3O2)O)O)O)O
CC1=CC[C@H]2C[C@@H]1[C@]2(C)CCC=C(C)C
CC(=CCCC(=O)C)C
C1C(C[C@H](C([C@@H]1OC(=O)/C=C/C2=CC(=C(C=C2)O)O)O)OC(=O)/C=C/C3=CC(=C(C=C3)O)O)(O)C(=O)O
CCCCC/C=C/C=O
CCCCCC=CC=O
C/C/1=C\CCC(=C)[C@H]2CC([C@H]2CC1)(C)C
CC1=CC(=O)[C@@H](CC1)C(C)C
C1[C@H]([C@@H]([C@@H](C[C@]1(C(=O)O)OC(=O)/C=C/C2=CC(=C(C=C2)O)O)OC(=O)/C=C/C3=CC(=C(C=C3)O)O)O)O
CC(C)C1=C[C@@H]([C@@](CC1)(C)C=C)C(=C)C
CC(C)C1=CC(C(CC1)(C)C=C)C(=C)C
CC(C)C1=CC([C@@](CC1)(C)C=C)C(=C)C
CC1=CC2=C(C=C1)C(CCC2)(C)C
CN(C)CCCOC1=CC=CC(=C1)C(=O)OC
CCCCCC(=O)OC
CC1CCC(=C1)C(C)C
CC1=CC=C(C=C1)C(C)CCC=C(C)C
CC(C)(C)C1=CC=CC=C1
CC(=CCC/C(=C\CCC(=C)C=C)/C)C
CC(C)CCCC(C)CCCC(C)CCCC(=O)C
CC[C@H](C)C(=O)O
CC1=CCC2(C1C2)C(C)C
CCCCCCOC(=O)C
CC1=CC(=CC(=C1)C)C
CCCCCCCCCCCCCCCCCCCCCCCCCCCCC
COC1=C(C=C(C=C1)C2=CC(=O)C3=C(C=C(C=C3O2)O[C@H]4[C@@H]([C@H]([C@@H]([C@H](O4)CO)O)O)O)O)O
CCCCCCCCCCCCCCCCCCCCCCCCC
CC(=CC/C=C(/C)\C=C)C
CC(C)[C@H]1CCC(=C)C=C1
C[C@H]1CC[C@H](C(=O)C1)C(C)C
CCC1=CC=CC=C1
COC1=C(C=C(C=C1)C2CC(=O)C3=C(C=C(C=C3O2)O)O)O
COC1=C(C=C(C=C1)[C@H]2CC(=O)C3=C(C=C(C=C3O2)O)O)O
C[C@@H]1CC[C@@H]2[C@@H]1[C@H]3[C@H](C3(C)C)CC[C@@]2(C)O
CC1CCC2C1C3C(C3(C)C)CCC2(C)O
C[C@H]1CC[C@@H]2[C@@H]1[C@@H]3[C@H](C3(C)C)CC[C@@]2(C)O
CC1CC[C@@H]2[C@@H]1[C@H]3[C@H](C3(C)C)CC[C@@]2(C)O
CC1(CCC2(C(CC3(C(=C2C1)CCC4C3(CCC5C4(CCC(C5(C)C)O)C)C)C)O)CO)C
CCCCCCCCCCCCCCCCCCCCCCCCCCCCCCCCCCC
CC1=CC=C(C=C1)C(C)C
C[C@@H]1CC[C@@H]2[C@]13CC[C@@]([C@H](C3)C2(C)C)(C)O
C1=CC=C2C=CC=CC2=C1
CC(C)CCO
CC(=CCC/C(=C/CCC(=O)C)/C)C
CC1([C@H]2CC[C@H](C2)C1=C)C
CC(=C1CCC(CC1)(C)O)C
C/C=C/C(=O)C1=C(C=CCC1(C)C)C
COC1=C(C=C(C=C1)C2=CC(=O)C3=C(O2)C=C(C(=C3O)OC)O)OC
C[C@H]1[C@@H]([C@H]([C@H]([C@@H](O1)OC[C@@H]2[C@@H]([C@@H]([C@H]([C@@H](O2)OC3=C(OC4=CC(=CC(=C4C3=O)O)O[C@H]5[C@@H]([C@@H]([C@H]([C@@H](O5)C)O)O)O)C6=CC=C(C=C6)O)O)O)O)O)O)O
CCCCCCCCCCCCCCC(=O)OC
C1=CC(=CC=C1C2=CC(=O)C3=C(C=C(C=C3O2)O[C@H]4[C@@H]([C@H]([C@@H]([C@H](O4)CO)O)O)O)O)O
C/C/1=C/CCC(=C)[C@H]2CC([C@@H]2CC1)(C)C
CC(CCC(C(C)CO)O)C1CC[C@@]2([C@@]1(CC[C@]34C2CCC5[C@]3(C4)CCC(C5(C)C)O)C)C
CC1=CC[C@H](CC1=O)C(=C)C
CC1=CC[C@](CC1)(C(C)C)O
C[C@@H]1CC[C@H]([C@H]2[C@]13[C@@H]2C(=CC3)C)C(C)C
CC1CCC(C2C13C2C(=CC3)C)C(C)C
C[C@@H]1CC[C@H]([C@H]2C13[C@@H]2C(=CC3)C)C(C)C
C[C@@H]1CC[C@H]([C@H]2C13C2C(=CC3)C)C(C)C
C[C@@H]1CCC([C@H]2[C@]13C2C(=CC3)C)C(C)C
C[C@@H]1CC[C@H](C2[C@@]13[C@H]2C(=CC3)C)C(C)C
COC1=C(C=CC(=C1)CO)O
CC1=CCC(=CC1)C(C)C
C1=CC(=C(C=C1C2=C(C(=O)C3=C(C=C(C=C3O2)O)O)O)O)O
CCCCCCCCCCCCCCCCCCCCCCCCCCCC
C[C@]12CC[C@@H](C([C@@H]1CC[C@@]3([C@@H]2CC=C4[C@]3(C[C@@H]([C@@]5([C@H]4CC(CC5)(C)C)C)O)C)C)(C)C)O
CC(=CCC/C(=C/C/C=C(\C)/C=C)/C)C
CC1=CC=CO1
CCOC(=O)C(C)C
CC1=CC(=O)CC(C1)(C)C
CC(C)(C)C1=CC(=C(C=C1)O)C(C)(C)C
C1=CC=C(C=C1)CC=O
CC/C=C\CCOC(=O)C
C[C@]12CC[C@H](C1(C)C)C[C@H]2O
CC1=CC[C@@H](C=C1)[C@@H](C)CCC=C(C)C
CCCCCCCCC=O
CC1=CC=C(C=C1)C(=C)C
C[C@H]1[C@@H]([C@H]([C@H]([C@@H](O1)OC[C@@H]2[C@H]([C@@H]([C@H]([C@@H](O2)OC3=CC(=C4C(=C3)OC(=CC4=O)C5=CC=C(C=C5)OC)O)O)O)O)O)O)O
C1=CC(=CC=C1C2=C(C(=O)C3=C(C=C(C=C3O2)O)O)O)O
C[C@H]1[C@@H]([C@H]([C@H]([C@@H](O1)OC[C@@H]2[C@H]([C@@H]([C@H]([C@@H](O2)OC3=CC(=C4C(=C3)OC(=CC4=O)C5=CC(=C(C=C5)OC)O)O)O)O)O)O)O)O
CC1=CC[C@@H](CC1)C(=C)C
CC[C@@H](C)C(=O)C
C[C@H]1C2C3CCC4[C@]5(CC[C@@H](C(C5CC[C@]4([C@@]3(C[C@@H]([C@]2(C[C@@H]6[C@]1(O6)C)C)O)C)C)(C)C)O)C
CC1=CC=C(C=C1)C(C)(C)O
CC(C)CC=O
CC(=CCC[C@](C)(C=C)O)C
CC(=CCC[C@@](C)(C=C)O)C
CCCCCCCCCCCCCCCCCCCCCCCCCC
CCCCC/C=C\C/C=C\CCCCCCCC(=O)OC
C[C@]12CC[C@H](C1(C)C)C[C@H]2O
CCCCCCCCCCCCCCCC(=O)OC
CC(C)CC(=O)OC
CC1=C[C@H]2C(=C(CCCC2(C)C)C)CC1
C[C@]12CCCC(=C)[C@@H]1C[C@@H](CC2)C(C)(C)O
C1[C@H]([C@@H]([C@@H](C[C@]1(C(=O)O)O)OC(=O)/C=C/C2=CC(=C(C=C2)O)O)O)O
CCC1=CC=CC(=C1)C
CCCCCCCCCCCCCCCCCCCCCCCC
CC1=CC[C@H](CC1)C(=C)CCC=C(C)C
COC1=C(C=C(C=C1)C2=CC(=O)C3=C(C(=C(C=C3O2)OC)OC)O)O
CCCCCCCCCCCCCCCCCCCCCCCCCC(=O)OC
CC(=C)[C@@H]1CC[C@@]([C@@H](C1)C(=C)C)(C)C=C
CC1=CC[C@H](C[C@@H]1O)C(=C)C
C[C@H]1[C@@H]2[C@H]3CC[C@@H]4[C@]5(CC[C@@H](C([C@@H]5CC[C@]4([C@@]3(C[C@@H]([C@]2(CC=C1C)C)O)C)C)(C)C)O)C
CCCCCCCCCCCCCCCC(=O)OC(C)C
C[C@@]12CCC[C@@](C1)([C@H]3CC([C@@H]3CC2)(C)C)O
CC(=CCC/C(=C\C/C=C(/C)\C=C)/C)C
C[C@H]1[C@@H]2[C@H]3CC[C@@H]4[C@]5(CC[C@@H](C([C@@H]5CC[C@]4([C@@]3(C[C@@H]([C@]2(CCC1=C)C)O)C)C)(C)C)O)C
CCCCCCCCCCCCCCCCCCCCCCC
CC1=CC[C@H](C[C@H]1O)C(=C)C
CC(=C)[C@@H]1CC[C@]2([C@H]1[C@H]3CC[C@@H]4[C@]5(CC[C@@H](C([C@@H]5CC[C@]4([C@@]3(C[C@@H]2O)C)C)(C)C)O)C)C
CC[C@@H](CC[C@@H](C)[C@H]1CC[C@@H]2[C@@]1(CC[C@H]3[C@H]2CC=C4[C@@]3(CC[C@@H](C4)O)C)C)C(C)C
CC1=CC(=O)CC(C1=O)(C)C
C1[C@H](OC2=CC(=CC(=C2C1=O)O)O)C3=CC=C(C=C3)O
C1C(OC2=CC(=CC(=C2C1=O)O)O)C3=CC=C(C=C3)O
C1[C@@H](OC2=CC(=CC(=C2C1=O)O)O)C3=CC=C(C=C3)O
COC1=C(C=C(C=C1)C2=C(C(=O)C3=C(C(=C(C=C3O2)OC)OC)O)OC)OC
CC1=C[C@@H]2[C@@H](CCC(=C2CC1)C)C(C)C
CC1=CC2C(CCC(=C2CC1)C)C(C)C
CC1=C[C@H]2[C@@H](CCC(=C2CC1)C)C(C)C
CC1=C[C@H]2[C@H](CCC(=C2CC1)C)C(C)C
CCCCCCCCCCCCCCCCCCCCC(=O)OC
CC(=CCC[C@](C)(C=C)OC(=O)C)C
CC/C=C/C=C/C=O
CC1=CC(=O)[C@H]2C[C@@H]1C2(C)C
CC(=O)O[C@H]1CC[C@]2([C@H](C1(C)C)CC[C@@]3([C@@H]2CC=C4[C@]3(CC[C@@]5([C@H]4CC(CC5)(C)C)C)C)C)C
C1=CC(=C(C=C1C2=C(C(=O)C3=C(C=C(C=C3O2)O)O)O[C@H]4[C@@H]([C@H]([C@@H]([C@H](O4)CO)O)O)O)O)O
C1=CC(=C(C=C1C2=CC(=O)C3=C(C=C(C=C3O2)O[C@H]4[C@@H]([C@H]([C@@H]([C@H](O4)CO)O)O)O)O)O)O
C1=CC(=C(C=C1C2=CC(=O)C3=C(C=C(C=C3O2)O[C@H]4[C@@H]([C@H]([C@@H]([C@H](O4)C(=O)O)O)O)O)O)O)O
C[C@H]1[C@@H]([C@H]([C@H]([C@@H](O1)O[C@@H]2[C@H]([C@@H]([C@H](O[C@H]2OC3=CC(=C4C(=C3)OC(=CC4=O)C5=CC=C(C=C5)O)O)CO)O)O)O)O)O
C[C@@]12CC[C@@H]3[C@H](CC3(C)C)C(=C)CC[C@H]1O2
CC1(C2CC1C(=C)C(=O)C2)C
C[C@@H]1CC[C@@H]2[C@]13CC=C([C@H](C3)C2(C)C)C
CCCCCCCCCCCCCC(=O)OC
CCCCCCCCCCCCCCCCCCCCCCCCCCCCCCCC
CC1=C[C@@H]([C@@H]2C[C@H]1C2(C)C)O
C1=CC=C(C=C1)COC(=O)C2=CC=CC=C2
CC/C=C\C/C=C\C/C=C\CCCCCCCC(=O)OC
CCC1=CC2=C(C=CC2=C(C=C1)C)C
CCCCCC/C=C\CCCCCCCC(=O)OC
C1C(C[C@H](C([C@@H]1OC(=O)/C=C/C2=CC(=C(C=C2)O)O)O)OC(=O)/C=C/C3=CC(=C(C=C3)O)O)(O)C(=O)O
C1[C@H]([C@@H]([C@@H](C[C@]1(C(=O)O)O)OC(=O)/C=C/C2=CC(=C(C=C2)O)O)OC(=O)/C=C/C3=CC(=C(C=C3)O)O)O
CCCCCCCCCCCCCCCCCCCCCC(=O)OC
CCCCCCOC(=O)CCC
C[C@@H](CCC[C@@H](C)CCC/C(=C/CO)/C)CCCC(C)C
CC(C)CCCC(C)CCCC(C)CCC/C(=C/CO)/C
CC(C)CCCC(C)CCCC(C)CCCC(=CCO)C
CC(C)CCCC(C)CCCC(C)CCC/C(=C\CO)/C
C[C@@H](CCC[C@@H](C)CCCC(=CCO)C)CCCC(C)C
C/C/1=C\CCC(=C)/C=C/[C@@H](CC1)C(C)C
C/C/1=C/CCC(=C)/C=C\C(CC1)C(C)C
C/C/1=C\CCC(=C)/C=C/C(CC1)C(C)C
CC1=CCCC(=C)C=CC(CC1)C(C)C
C/C/1=C/CCC(=C)/C=C\[C@@H](CC1)C(C)C
C/C/1=C\CCC(=C)/C=C/[C@H](CC1)C(C)C
CC1=CCCC(=C)/C=C/[C@@H](CC1)C(C)C
C/C/1=C\CCC(=C)C=CC(CC1)C(C)C
C[C@]12CC[C@@H](C([C@@H]1CC[C@@]3([C@@H]2CCC4=C5CC(CC[C@@]5([C@H](C[C@]43C)O)C)(C)C)C)(C)C)O
CCCCCCCCCCCCCCCCCCCCCC
CC1=C(C=C(C=C1)C(C)C)O
CCCCCCCC=C
CC1=CC2=C(C=C1)C=C(C=C2)C
CC1=CCC(CC1)C(=C)CC/C=C(\C)/CO
COC1=CC(=CC2=C1OCO2)CC=C
CC(C)CC(=O)OCC1=CC=CC=C1
CC(=CCC/C(=C\C/C=C(/C)\C=C)/C)C
CC(=CCC/C(=C/C/C=C(/C)\C=C)/C)C
CCCCCCCCCCCCCCCCCCCCCCCCCCCC(=O)OC
CCC(CC[C@@H](C)[C@H]1CC[C@@H]2[C@@]1(CC[C@H]3[C@H]2CCC4=CC(=O)CC[C@]34C)C)C(C)C
CCCCCC=O
C1=CC(=CC=C1[C@@H]2[C@H](C(=O)C3=C(C=C(C=C3O2)O)O)O)O
C1=CC=C(C=C1)C=O
C[C@]12CC[C@@H](C([C@@H]1CC[C@@]3([C@@H]2CC=C4[C@]3(C[C@@H]([C@@]5([C@H]4CC(CC5)(C)C)CO)O)C)C)(C)C)O
CC1(CCC2(C(C1)C3=CCC4C5(CCC(C(C5CCC4(C3(CC2O)C)C)(C)C)O)C)CO)C
C[C@@]12CC[C@@H](C([C@@H]1CC[C@@]3([C@@H]2CC=C4[C@@]3(C[C@@H]([C@@]5([C@H]4CC(CC5)(C)C)CO)O)C)C)(C)C)O
C[C@]12CC[C@@H](C(C1CC[C@@]3(C2CC=C4[C@]3(C[C@@H]([C@@]5([C@H]4CC(CC5)(C)C)CO)O)C)C)(C)C)O
CCCCCCC=O
C[C@@]12CC[C@@H]([C@H]1CC[C@H]3[C@]2(CC[C@@H]4[C@@]3(CC[C@@H](C4(C)C)O)C)C)[C@@]5(CC[C@H](O5)C(C)(C)O)C
CC1=CC(=CC=C1)C(C)C
CCCCCC1=CC=CO1
CC1(C2CCC(O1)(CC2)C)C
CC(C)C1=CC=C(C=C1)C=O
C[C@@]12C[C@H](CC(C1=CC(=O)O2)(C)C)O
C[C@H]1[C@@H]([C@H]([C@H]([C@@H](O1)OC2=C(OC3=CC(=CC(=C3C2=O)O)O)C4=CC(=C(C=C4)O)O)O)O)O
CCCCCCCCCCCCCCCCCCCCCCCCCCC
CC(=CCC[C@@](C)([C@H]1CC[C@@]2([C@@H]1CC[C@H]3[C@]2(CC[C@@H]4[C@@]3(CC[C@@H](C4(C)C)O)C)C)C)O)C
CC(C)[C@@]12CCC(=C)[C@@H]1C2
CC1([C@H]2CC=C([C@@H]1C2)CO)C
CCCCCCCCCCCCCCCCCCCC(=O)OC
C1=CC(=CC=C1C2=CC(=O)C3=C(C=C(C=C3O2)O)O)O
CC1=CC2=C(C=C1)C(CC=C2)(C)C
CC1=CC[C@]2(CC[C@@H]([C@]2(CC1)O)C(C)C)C
CCCCCCCCCCCCCCCCCCCCCCCCCCCCCC
C1[C@@H](OC2=CC(=CC(=C2C1=O)O)O[C@H]3[C@@H]([C@H]([C@@H]([C@H](O3)C(=O)O)O)O)O)C4=CC(=C(C=C4)O)O
CC(=CCC/C(=C\CCC(=O)C)/C)C
COC1=C(C=CC(=C1)C2=C(C(=O)C3=C(C(=C(C=C3O2)OC)OC)O)OC)O
CC(=CCC/C(=C\CC/C(=C\CO)/C)/C)C
COC1=CC=C(C=C1)C2=CC(=O)C3=C(C=C(C=C3O2)O[C@H]4[C@@H]([C@H]([C@@H]([C@H](O4)CO)O)O)O)O
CC(=CC[C@@H](CO)C(=C)C)C
CC(=CCC/C(=C/C/C=C(\C)/C=C)/C)C
CC(=CCC/C(=C/C=C/C(=O)C)/C)C
CC(=C)[C@@H]1CC[C@]2(CCCC(=C)[C@@H]2C1)C
CC(=C)C1CCC2(CCCC(=C)C2C1)C
CC(=C)[C@H]1CC[C@@]2(CCCC(=C)[C@H]2C1)C
CC(=C)[C@@H]1CC[C@]2(CCCC(=C)[C@H]2C1)C
C[C@@H]1CC[C@@H]2[C@@H](C2(C)C)[C@H]3[C@@H]1CCC3=C
CC1CCCC2=CCC3C(C12C)C3(C)C
C1CC(CC=C1)CO
COC1=C(C=CC(=C1)C2=CC(=O)C3=C(C=C(C=C3O2)O)O)O
CC(=C)C1CCC2(C1C3CCC4C5(CCC(C(C5CCC4(C3(CC2O)C)C)(C)C)O)C)CO
CC(=C)[C@@H]1CC[C@]2([C@H]1[C@H]3CC[C@@H]4[C@]5(CC[C@@H](C([C@@H]5CC[C@]4([C@@]3(C[C@@H]2O)C)C)(C)C)O)C)CO
CC(=C)[C@@H]1CC[C@]2(C1C3CCC4[C@]5(CC[C@@H](C(C5CC[C@]4([C@@]3(C[C@@H]2O)C)C)(C)C)O)C)CO
CC(=C)C1CC[C@]2(C1C3CCC4[C@]5(CC[C@@H](C(C5CC[C@]4([C@@]3(C[C@@H]2O)C)C)(C)C)O)C)CO
CC1=CC=CC=C1
CC1=CC[C@H](CC1)C(C)(C)O
CCCCCCCCCCCCCC(CC(CC)CC)CC(CC)CC
CC(=C/C=C/C(=O)C)C
CC(=C/C=C\C(=O)C)C
CC1=CC(=C(C=C1)C(C)C)O
CCCCCCCCCCCCCCCCCC(=O)OC
CC(C)[C@@]12CC[C@@](C=C1)(OO2)C
CC(=C)[C@@H]1CC[C@]2([C@H]1[C@H]3CC[C@@H]4[C@]5(CC[C@@H](C([C@@H]5CC[C@]4([C@@]3(CC2)C)C)(C)C)O)C)C
CCCCCCCCCC(=O)OC
C[C@@H]1CC[C@H](C(=O)C1)C(C)C
C[C@@H]1CC[C@@]2(CC[C@@]3(C(=CC[C@H]4[C@]3(CC[C@@H]5[C@@]4(CC[C@@H](C5(C)C)O)C)C)[C@@H]2[C@H]1C)C)C
CC(CCC(C(C)(C)O)O)C1CCC2(C1(CCC34C2CCC5C3(C4)CCC(C5(C)C)O)C)C
CCCCCCCCCCCCCCCCCCCCCCC(=O)OC
CCCCCCCCCCCC(=O)OC
CCCCCCCCCCCCCCCC(=O)O
CC1=C[C@@H]([C@@H](CC1)C(C)C)O
CCCC=CC=O
CC(=O)O[C@@H]1C[C@@H]2CC[C@]1(C2(C)C)C
CC[C@H](CC[C@@H](C)[C@H]1CC[C@@H]2[C@@]1(CC[C@H]3[C@H]2CC=C4[C@@]3(CC[C@@H](C4)O)C)C)C(C)C
C/C=C(\C)/C=O
C[C@@]12CC[C@@H](C1(C)C)C=C2
CC1=CC[C@@]2(CCCC([C@]23[C@H]1C3)(C)C)C
CC1=CCC2(CCCC(C23C1C3)(C)C)C
CC1=CC[C@]2(CCCC(C23C1C3)(C)C)C
CC1=CC[C@]2(CCCC([C@@]23[C@@H]1C3)(C)C)C
CC(=CC/C=C(\C)/C=C)C
CC1=CC=CC(CC1=O)(C)C
CC1=CC=C(CC1)C(C)C
CC(=O)CC(C)(C)O
CC1=CC(=CC=C1)C
C1[C@H]([C@H]([C@@H](C[C@@]1(C(=O)O)O)OC(=O)/C=C/C2=CC(=C(C=C2)O)O)OC(=O)/C=C/C3=CC(=C(C=C3)O)O)O
C1[C@H]([C@H]([C@@H](C[C@@]1(C(=O)O)O)OC(=O)C=CC2=CC(=C(C=C2)O)O)OC(=O)C=CC3=CC(=C(C=C3)O)O)O
C1C(C(C(CC1(C(=O)O)O)OC(=O)C=CC2=CC(=C(C=C2)O)O)OC(=O)C=CC3=CC(=C(C=C3)O)O)O
C1C(C(C(CC1(C(=O)O)O)OC(=O)/C=C/C2=CC(=C(C=C2)O)O)OC(=O)/C=C/C3=CC(=C(C=C3)O)O)O
C1[C@H]([C@H](C(C[C@@]1(C(=O)O)O)OC(=O)/C=C/C2=CC(=C(C=C2)O)O)OC(=O)/C=C/C3=CC(=C(C=C3)O)O)O
C1[C@H]([C@@H]([C@@H](C[C@]1(C(=O)O)O)OC(=O)/C=C/C2=CC(=C(C=C2)O)O)OC(=O)/C=C/C3=CC(=C(C=C3)O)O)O
C1C(C(C(C[C@@]1(C(=O)O)O)OC(=O)C=CC2=CC(=C(C=C2)O)O)OC(=O)C=CC3=CC(=C(C=C3)O)O)O
C1[C@H](C([C@@H](CC1(C(=O)O)O)O)OC(=O)/C=C/C2=CC(=C(C=C2)O)O)O
COC1=C(C=CC(=C1)C2=CC(=O)C3=C(C=C(C=C3O2)O[C@H]4[C@@H]([C@H]([C@@H]([C@H](O4)CO)O)O)O)O)O
C/C=C(\C)/C=C/C=C(C)C
C[C@H]1CC[C@H](C2=C1C=CC(=C2)C)C(C)C
C[C@H]1CC[C@H]([C@H]2[C@H]1C=C[C@@H](C2)C)C(C)C
CC(=CCC/C(=C/CC/C(=C/CO)/C)/C)C
CCCCC/C=C/C/C=C/CCCCCCCC(=O)OC
CCCCCCCCCCCCCCCCCCCCC
CC(=CCCC(=C)C=C)C
CC1=CC(=C(C=C1)C(C)C)OC
CC1=CCC(=C(C)C)CC1
C1[C@H]([C@H]([C@@H](C[C@@]1(C(=O)O)O)OC(=O)/C=C/C2=CC(=C(C=C2)O)O)O)O
C(CCCBr)CCBr
CCCOC(=O)CC(C)C
CC(C)C1=CC=C(C=C1)CO
CC1=C2C[C@@H](CC[C@]2(CCC1)C)C(C)(C)O
CCCCCCCCCCCCCCCCCCCl
CC1=CC=CC(C1=O)(C)C
CC1=CC=CC=C1C
C[C@@H]1[C@H]2C[C@]2(CC1=O)C(C)C
CC1=CC[C@@H](C=C1)C(C)C
CCC(C)CC(C)C
C1[C@H]([C@@H]([C@@H](C[C@]1(C(=O)O)O)OC(=O)/C=C/C2=CC(=C(C=C2)O)O)O)O
CC(C)[C@@H]1CC[C@@]2([C@H]1[C@@H]3[C@H]2CCC3=C)C
CCCCCCCCCCCCCCCCCCI
C[C@H]1[C@@H]([C@H]([C@H]([C@@H](O1)OC[C@@H]2[C@H]([C@@H]([C@H]([C@@H](O2)OC3=CC(=C4C(=O)C[C@H](OC4=C3)C5=CC(=C(C=C5)OC)O)O)O)O)O)O)O)O
CC1=CC=C(CC1)[C@H](C)CCC=C(C)C
CCCCCCCCCCCCCCCCC(=O)OC
CC1=CC2=C(C=CC=C2C=C1)C
CCOC(=O)C=C(C)C
CCCCCCCC/C=C\CCCCCCCC(=O)O
CC1=CC[C@H](CC1)C(=C)C
COC1=C(C=C(C=C1)CC=C)OC
CC1=CC[C@H]2C[C@@H]1C2(C)C
CC[C@H](CC[C@@H](C)[C@H]1CC[C@@H]2[C@@]1(CC[C@H]3[C@H]2CC=C4[C@@]3(CC[C@@H](C4)O)C)C)C(C)C
CCCCCCCCCCCCCC(=O)O
C1=CC(=CC=C1/C=C/C(=O)C2=C(C=C(C=C2)O)O)O
C1=CC(=C(C(=C1)O)C(=O)CCCCCCCCC2=CC=C(C=C2)O)O
COC1=C(C=C(C=C1)C=O)O
C/C=C/C1=CC2=C(C=C1)OCO2
C1=CC(=C(C=C1C(=O)O)O)O
C[C@@H]1CC2=CC(=C(C=C2[C@H]([C@@H]1C)C3=CC(=C(C=C3)O)OC)O)OC
C[C@]12CC[C@H](C1(C)C)CC2=O
CC(=CCC[C@](C)(C=C)O)C
CC(=CCC[C@@](C)(C=C)O)C
C[C@H](CC1=CC(=C(C=C1)O)OC)[C@@H](C)CC2=CC(=C(C=C2)O)OC
CCC(=O)C1=C(C=C(C=C1)OC)OC
C/C=C/C1=CC(=C(C=C1)OC(C)[C@H](C2=CC(=C(C=C2)O)OC)O)OC
C[C@@H]1[C@@H]([C@H](O[C@H]1C2=CC(=C(C=C2)O)OC)C3=CC(=C(C(=C3)OC)O)OC)C
CC1C(C(OC1C2=CC3=C(C=C2)OCO3)C4=CC5=C(C=C4)OCO5)C
C[C@H]1[C@@H]([C@H](O[C@@H]1C2=CC3=C(C=C2)OCO3)C4=CC5=C(C=C4)OCO5)C
C/C=C/C1=CC(=C(C=C1)O)OC
C[C@@H]1[C@@H]([C@@H](O[C@@H]1C2=CC(=C(C=C2)O)OC)C3=CC(=C(C=C3)O)OC)C
COC1=CC(=CC2=C1OCO2)CC=C
C[C@H](CC1=CC2=C(C=C1)OCO2)[C@@H](C)CC3=CC(=C(C=C3)O)OC
CC[C@H](CC[C@@H](C)[C@H]1CC[C@@H]2[C@@]1(CC[C@H]3[C@H]2CC=C4[C@@]3(CC[C@@H](C4)O[C@H]5[C@@H]([C@H]([C@@H]([C@H](O5)CO)O)O)O)C)C)C(C)C
CC1=CC[C@H](C=C1)C(C)C
CC1=CC[C@](CC1)(C(C)C)O
CC(C)NC[C@@H](COC1=CC=C(C=C1)CC(=O)N)O
CC1=CC[C@@H](C=C1)C(C)C
C/C=C/C1=CC2=C(C(=C1)OC)O[C@@H]([C@H]2C)C3=CC(=C(C=C3)O)OC
C/C=C/C1=CC2=C(C(=C1)OC)O[C@H]([C@@H]2C)C3=CC(=C(C=C3)O)OC
C/C=C/C1=CC2=C(C(=C1)OC)OC(C2C)C3=CC(=C(C=C3)O)OC
CC=CC1=CC2=C(C(=C1)OC)OC(C2C)C3=CC(=C(C=C3)O)OC
C/C=C/C1=CC2=C(C(=C1)OC)OC([C@H]2C)C3=CC(=C(C=C3)O)OC
COC(=O)CCCCCCCC(=O)OC
CCCCCCCCCCCCCCCCC(=O)O
CCCCC=CC(=O)OC.CCCCC=CC(=O)OC
CC1=CC2=C(C=C1)NC(=C2)C3=CC=CC=C3
CC1=CC=C(C=C1)C2=CN3C=CC=CC3=C2
C/C/1=C\CCC(=C)[C@H]2CC([C@@H]2CC1)(C)C
CCCCOC(=O)C1=CC=CC=C1C(=O)OCCCC(C)C
CCC1(C=CC(C=C1)(C)CC)C
CCCCCCCCCCCCCCC(=O)OC
C[C@@H]1CC[C@H]([C@H]2[C@]13[C@@H]2C(=CC3)C)C(C)C
CC1CCC(C2C13C2C(=CC3)C)C(C)C
C[C@@H]1CC[C@H]([C@H]2C13[C@@H]2C(=CC3)C)C(C)C
C[C@@H]1CC[C@H]([C@H]2C13C2C(=CC3)C)C(C)C
C[C@@H]1CCC([C@H]2[C@]13C2C(=CC3)C)C(C)C
C[C@@H]1CC[C@H](C2[C@@]13[C@H]2C(=CC3)C)C(C)C
CCCCC(C)CCC(C)CC
C(CS(=O)(=O)Cl)CCl
CCCCCCCCCCCCCCCCCCC(=O)O
CC[C@H](/C=C/[C@@H](C)[C@H]1CC[C@@H]2[C@@]1(CC[C@H]3[C@H]2CC=C4[C@@]3(CC[C@@H](C4)O)C)C)C(C)C
C/C=C(/CC[C@@H](C)[C@H]1CC[C@@H]2[C@@]1(CC[C@H]3C2=CC[C@@H]4[C@@]3(CC[C@@H]([C@H]4C)O)C)C)\C(C)C
CC(=CCC/C(=C/CC[C@@](C)(C=C)O)/C)C
C1CCC(CC1)N
CCCCCCCCCCCCC
CC[C@H](/C=C/[C@@H](C)[C@H]1CC[C@@H]2[C@@]1(CC[C@H]3C2=CC[C@@H]4[C@@]3(CC[C@@H](C4)O)C)C)C(C)C
CC(=CCC/C(=C/C/C=C(\C)/C=C)/C)C
CCCCCC/C=C\CCCCCCCC(=O)O
CC(C)CC(C)C
CC1=C[C@@H]2[C@@H](CCC(=C2CC1)C)C(C)C
CC1=CC2C(CCC(=C2CC1)C)C(C)C
CC1=C[C@H]2[C@@H](CCC(=C2CC1)C)C(C)C
CC1=C[C@H]2[C@H](CCC(=C2CC1)C)C(C)C
CCCCCCCCCCCCCCCCCC(=O)O
C(C(Cl)(Cl)Cl)O
CC1CCC2=C1CC3CCC2(C3(C)C)C
CC(=C)[C@H]1CC[C@@]([C@H](C1)C(=C)C)(C)C=C
CC1=CC=CC=C1
CC1=CC[C@H](CC1)C(C)(C)O
CCCCCCCC(=O)OC
CCCCCCCCCCCCCCCCCC
CC(=CCC/C(=C/C(=O)OC)/C)C
CCCCCCCCCC(=O)OC
CCCCCCCCCCCCCC(=O)OC
CC1(C2CC=C(C1C2)CO)C
C1=CC(=C(C=C1C2=CC(=O)C3=C(C=C(C=C3O2)O)O)O)O
CC(=CCC[C@@](C)(C=C)OC(=O)C)C
CCCCC(C)C
C[C@H](CCC(=C)C(C)C)[C@H]1CC[C@@]2([C@@]1(CC[C@]34[C@H]2CC[C@@H]5[C@]3(C4)CC[C@@H](C5(C)C)O)C)C
CCCCCCCCC=O
C/C/1=C\CC(/C=C/C/C(=C/CC1)/C)(C)C
C[C@H](CC[C@@H](C)C(C)C)[C@H]1CC[C@@H]2[C@@]1(CC[C@H]3[C@H]2CC=C4[C@@]3(CC[C@@H](C4)O)C)C
CCCCCCCCCCCCCCCC(=O)O
CC[C@H](CC[C@@H](C)[C@H]1CC[C@@H]2[C@@]1(CC[C@H]3[C@H]2CC=C4[C@@]3(CC[C@@H](C4)O)C)C)C(C)C
C(C(Cl)Cl)(Cl)Cl
CCCCCCCC/C=C\CCCCCCCC(=O)O
C/C/1=C\CCC(=C)/C=C/[C@@H](CC1)C(C)C
C/C/1=C/CCC(=C)/C=C\C(CC1)C(C)C
C/C/1=C\CCC(=C)/C=C/C(CC1)C(C)C
CC1=CCCC(=C)C=CC(CC1)C(C)C
C/C/1=C/CCC(=C)/C=C\[C@@H](CC1)C(C)C
C/C/1=C\CCC(=C)/C=C/[C@H](CC1)C(C)C
CC1=CCCC(=C)/C=C/[C@@H](CC1)C(C)C
C/C/1=C\CCC(=C)C=CC(CC1)C(C)C
CC1=CC[C@@H](CC1)C(=C)C
C[C@H](CCC=C(C)C)[C@@H]1CC[C@]2([C@]1(CC[C@H]3C2=CC[C@@H]4[C@@]3(CC[C@@H](C4(C)C)O)C)C)C
C[C@H](CCC=C(C)C)C1CC[C@]2([C@]1(CCC3C2=CC[C@@H]4[C@@]3(CC[C@@H](C4(C)C)O)C)C)C
CC(CCC=C(C)C)C1CCC2(C1(CCC3C2=CCC4C3(CCC(C4(C)C)O)C)C)C
C[C@H](CCC=C(C)C)[C@H]1CC[C@@]2([C@@]1(CCC3C2=CCC4[C@@]3(CC[C@@H](C4(C)C)O)C)C)C
CCCCCCCCC(=O)OC
CC(=O)OCCCl
C(S(=O)(=O)Cl)Cl
CCCCCCCCCCC
CC(=CCC[C@](C)(C=C)O)C
CC(=CCC[C@@](C)(C=C)O)C
CC(C)CCCCCCCCCCC(=O)OC
C1CC2C(C1)C3CCC2C3=O
CC(C)COC(=O)C1=CC=CC=C1C(=O)OCC(C)C
CC1=CC(=CC=C1)C
CCCCCC(=O)OC
CC1=CC[C@H]2[C@H]3[C@@H]1[C@@]2(CC[C@H]3C(C)C)C
CC1=CCC2C3C1C2(CCC3C(C)C)C
CC1=CC[C@H]2[C@H]3C1[C@]2(CC[C@H]3C(C)C)C
CC1=CCC2[C@H]3[C@@H]1[C@@]2(CC[C@H]3C(C)C)C
CC1=CC[C@H]2[C@H]3C1[C@@]2(CCC3C(C)C)C
C[C@H]1[C@@H]2CC[C@H]3[C@@]4(CC[C@@H]([C@]4(CC[C@@]35[C@@]2(C5)CC[C@@H]1O)C)[C@H](C)CCC(=C)C(C)C)C
COC(=O)CCCCCCCC=O
CCCCCC=O
C1=CC=C(C=C1)C=O
CCCCC/C=C\C/C=C\C/C=C\C/C=C\CCCC(=O)O
CCCCCCCC/C=C\CCCCCC(=O)OC
CCCCCCCCCCCCCCCCCCCCC(=O)O
C[C@@H]1[C@H](CC[C@]2([C@H]1CC=C3[C@@H]2CC[C@]4([C@H]3CC[C@@H]4[C@H](C)CCC(=C)C(C)C)C)C)O
CC1=C(C(CCC1)(C)C)/C=C/C(=C/C=C/C(=C/C=C/C=C(/C=C/C=C(/C=C/C2=C(CCCC2(C)C)C)\C)\C)/C)/C
C1=CC=C2C(=C1)C(=CN2)C[C@@H](C(=O)O)N
CC(C1=CC2CC1C=C2)O
CCCCCCCCCCCCCCC=C
CC1(C2CCC(O1)(CC2)C)C
C[C@H]1[C@@H]2CCC3=C([C@]2(CC[C@@H]1O)C)CC[C@]4([C@]3(CC[C@@H]4[C@H](C)CCC(=C)C(C)C)C)C
CCC1=CC=CC=C1
CC(=O)C1=CC=CO1
CCCCCCCC/C=C\CCCCCCCC(=O)OC
CC1=CCCC(C1=C)(C)C
C[C@H](CCCC(C)C)[C@H]1CC[C@@]2([C@@]1(CC[C@]34[C@H]2CC[C@@H]5[C@]3(C4)CC[C@@H](C5(C)C)O)C)C
CC/C=C\C/C=C\C/C=C\CCCCCCCC(=O)O
COC1=C(C=CC(=C1)CC=C)O
CC(C)[C@@H]1CC[C@@]2([C@H]1[C@@H]3[C@H]2CCC3=C)C
CC(=CCCC(C)(C=C)OC(=O)C1=CC=CC=C1N)C
CN1CCC2=CC(=C(C3=C2[C@@H]1CC4=CC=CC=C43)OC)OC
C[N+]1(CCC2=CC(=C(C3=C2[C@@H]1CC4=C3C(=C(C=C4)OC)OC)O)O)C
CC(C)C1C(C(=O)NC(C(=O)N/C=C/C2=CC=C(O1)C=C2)C(C(C)C)O)NC(=O)C(CC3=CC=CC=C3)N(C)C
COC1=C(C=C2[C@@H](NCCC2=C1)CC3=CC=C(C=C3)O)O
COC1=C(C(=C2C(=C1)OC(=CC2=O)C3=CC=C(C=C3)O)O)[C@H]4[C@@H]([C@H]([C@@H]([C@H](O4)CO)O[C@H]5[C@@H]([C@H]([C@@H]([C@H](O5)CO)O)O)O)O)O
COC1=C(C(=C2C(=C1)OC(=CC2=O)C3=CC=C(C=C3)O)O)[C@H]4C([C@H]([C@@H](C(O4)CO)O[C@H]5C([C@H]([C@@H](C(O5)CO)O)O)O)O)O
COC1=C(C(=C2C(=C1)OC(=CC2=O)C3=CC=C(C=C3)O)O)[C@H]4[C@@H]([C@H]([C@@H]([C@H](O4)CO)O)O)O
C[C@H]1[C@@H]([C@H]([C@H]([C@@H](O1)O[C@@H]2[C@H]([C@H](CO[C@H]2O[C@H]3CC[C@@]4([C@H]5CC[C@@H]6[C@H]7[C@@](C[C@@H](O[C@@]78C[C@]6([C@@]5(CC[C@H]4C3(C)C)C)CO8)C=C(C)C)(C)O)C)O)O[C@H]9[C@@H]([C@H]([C@@H]([C@H](O9)CO[C@H]1[C@@H]([C@H]([C@@H]([C@H](O1)CO)O)O)O)O)O)O[C@H]1[C@@H]([C@H]([C@@H](CO1)O)O)O)O)O)O
C1=CC(=CC=C1C2=CC(=O)C3=C(C(=C(C(=C3O2)[C@H]4[C@@H]([C@H]([C@@H]([C@H](O4)CO)O)O)O)O)[C@H]5[C@@H]([C@H]([C@@H]([C@H](O5)CO)O)O)O)O)O
C1=CC(=CC=C1C2=CC(=O)C3=C(C(=C(C(=C3O2)C4C(C(C(C(O4)CO)O)O)O)O)C5C(C(C(C(O5)CO)O)O)O)O)O
C1=CC(=CC=C1C2=CC(=O)C3=C(C(=C(C(=C3O2)[C@@H]4[C@@H](C([C@H]([C@H](O4)CO)O)O)O)O)[C@H]5[C@@H]([C@H]([C@H]([C@H](O5)CO)O)O)O)O)O
C1=CC(=CC=C1C2=CC(=O)C3=C(C(=C(C(=C3O2)C4[C@@H]([C@H](C([C@H](O4)CO)O)O)O)O)[C@@H]5[C@@H]([C@H](C([C@H](O5)CO)O)O)O)O)O
CC(=C)[C@@H]1CC[C@]2([C@H]1[C@H]3CC[C@H]4[C@]([C@@]3(CC2)C)(CC[C@@H]5[C@@]4(C[C@H]([C@@H](C5(C)C)O)O)C)C)C(=O)O
CC(C)C[C@H]1C(=O)NC[C@@H](C2=CC=C(C=C2)O[C@H]([C@@H](C(=O)N1)NC(=O)[C@H](CC3=CC=CC=C3)N(C)C)C(C)C)O
CC(C)CC1C(=O)N/C=C/C2=CC=C(C=C2)OC(C(C(=O)N1)NC(=O)/C=C/C3=CC=CC=C3)C(C)C
CC(C)CC1C(=O)N/C=C/C2=CC=C(C=C2)OC(C(C(=O)N1)NC(=O)C(CC3=CC=CC=C3)NC)C(C)C
COC1=C(C(=C2C(=C1)OC(=CC2=O)C3=CC=C(C=C3)O)O)[C@H]4[C@@H]([C@H]([C@@H]([C@H](O4)CO)O)O)O
CC(C)C[C@H]1C(=O)NC[C@@H](C2=CC=C(C=C2)O[C@H]([C@@H](C(=O)N1)NC(=O)[C@H](CC3=CC=CC=C3)N(C)C)C(C)C)OC
CC(=C)[C@@H]1CC[C@]2([C@H]1[C@H]3CC[C@@H]4[C@]5(CC[C@@H](C([C@@H]5CC[C@]4([C@@]3(CC2)C)C)(C)C)O)C)CO
CC(=C)[C@@H]1CC[C@]2([C@H]1[C@H]3CC[C@@H]4[C@]5(CC[C@@H](C([C@@H]5CC[C@]4([C@@]3(CC2)C)C)(C)C)O)C)C(=O)O
CCC(C)C1C(=O)N/C=C\C2=CC=C(C=C2)OC3CCN(C3C(=O)N1)C(=O)C(C(C)CC)NC(=O)C(CC4=CC=CC=C4)N(C)C
C[C@H]1[C@@H]([C@H]([C@H]([C@@H](O1)O[C@@H]2[C@H]([C@H](CO[C@H]2O[C@H]3CC[C@@]4([C@H]5CC[C@@H]6[C@H]7[C@@](C[C@@H](O[C@@]78C[C@]6([C@@]5(CC[C@H]4C3(C)C)C)CO8)C=C(C)C)(C)O)C)O)O[C@H]9[C@@H]([C@H]([C@@H]([C@H](O9)CO)O)O)O[C@H]1[C@@H]([C@H]([C@@H](CO1)O)O)O)O)O)O
COC1=C(C=CC(=C1)C2=C(C(=O)C3=C(C(=C(C=C3O2)OC)OC)O)OC)O
CC1=C(C(CCC1)(C)C)/C=C/C(=C/C=C/C(=C/CO)/C)/C
CCCCCCCCCCCCCCCCC(=O)O
C[C@]12CC[C@H](C([C@@H]1CC[C@@]3([C@@H]2CC=C4[C@]3(CC[C@@]5([C@H]4CC(CC5)(C)C)C(=O)O)C)C)(C)C)O
CCCCCCCC(CCCC)C1=CC=CC=C1
CC1=CC2=C(C=CC=N2)C(=C1O)C
CC1(C2CCC3(C(C2(CCC1O)C)CCC4C3(CCC4C5(CCC(O5)C(C)(C)O)C)C)C)C
CC(=CCC[C@@](C)([C@H]1CC[C@@]2([C@@H]1[C@@H](C[C@H]3[C@]2(CC[C@@H]4[C@@]3(CC[C@@H](C4(C)C)O[C@H]5[C@@H]([C@H]([C@@H]([C@H](O5)CO)O)O)O[C@H]6[C@@H]([C@H]([C@@H]([C@H](O6)CO)O)O)O)C)C)O)C)O[C@H]7[C@@H]([C@H]([C@@H]([C@H](O7)CO[C@H]8[C@@H]([C@H]([C@H](CO8)O[C@H]9[C@@H]([C@H]([C@@H](CO9)O)O)O)O)O)O)O)O)C
CCCCCCCC(=O)O
CCCCCC(=O)O
C/C/1=C/CCC(=C)[C@H]2CC([C@@H]2CC1)(C)C
CCCCCCCCCCCCCCCCCC(=O)O
C[C@@H]1CCC(=C(C)C)C(=O)C1
C([C@H]([C@H]([C@@H](C(=O)CO)O)O)O)O
CC(=CCC[C@@](C)([C@H]1CC[C@@]2([C@@H]1[C@@H](C[C@H]3[C@]2(CC[C@@H]4[C@@]3(CC[C@@H](C4(C)C)O[C@H]5[C@@H]([C@H]([C@@H]([C@H](O5)CO)O)O)O[C@H]6[C@@H]([C@H]([C@@H]([C@H](O6)COC(=O)CC(=O)O)O)O)O)C)C)O)C)O[C@H]7[C@@H]([C@H]([C@@H]([C@H](O7)CO)O)O)O)C
CC(=CCC[C@@](C)(C1CC[C@@]2([C@@H]1[C@@H](CC3[C@]2(CCC4[C@@]3(CC[C@@H](C4(C)C)O[C@H]5[C@@H]([C@H]([C@@H]([C@H](O5)CO)O)O)O[C@H]6[C@@H]([C@H]([C@@H]([C@H](O6)COC(=O)CC(=O)O)O)O)O)C)C)O)C)O[C@H]7[C@@H]([C@H]([C@@H]([C@H](O7)CO[C@H]8[C@@H]([C@H]([C@@H]([C@H](O8)CO)O)O)O)O)O)O)C
CCCCCCCCCC(CCC)C1=CC=CC=C1
CC1=CC[C@H](CC1)C(=C)CCC=C(C)C
CCCCC/C=C\C/C=C\CCCCCCCC(=O)OCC(OC(=O)CCCCCCC/C=C\C/C=C\CCCCC)COC(=O)CCCCCCC/C=C\C/C=C\CCCCC
CC(=O)OCCC1=CC=CC=C1
CCCCCCCC(=O)OC
CCCCCCCCC(=O)O
CC(=CCC[C@@](C)([C@H]1CC[C@@]2([C@@H]1[C@@H](C[C@H]3[C@]2(C[C@@H]([C@@H]4[C@@]3(CC[C@@H](C4(C)C)O)C)O[C@H]5[C@@H]([C@H]([C@@H]([C@H](O5)CO)O)O)O[C@H]6[C@@H]([C@H]([C@@H]([C@H](O6)CO)O)O)O)C)O)C)O)C
CCCCCCCC(CCC)C1=CC=CC=C1
C/C/1=C\CCC(=C)[C@H]2CC([C@H]2CC1)(C)C
CC(=O)C1=C(C=C2C(=C1)C=CC(O2)(C)C)OC
CCCCCCCCCC(CC)C1=CC=CC=C1
CCCCCCCCC(CC)C1=CC=CC=C1
CCCCCCCCCCCCCCCC(=O)O
CC[C@H](CC[C@@H](C)[C@H]1CC[C@@H]2[C@@]1(CC[C@H]3[C@H]2CC=C4[C@@]3(CC[C@@H](C4)O)C)C)C(C)C
CC(=CCC[C@@](C)([C@H]1CC[C@@]2([C@@H]1[C@@H](C[C@H]3[C@]2(CC[C@@H]4[C@@]3(CC[C@@H](C4(C)C)O[C@H]5[C@@H]([C@H]([C@@H]([C@H](O5)CO)O)O)O[C@H]6[C@@H]([C@H]([C@@H]([C@H](O6)CO)O)O)O)C)C)O)C)O[C@H]7[C@@H]([C@H]([C@@H]([C@H](O7)CO[C@H]8[C@@H]([C@H]([C@@H](CO8)O)O)O)O)O)O)C
CC(=CCC[C@](C)([C@H]1CC[C@@]2([C@@H]1[C@@H](C[C@H]3[C@]2(CC[C@@H]4[C@@]3(CC[C@@H](C4(C)C)O[C@H]5[C@@H]([C@H]([C@@H]([C@H](O5)CO)O)O)O[C@H]6[C@@H]([C@H]([C@@H]([C@H](O6)CO)O)O)O)C)C)O)C)O[C@H]7[C@@H]([C@H]([C@@H]([C@H](O7)CO[C@H]8[C@@H]([C@H]([C@@H](CO8)O)O)O)O)O)O)C
CC(=CCC[C@@](C)([C@H]1CC[C@@]2([C@@H]1[C@@H](C[C@H]3[C@]2(CC[C@@H]4[C@@]3(CC[C@@H](C4(C)C)O[C@H]5[C@@H]([C@H]([C@@H]([C@H](O5)CO)O)O)O[C@H]6[C@@H]([C@H]([C@@H]([C@H](O6)CO)O)O)O)C)C)O)C)O[C@H]7[C@@H]([C@H]([C@@H]([C@H](O7)CO[C@@H]8[C@@H]([C@@H]([C@@H](CO8)O)O)O)O)O)O)C
CCCCCCCCC(CCCC)C1=CC=CC=C1
CCCCCCCCC(CCC)C1=CC=CC=C1
CCCCCCCCCCC
CCCCCCCC(C(CC#CC#CC(C=C)O)O)O
[C@@H]1([C@H]([C@H](OC([C@@H]1O)O)C(=O)O)O)O
CCCCCCCCCCCC
CCCCCCCC(CC)C1=CC=CC=C1
CC(=CCC[C@@](C)([C@H]1CC[C@@]2([C@@H]1[C@@H](C[C@H]3[C@]2(C[C@@H]([C@@H]4[C@@]3(CC[C@@H](C4(C)C)O)C)O)C)O)C)O)C
CC[C@H](CC[C@@H](C)[C@H]1CC[C@@H]2[C@@]1(CC[C@H]3[C@H]2CC=C4[C@@]3(CC[C@@H](C4)O[C@H]5[C@@H]([C@H]([C@@H]([C@H](O5)CO)O)O)O)C)C)C(C)C
C1=CC(=C(C=C1C[C@H](C(=O)O)OC(=O)/C=C/C2=C3[C@@H]([C@H](OC3=C(C=C2)O)C4=CC(=C(C=C4)O)O)C(=O)O[C@H](CC5=CC(=C(C=C5)O)O)C(=O)O)O)O
CC[C@H](CC[C@@H](C)[C@H]1CC[C@@H]2[C@@]1(CC[C@H]3C2=CCC4[C@@]3(CC[C@@H](C4)O)C)C)C(C)C
CC[C@H](CC[C@@H](C)[C@H]1CC[C@@H]2[C@@]1(CC[C@H]3C2=CC[C@@H]4[C@@]3(CC[C@@H](C4)O)C)C)C(C)C
CC1=CC=C(C=C1)C(C)CCC=C(C)C
CCCCCCCCCCCCCCCC(=O)OC[C@H](COP(=O)([O-])OCC[N+](C)(C)C)OC(=O)CCCCCCC/C=C\C/C=C\CCCCC
CCCCCCCCCCCCCCCC(=O)OC[C@H](COP(=O)([O-])OCC[N+](C)(C)C)OC(=O)CCCCCCC/C=C/C/C=C/CCCCC
CCCCCCCCCCCCCCCC(=O)OCC(COP(=O)([O-])OCC[N+](C)(C)C)OC(=O)CCCCCCCC=CCC=CCCCCC
CCCCCCCCCCCCCCCC(=O)OC[C@H](COP(=O)([O-])OCC[N+](C)(C)C)OC(=O)CCCCCCCC=CCC=CCCCCC
CCCCCCCCCC(CC)C1CCCCC1
CC(=CCCC(C)(C1CCC2(C1C(CC3C2(CCC4C3(CCC(C4(C)C)OC5C(C(C(C(O5)CO)O)O)OC6C(C(C(C(O6)CO)O)O)OC7C(C(C(C(O7)CO)O)O)O)C)C)O)C)OC8C(C(C(C(O8)COC9C(C(C(C(O9)CO)O)O)O)O)O)O)C
CCCCCCCCCCCCO
CC(=CCC[C@@](C)([C@H]1CC[C@@]2([C@@H]1[C@@H](C[C@H]3[C@]2(CC[C@@H]4[C@@]3(CC[C@@H](C4(C)C)O)C)C)O)C)O)C
CC(=CCC[C@](C)([C@H]1CC[C@@]2([C@@H]1[C@@H](C[C@H]3[C@]2(CC[C@@H]4[C@@]3(CC[C@@H](C4(C)C)O)C)C)O)C)O)C
CC(=CCC[C@](C)([C@H]1CC[C@]2([C@@H]1[C@@H](C[C@H]3[C@]2(CC[C@@H]4[C@@]3(CC[C@@H](C4(C)C)O)C)C)O)C)O)C
CC(=CCC[C@@](C)([C@H]1CC[C@@]2([C@@H]1[C@@H](C[C@H]3[C@]2(CC[C@@H]4[C@@]3(CC[C@@H](C4(C)C)O[C@H]5[C@@H]([C@H]([C@@H]([C@H](O5)CO)O)O)O[C@H]6[C@@H]([C@H]([C@@H]([C@H](O6)COC(=O)CC(=O)O)O)O)O)C)C)O)C)O[C@H]7[C@@H]([C@H]([C@@H]([C@H](O7)CO)O)O)O)C
C/C=C(/C)\C(=O)O[C@H]1[C@H](C2=C(C=CC3=C2OC(=O)C=C3)OC1(C)C)OC(=O)C
C/C=C(/C)\C(=O)O[C@@H]1[C@H](C2=C(C=CC3=C2OC(=O)C=C3)OC1(C)C)OC(=O)C
CC=C(C)C(=O)OC1C(C2=C(C=CC3=C2OC(=O)C=C3)OC1(C)C)OC(=O)C
CC=C(C)C(=O)O[C@@H]1[C@@H](C2=C(C=CC3=C2OC(=O)C=C3)OC1(C)C)OC(=O)C
C/C=C(/C)\C(=O)OC1C(C2=C(C=CC3=C2OC(=O)C=C3)OC1(C)C)OC(=O)C
C/C=C(\C)/C(=O)OC1C(C2=C(C=CC3=C2OC(=O)C=C3)OC1(C)C)OC(=O)C
C/C=C(\C)/C(=O)O[C@H]1[C@H](C2=C(C=CC3=C2OC(=O)C=C3)OC1(C)C)OC(=O)C
CC=C(C)C(=O)O[C@H]1[C@H](C2=C(C=CC3=C2OC(=O)C=C3)OC1(C)C)OC(=O)C
CC(C)(C)C1=C(C=CC(=C1)OC)O
CC/C(=C/CC[C@@](C)(C1CC[C@]2(C1[C@H](CC3C2C[C@H](C4[C@@]3(CCC(C4(C)C)O)C)O[C@H]5[C@@H]([C@H]([C@@H]([C@H](O5)CO)O)O)O[C@H]6[C@@H]([C@@H]([C@H]([C@@H](O6)C)O)O)O)O)C)O)/C
CCCCCCC[C@H]1[C@H](O1)CC#CC#C[C@@H](C=C)O
CCCCCCCC1C(O1)CC#CC#CC(C=C)O
C[C@]12CC[C@@H](C([C@@H]1CC[C@@]3([C@@H]2CC=C4[C@]3(CC[C@@]5([C@H]4CC(CC5)(C)C)C(=O)O[C@H]6[C@@H]([C@H]([C@@H]([C@H](O6)CO)O)O)O)C)C)(C)C)O[C@H]7[C@@H]([C@H]([C@@H]([C@H](O7)C(=O)O)O)O)O[C@H]8[C@@H]([C@H]([C@@H]([C@H](O8)CO)O)O)O
CC(=CCC[C@@](C)([C@H]1CC[C@@]2([C@@H]1[C@@H](C[C@H]3[C@]2(CC[C@@H]4[C@@]3(CC[C@@H](C4(C)C)O[C@H]5[C@@H]([C@H]([C@@H]([C@H](O5)CO)O)O)O)C)C)O)C)O)C
CC(=CCCC(C)(C1CCC2(C1C(CC3C2(CCC4C3(CCC(C4(C)C)OC5C(C(C(C(O5)CO)O)O)O)C)C)O)C)O)C
CC(=CCC[C@@](C)(C1CC[C@@]2(C1C(CC3[C@]2(CCC4[C@@]3(CCC(C4(C)C)OC5C(C(C(C(O5)CO)O)O)O)C)C)O)C)O)C
CC(=CCC[C@@](C)([C@H]1CC[C@@]2(C1[C@@H](C[C@H]3[C@]2(CCC4[C@@]3(CC[C@@H](C4(C)C)OC5C(C(C(C(O5)CO)O)O)O)C)C)O)C)O)C
CC(=CCC[C@@](C)([C@H]1CC[C@@]2([C@@H]1[C@@H](C[C@H]3[C@]2(CC[C@@H]4[C@@]3(CC[C@@H](C4(C)C)OC5C(C(C(C(O5)CO)O)O)O)C)C)O)C)O)C
CC(=CCC[C@](C)([C@H]1CC[C@@]2([C@@H]1[C@@H](C[C@H]3[C@]2(CC[C@@H]4[C@@]3(CC[C@@H](C4(C)C)O[C@H]5[C@@H]([C@H]([C@@H]([C@H](O5)CO)O)O)O)C)C)O)C)O)C
CC(=CCC[C@@](C)([C@H]1CC[C@@]2([C@@H]1[C@@H](C[C@H]3[C@]2(CC[C@@H]4[C@@]3(CC[C@@H](C4(C)C)O[C@@H]5[C@@H]([C@H]([C@@H]([C@H](O5)CO)O)O)O)C)C)O)C)O)C
CC(=CCC[C@@](C)([C@@H]1CC[C@@]2([C@H]1[C@@H](C[C@H]3[C@]2(CC[C@@H]4[C@@]3(CC[C@@H](C4(C)C)O[C@H]5[C@@H]([C@H]([C@@H]([C@H](O5)CO)O)O)O)C)C)O)C)O)C
CC(=CCC[C@@](C)([C@H]1CC[C@@]2(C1[C@@H](C[C@H]3[C@]2(CC[C@@H]4[C@@]3(CC[C@@H](C4(C)C)O[C@H]5[C@@H]([C@H]([C@@H]([C@H](O5)CO)O)O)O)C)C)O)C)O)C
CC(=CCC[C@](C)([C@H]1CC[C@@]2(C1[C@@H](C[C@H]3[C@]2(CC[C@@H]4[C@@]3(CC[C@@H](C4(C)C)O[C@H]5[C@@H]([C@H]([C@@H]([C@H](O5)CO)O)O)O)C)C)O)C)O)C
C/C=C/C1=CC(=C(C=C1)O)OC
CC(=O)CC1=CC=CC=C1
CCCCCCCCCCC(C)C1=CC=CC=C1
CC(C)/C=C/CCCCC(=O)NCC1=CC(=C(C=C1)O)OC
CC1=CC=C(C=C1)[C@@H](C)CCC=C(C)C
CCCCC/C=C\C/C=C\CCCCCCCC(=O)O
COC1=C(C=C(C=C1)CC2=NC=CC3=CC(=C(C=C32)OC)OC)OC
CC/C=C\C/C=C\C/C=C\CCCCCCCC(=O)O
CC1=CC[C@H](CC1)C(=C)CCC=C(C)C
C1CCC(CC1)C2=CC=C(C=C2)OCCO
CC1(CCCC2(C3C1C(C2=C)CC3)C)C
C[C@]12CCCC([C@@H]3[C@H]1CC[C@@H]3C2=C)(C)C
C[C@]12CCCC([C@H]3[C@H]1CC[C@@H]3C2=C)(C)C
C[C@@]12CCCC(C3C1CCC3C2=C)(C)C
C[C@]12CCCC([C@@H]3C1CCC3C2=C)(C)C
CC1=CC=C(C=C1)C(C)C
C1=CC(=C(C=C1/C=C/C(=O)O)O)O
C1=CC=C(C=C1)C2=[O+]C3=CC=CC=C3C=C2
CCCCCCCCCCO
CC1=C(C(CCC1=O)(C)C)/C=C/C(=C/C=C/C(=C/C=C/C=C(/C=C/C=C(/C=C/C2=C(C(=O)CCC2(C)C)C)\C)\C)/C)/C
CCCCCCCCCCCCCCCCCO
C1C(C(OC(=O)C2=CC(=C(C(=C2C3=C(C(=C(C=C3C(=O)O1)O)O)O)O)O)O)C4C(OC(=O)C5=CC(=C(C(=C5C6=C(C(=C(C=C6C(=O)O4)O)O)O)O)O)O)C(=O)O)OC(=O)C7=CC(=C(C(=C7)O)O)O
CC(=CCC/C(=C/CCC(=O)C)/C)C
C1=CC2=C(C(=C1)O)C(=O)C3=C(C2=O)C=C(C=C3O)C(=O)O
C1=CC=C(C=C1)CO
CC(=O)O
CC1=C(SC=[N+]1CC2=CN=C(N=C2N)C)CCO
CCCCCCCCCCCCCCCCCCCCCCC
C1C[C@H](NC1)C(=O)O
C(C(CO)O)O
CCCCCC(=O)OCC
CC1=C(C2=C(CC[C@@](O2)(C)CCC[C@H](C)CCC[C@H](C)CCCC(C)C)C(=C1O)C)C
CC(C)(CC1=CC=CC=C1)OC=O
CCCCCCCCCCCCCCCCCCC=O
CCCCCCCCCCCCC/C=C\CCCCCCCC
C[C@@H]1CC[C@@]2(CC[C@@]3(C(=CC[C@H]4[C@]3(CC[C@@H]5[C@@]4(CC[C@@H](C5(C)C)O)C)C)[C@@H]2[C@H]1C)C)C(=O)O
CCCCCCCC=CC=O
CCCCCCCCCCCCC
C[C@H](CCC=C(C)C)[C@H]1CC[C@@]2([C@@]1(CC=C3C2CC[C@@H]4[C@@]3(CC[C@@H](C4(C)C)O)C)C)C
CCCCCCCC(=O)O
C[C@@H]1CC[C@@]2([C@H]([C@H]3[C@@H](O2)[C@H]([C@@H]4[C@@]3(CC[C@H]5[C@H]4CC[C@@H]6[C@@]5(C[C@H]([C@@H](C6)O[C@H]7[C@@H]([C@H]([C@H]([C@H](O7)CO)O[C@H]8[C@@H]([C@H]([C@@H]([C@H](O8)CO)O)O[C@H]9[C@@H]([C@H]([C@@H](CO9)O)O)O)O[C@H]2[C@@H]([C@H]([C@@H]([C@H](O2)CO)O)O[C@H]2[C@@H]([C@H]([C@@H]([C@H](O2)CO)O)O)O)O)O)O)O)C)C)O)C)OC1
C1=CC(=CC=C1C2=C(C(=O)C3=C(C=C(C=C3O2)O)O)O[C@H]4[C@@H]([C@H]([C@@H]([C@H](O4)CO)O)O)O)O
CCCCCC(=O)O
C1[C@@H]([C@H](OC2=CC(=CC(=C21)O)O)C3=CC(=C(C=C3)O)O)O
COC1=C(C=CC(=C1)C2=C(C(=O)C3=C(C=C(C=C3O2)O)O)O)O
CCCCCC/C=C\CCCCCCCC(=O)O
CCCCC/C=C\C/C=C\CCCCCCCC(=O)OCC
CCCCCCCCCCCCCCCCCCCC=O
CCCC(C)C
CCCCCCCCCCCCCCCCCCCCCCCCCCCC
C1=CC(=C(C=C1C2=C(C(=O)C3=C(C=C(C=C3O2)O)O)O)O)O
C[C@H](CCCC(C)C)[C@H]1CC[C@@H]2[C@@]1(CC[C@H]3[C@H]2CC[C@H]4[C@@]3(CCCC4)C)C
CCCCCCCCCCCCCCCCCCCCCC=O
CCCCCCCCCCCCCC=O
CCCCCCCCCC=O
CC(=O)[C@H]1CC[C@@H]2[C@@]1(CC[C@H]3[C@H]2CCC4=CC(=O)CC[C@]34C)C
C[C@H](/C=C/[C@H](C)C(C)C)[C@H]1CC[C@@H]2[C@@]1(CCC3=C2CC=C4[C@@]3(CC[C@@H](C4)O)C)C
CCCCCCCC=O
CCCCCC=C/C=C/C=O
CCCCCCCCCCCCCCCCCC(=O)O
CC1=CC2=C(C(=C1)O)C(=O)C3=C(C2=O)C=C(C=C3OC4C(C(C(C(O4)CO)O)O)O)O
CC1=C(C(CCC1)(C)C)/C=C/C(=C/C=C/C(=C/C=C/C=C(\C)/C=C/C=C(\C)/C=C/C2=C(C[C@H](CC2(C)C)O)C)/C)/C
CC1=C(C(C[C@@H](C1)O)(C)C)/C=C/C(=C/C=C/C(=C/C=C/C=C(/C=C/C=C(/C=C/C2=C(C[C@H](CC2(C)C)O)C)\C)\C)/C)/C
CC[C@H](CC[C@@H](C)[C@H]1CC[C@@H]2[C@@]1(CC[C@H]3[C@H]2CC[C@H]4[C@@]3(CCCC4)C)C)C(C)C
CC[C@H](CC[C@@H](C)[C@H]1CC[C@@H]2[C@@]1(CC[C@H]3[C@H]2CC=C4[C@@]3(CC[C@@H](C4)O)C)C)C(C)C
C1=CC=C(C=C1)C2=CC(=O)C3=CC=CC=C3O2
CC1=CC[C@H](CC1)C(C)(C)O
C1=COC(=C1)C=O
CC(=CCCC(=O)C)C
CCCCCCCCCCCCCCCCCC
C([C@@H]([C@@H]1C(=C(C(=O)O1)O)O)O)O
CC(C)CCOC(=O)C1=CC=CC=C1
C1C(C(OC2=CC(=CC(=C21)O)O)C3=CC(=C(C=C3)O)O)OC4(C(C(C5=C(C=C(C=C5O4)O)O)O)O)C6=CC=C(C=C6)O
CCOC1=CC(=C(C=C1CC(C)N)OCC)OCC
C(C(=O)O)C(CC(=O)O)(C(=O)O)O
C[C@@H]1CC[C@@]2(CC[C@@]3(C(=CC[C@H]4[C@]3(CC[C@@H]5[C@@]4(CC[C@@H](C5(C)C)O)C)C)[C@@H]2[C@H]1C)C)C
C[C@@H]1CC[C@@]2([C@H]([C@H]3[C@@H](O2)[C@H]([C@@H]4[C@@]3(CC[C@H]5[C@H]4CC[C@@H]6[C@@]5(C[C@H]([C@@H](C6)O)O)C)C)O)C)OC1
CCCCC(C)C
CCOC(=O)CC(C(=O)OCC)SP(=S)(OC)OC
C[C@@]1(CC[C@H](C(O1)(C)C)O)C=C
CCCCCCCCCCCCCCCC
C[C@]12CC[C@H](C1(C)C)C[C@H]2O
CCCCCCCCC=O
CCCCCC/C=C/CCCCCCCC(=O)OC
CCCCCC(=O)OCCCCC
CCCCCCCCCCCCC=O
CCCCCCCCCCCCCCCC(=O)O
C1=CC=C(C=C1)CCO
C1C(C(OC2=CC(=CC(=C21)O)O)C3=CC(=C(C=C3)O)O)OC4(C(C(C5=C(C=C(C=C5O4)O)O)O)O)C6=CC(=C(C=C6)O)O
CC[C@H](CC[C@@H](C)[C@H]1CC[C@@H]2[C@@]1(CC[C@H]3[C@H]2CC=C4[C@@]3(CC[C@@H](C4)O)C)C)C(C)C
CC(=CCC/C(=C/CO)/C)C
CCCCCCCCCCCCCC(=O)O
CCCCCCCC/C=C\CCCCCCCC(=O)O
CCCC(C)CCC
C1=CC(=CN=C1)O
C1[C@@H]([C@@H](OC2=CC(=CC(=C21)O)O)C3=CC(=C(C=C3)O)O)O
CCCCCCCCCCCCCCCCC
CC(=CCC[C@](C)(C=C)O)C
CC(=CCC[C@@](C)(C=C)O)C
CCCCCCCCCCCCCCCCCCCCCCCCCC
C[C@@H]1C=C(C(=O)[C@]2([C@H]1C[C@@H]3[C@@]4([C@@H]2C(=O)C(=C([C@@H]4CC(=O)O3)C)OC)C)C)OC
CC1C=C(C(=O)C2(C1CC3C4(C2C(=O)C(=C(C4CC(=O)O3)C)OC)C)C)OC
CC1C=C(C(=O)[C@]2([C@H]1C[C@@H]3[C@@]4(C2C(=O)C(=C([C@@H]4CC(=O)O3)C)OC)C)C)OC
CC1C=C(C(=O)[C@]2(C1CC3[C@@]4(C2C(=O)C(=C([C@@H]4CC(=O)O3)C)OC)C)C)OC
C[C@@H]1C=C(C(=O)[C@]2(C1C[C@@H]3[C@@]4(C2C(=O)C(=C([C@@H]4CC(=O)O3)C)OC)C)C)OC
CCCCCCCC(=O)OCCC(C)C
C1CC=CC(=O)C1
C1=CC=C(C=C1)C2=C(C(=O)C3=CC=CC=C3O2)O
CCCCCCCCCCCCCCCC(=O)OC
COC1=CC=C(C=C1)CNC2=CC=C(C3=NON=C23)[N+](=O)[O-]
CCCCCCCCCCCCCCCCCCCCCC
CCCCCCCCCCCC=O
C[C@H](CC[C@H](C)C(C)C)[C@H]1CC[C@@H]2[C@@]1(CC[C@H]3[C@H]2CC=C4[C@@]3(CC[C@@H](C4)O)C)C
CC[C@H](CC[C@@H](C)[C@H]1CC[C@@H]2[C@@]1(CC[C@H]3[C@H]2CC=C4[C@@]3(CC[C@@H](C4)O[C@H]5[C@@H]([C@H]([C@@H]([C@H](O5)CO)O)O)O)C)C)C(C)C
CCCCCCCCCCCCCC(=O)OCC
C(CC(=O)O)C(=O)O
CCCCCCCCCCCCCC
CC1=C(C2=C(CCC(O2)(C)CCCC(C)CCCC(C)CCCC(C)C)C(=C1O)C)C
CC1=C(C2=C(CC[C@](O2)(C)CCC[C@@H](C)CCC[C@@H](C)CCCC(C)C)C(=C1O)C)C
CC(C)CCCC(C)C
CCCCCCCCCCCCCCC=O
COC1=C(C=CC(=C1)C2=C(C(=O)C3=C(C=C(C=C3O2)O)O)O[C@H]4[C@@H]([C@H]([C@H]([C@H](O4)CO)O)O)O)O
COC1=C(C=CC(=C1)C2=C(C(=O)C3=C(C=C(C=C3O2)O)O)O[C@H]4[C@H]([C@H]([C@@H]([C@H](O4)CO)O)O)O)O
COC1=C(C=CC(=C1)C2=C(C(=O)C3=C(C=C(C=C3O2)O)O)O[C@H]4[C@@H]([C@H]([C@@H]([C@H](O4)CO)O)O)O)O
C[C@]1(CC[C@@H](O1)C(C)(C)O)C=C
CCCCCCCCCCCCCCCCCCCCCCCCCC=C
CC1(C2CC3C1C3(C2)C)C
CC1=C(C(CCC1)(C)C)/C=C/C(=C/C=C/C(=C/C=C/C=C(\C)/C=C/C=C(\C)/C=C/C=C(\C)/CCC=C(C)C)/C)/C
CCCCCCCCCCCCCCCCCCCCCCCCCCCCCCC
C[C@]12CC[C@@H](C([C@@H]1CC[C@@]3([C@@H]2CC=C4[C@]3(CC[C@@]5([C@H]4CC(CC5)(C)C)C(=O)O)C)C)(C)C)O
CCCCCCCC(=O)OCC(C)C
C1[C@H](OC2=CC=CC=C2C1=O)C3=CC=CC=C3
CC/C=C/C=C\C=O
CCCCCCCCCCCCCCCCCCCCC=O
CCCCCC/C=C/C=O
CCCCCCCCCCC=O
C[C@H]1[C@@H]([C@H]([C@H]([C@@H](O1)OC[C@@H]2[C@H]([C@@H]([C@H]([C@@H](O2)OC3=C(OC4=CC(=CC(=C4C3=O)O)O)C5=CC(=C(C=C5)O)O)O)O)O)O)O)O
C1=CC=C2C(=C1)C=CC(=O)O2
CC(C)CCCC(C)CCCC(C)CCCC(=O)C
CC1=CCCC([C@H]1/C=C/C(=C/C=C/C(=C/C=C/C=C(\C)/C=C/C=C(\C)/C=C/C=C(\C)/CCC=C(C)C)/C)/C)(C)C
CCCCCCC=O
CC1=C(C(CCC1)(C)C)/C=C/C(=C/C=C/C(=C/C=C/C=C(/C=C/C=C(/C=C/C2=C(CCCC2(C)C)C)\C)\C)/C)/C
COC1=C(C=C(C=C1)C2CC(=O)C3=C(C=C(C=C3O2)O)O)O
COC1=C(C=C(C=C1)[C@H]2CC(=O)C3=C(C=C(C=C3O2)O)O)O
CCCCCCCCCCCCCCCCCCCCCCCCCCCCC
C1[C@H]([C@H]([C@@H](C[C@@]1(C(=O)O)O)OC(=O)/C=C/C2=CC(=C(C=C2)O)O)O)O
C([C@H]([C@H](CO)O)O)O
C([C@H]([C@H]([C@@H]([C@H](C=O)O)O)O)O)O
CCCOC(=O)CC(C)C
CCCCCCCCCCCCCCCCCCCCCCCC
CCCCCC1=CC=CO1
CCCCCCCCC(=CCCCCCCC)CCCCCCCC
CCCCCCCCCCCCCCCCCCCCCCCCC
C1=CC(=C(C=C1C2=[O+]C3=CC(=CC(=C3C=C2O)O)O)O)O
C1=CC(=C(C=C1C2=[O+]C3=CC(=CC(=C3C=C2O)O)O)O)O.[Cl-]
CCCCCC(C)CCCC(C)CCC
C[C@@]12CC[C@@]3(C(=CC[C@H]4[C@]3(CC[C@@H]5[C@@]4(CC[C@@H](C5(C)C)O)C)C)[C@@H]1CC(CC2)(C)C)C
COC(=O)C1=CC=CC=C1C(=O)O
COCC1=CC=CC=C1
C[C@H]1CC[C@@H]([C@@H](C1)O)C(C)C
CC(=CCC/C(=C/C=C/C(=C/C=C/C(=C/C=C/C=C(/C=C/C=C(/C=C/C=C(/CCC=C(C)C)\C)\C)\C)/C)/C)/C)C
C1=CC(=CC=C1C2=[O+]C3=CC(=CC(=C3C=C2O)O)O)O
C1=CC(=CC=C1C2=[O+]C3=CC(=CC(=C3C=C2O)O)O)O.[Cl-]
CCCCCC(=O)OCC(C)C
CCCCCCCCCCCCCCCCCC=O
CC[C@H](CC[C@@H](C)[C@H]1CC[C@@H]2[C@@]1(CC[C@H]3C2=CC[C@@H]4[C@@]3(CC[C@@H](C4)O)C)C)C(C)C
CCCCCC(=O)OCCC(C)C
CC(=O)C1=CC=CO1
CC/C=C\C/C=C\C/C=C\CCCCCCCC(=O)O
C[C@H]1[C@@H]([C@H]([C@H]([C@@H](O1)OC[C@@H]2[C@H]([C@@H]([C@H]([C@@H](O2)OC3=CC(=C4C(=O)C[C@H](OC4=C3)C5=CC(=C(C=C5)OC)O)O)O)O)O)O)O)O
CC1=C(C2=CC3=C(C(=C([N-]3)C=C4C(=C(C(=N4)C=C5C(=C(C(=N5)C=C1[N-]2)C)C=C)C)C=C)C)CCC(=O)O)CCC(=O)O.[Fe+2]
CCCCCCCCCCCCCCCCCCCCCCCCCCCCCC
C([C@@H]1[C@H]([C@@H]([C@H]([C@H](O1)O[C@]2([C@H]([C@@H]([C@H](O2)CO)O)O)CO)O)O)O)O
C1=CC(=C(C=C1C(=O)O)O)O
COC1=C(C=CC(=C1)C(=O)O)O
C[C@@H]1CC[C@@]2(CC[C@@]3(C(=CC[C@H]4[C@]3(CC[C@@H]5[C@@]4(CC[C@@H](C5(C)C)O)C)C)[C@@H]2[C@H]1C)C)C(=O)O
C1=CC(=CC=C1C2=C(C(=O)C3=C(C=C(C=C3O2)O)O)O)O
C[C@H]1[C@@H]([C@H]([C@H]([C@@H](O1)OC2=C(OC3=CC(=CC(=C3C2=O)O)O)C4=CC=C(C=C4)O)O)O)O
COC(=O)C1=COC2C3C1CC(=O)OC3CO2
C[C@H]1[C@@H]([C@H]([C@H]([C@@H](O1)OC2=C(OC3=CC(=CC(=C3C2=O)O)O)C4=CC(=C(C=C4)O)O)O)O)O[C@H]5[C@@H]([C@H]([C@@H]([C@H](O5)CO)O)O)O
CC1[C@@H](C([C@@H]([C@H](O1)OC2=C(OC3=CC(=CC(=C3C2=O)O)O)C4=CC=C(C=C4)O)O)O)O[C@H]5C(C([C@@H](C(O5)COC(=O)C)O)O)O
C[C@H]1[C@@H]([C@H]([C@H](C(O1)OC2=C(OC3=CC(=CC(=C3C2=O)O)O)C4=CC=C(C=C4)O)O)O)O[C@H]5[C@@H]([C@H]([C@@H]([C@H](O5)COC(=O)C)O)O)O
CC1C(C(C(C(O1)OC2=C(OC3=CC(=CC(=C3C2=O)O)O)C4=CC=C(C=C4)O)O)O)OC5C(C(C(C(O5)COC(=O)C)O)O)O
C[C@H]1[C@@H]([C@H]([C@H]([C@@H](O1)OC2=CC(=C3C(=C2)OC(=C(C3=O)O[C@H]4[C@@H]([C@@H]([C@H]([C@@H](O4)C)O)O)O)C5=CC=C(C=C5)O)O)O)O)O
C[C@@H]1[C@H]([C@@H]([C@@H]([C@H](O1)OC2=CC(=C3C(=C2)OC(=C(C3=O)O[C@@H]4[C@H]([C@H]([C@@H]([C@H](O4)C)O)O)O)C5=CC=C(C=C5)O)O)O)O)O
CC1C(C(C(C(O1)OC2=CC(=C3C(=C2)OC(=C(C3=O)OC4C(C(C(C(O4)C)O)O)O)C5=CC=C(C=C5)O)O)O)O)O
CC1[C@@H]([C@@H](C([C@@H](O1)OC2=CC(=C3C(=C2)OC(=C(C3=O)O[C@H]4[C@H](C([C@H](C(O4)C)O)O)O)C5=CC=C(C=C5)O)O)O)O)O
C[C@H]1[C@@H]([C@@H]([C@H](C(O1)OC2=CC(=C3C(=C2)OC(=C(C3=O)OC4[C@@H]([C@H]([C@H]([C@@H](O4)C)O)O)O)C5=CC=C(C=C5)O)O)O)O)O
C[C@H]1[C@@H]([C@H]([C@H]([C@H](O1)OC2=CC(=C3C(=C2)OC(=C(C3=O)O[C@@H]4[C@@H]([C@@H]([C@H]([C@@H](O4)C)O)O)O)C5=CC=C(C=C5)O)O)O)O)O
COC(=O)CC1=CC=CC=C1
CCCCCCCCCCCCCCCCC(=O)O
CCC1(C=CC(C=C1)(C)CC)C
C1=CC(=CC=C1C2=CC(=O)C3=C(C=C(C=C3O2)O)O)O
CC(=CCC/C(=C/CC[C@@](C)(C=C)O)/C)C
CCCCOC(=O)C1=CC=CC=C1C(=O)OCCCC(C)C
C[C@@H]1CC[C@H]([C@H]2[C@]13[C@@H]2C(=CC3)C)C(C)C
CC1CCC(C2C13C2C(=CC3)C)C(C)C
C[C@@H]1CC[C@H]([C@H]2C13[C@@H]2C(=CC3)C)C(C)C
C[C@@H]1CC[C@H]([C@H]2C13C2C(=CC3)C)C(C)C
C[C@@H]1CCC([C@H]2[C@]13C2C(=CC3)C)C(C)C
C[C@@H]1CC[C@H](C2[C@@]13[C@H]2C(=CC3)C)C(C)C
CP(=O)(C)C
C1CCC(CC1)N
CCCCCC/C=C\CCCCCCCC(=O)O
CC1([C@H]2CCC(=C)[C@@H]1C2)C
CC[C@H](/C=C/[C@@H](C)[C@H]1CC[C@@H]2[C@@]1(CC[C@H]3C2=CC[C@@H]4[C@@]3(CC[C@@H](C4)O)C)C)C(C)C
CC1=CC=CC=C1
CC1CCC2=C1CC3CCC2(C3(C)C)C
CC1=CC[C@H](CC1)C(C)(C)O
CC1=C[C@@H]2[C@@H](CCC(=C2CC1)C)C(C)C
CC1=CC2C(CCC(=C2CC1)C)C(C)C
CC1=C[C@H]2[C@@H](CCC(=C2CC1)C)C(C)C
CC1=C[C@H]2[C@H](CCC(=C2CC1)C)C(C)C
CC1(C2CC=C(C1C2)CO)C
C1=CC(=C(C=C1C2=CC(=O)C3=C(C=C(C=C3O2)O)O)O)O
CCCCCCCC(=O)OC
CCCCC(C)C
CCCCCCCCCC(=O)OC
CC(=CCC[C@@](C)(C=C)OC(=O)C)C
CCCCCCCCCCCCCCCCCCCC(=O)O
C/C/1=C\CCC(=C)/C=C/[C@@H](CC1)C(C)C
C/C/1=C/CCC(=C)/C=C\C(CC1)C(C)C
C/C/1=C\CCC(=C)/C=C/C(CC1)C(C)C
CC1=CCCC(=C)C=CC(CC1)C(C)C
C/C/1=C/CCC(=C)/C=C\[C@@H](CC1)C(C)C
C/C/1=C\CCC(=C)/C=C/[C@H](CC1)C(C)C
CC1=CCCC(=C)/C=C/[C@@H](CC1)C(C)C
C/C/1=C\CCC(=C)C=CC(CC1)C(C)C
CCCCCC/C=C\CCCCCCCC(=O)OC
CCCCCCCC/C=C\CCCCCCCC(=O)O
CC1=CC[C@@H](CC1)C(=C)C
CC(=CCC[C@](C)(C=C)O)C
CC(=CCC[C@@](C)(C=C)O)C
CC(C)COC(=O)C1=CC=CC=C1C(=O)OCC(C)C
CCCCCCCCC(=O)OC
CC1=CC(=CC=C1)C
CCCCCC(=O)OC
C[C@H](CCC=C(C)C)[C@@H]1CC[C@]2([C@]1(CC[C@H]3C2=CC[C@@H]4[C@@]3(CC[C@@H](C4(C)C)O)C)C)C
C[C@H](CCC=C(C)C)C1CC[C@]2([C@]1(CCC3C2=CC[C@@H]4[C@@]3(CC[C@@H](C4(C)C)O)C)C)C
CC(CCC=C(C)C)C1CCC2(C1(CCC3C2=CCC4C3(CCC(C4(C)C)O)C)C)C
C[C@H](CCC=C(C)C)[C@H]1CC[C@@]2([C@@]1(CCC3C2=CCC4[C@@]3(CC[C@@H](C4(C)C)O)C)C)C
CC/C=C/CCCCCCCC(=O)OC
C1=CC=C(C=C1)C=O
CCCCCC=O
CCCCC/C=C\C/C=C\C/C=C\C/C=C\CCCC(=O)O
CCCCCCCC/C=C\CCCCCC(=O)OC
CC1=C(C(CCC1)(C)C)/C=C/C(=C/C=C/C(=C/C=C/C=C(/C=C/C=C(/C=C/C2=C(CCCC2(C)C)C)\C)\C)/C)/C
C[C@@H]1[C@H](CC[C@]2([C@H]1CC=C3[C@@H]2CC[C@]4([C@H]3CC[C@@H]4[C@H](C)CCC(=C)C(C)C)C)C)O
CC(C1=CC2CC1C=C2)O
CCC1=CC=CC=C1
C[C@H]1[C@@H]2CCC3=C([C@]2(CC[C@@H]1O)C)CC[C@]4([C@]3(CC[C@@H]4[C@H](C)CCC(=C)C(C)C)C)C
CC(=O)C1=CC=CO1
CC1=CCCC(C1=C)(C)C
CC1(C2CCC(O1)(CC2)C)C
CC/C=C\C/C=C\C/C=C\CCCCCCCC(=O)O
C[C@H](CCCC(C)C)[C@H]1CC[C@@]2([C@@]1(CC[C@]34[C@H]2CC[C@@H]5[C@]3(C4)CC[C@@H](C5(C)C)O)C)C
CCCCCCCC/C=C\CCCCCCCC(=O)OC
COC1=C(C=CC(=C1)CC=C)O
CCCCCCCCC#C
COC(=O)CCCCCCCC(=O)OC
C1[C@@H]([C@@H]([C@H]([C@H](O1)O)O)O)O
COC(=O)CCCCCCCC=O
COC(=O)CC1=CC=CC=C1
CC[C@H](CC[C@@H](C)[C@H]1CC[C@@H]2[C@@]1(CC[C@H]3[C@H]2CC=C4[C@@]3(CC[C@@H](C4)O)C)C)C(C)C
CCCCCCCCCCCCCCCCCC(=O)O
CC(CC1=CC(=C(C=C1OC)Br)OC)N
CCCCCCCCCCC(=O)OC
CCC(=O)C1=CC=CC=C1
CCCCCCCCC(=O)OC
CC[C@H](CC[C@@H](C)[C@H]1CC[C@@H]2[C@@]1(CC[C@H]3[C@H]2CC=C4[C@@]3(CC[C@@H](C4)O)C)C)C(C)C
CCCCCCCCCCCCCC(=O)OC
CC(C)CCCCCCCCCCCCCC(=O)OC
CCCCCCCCCCCCCCCCCC(=O)OC
CCCCC/C=C\C/C=C\CCCCCCCC(=O)OC
CCCCCCCC/C=C/CCCCCCCCC(=O)OC
CCCCCCCCCCCCCCCC(=O)OC
CC1=CC=CC=C1C
C([C@@H]1[C@H]([C@@H]([C@H]([C@H](O1)O[C@]2([C@H]([C@@H]([C@H](O2)CO)O)O)CO)O)O)O)O
CCC1=CC=CC=C1
CCCCCC[C@H](C/C=C\CCCCCCCC(=O)OC)O
C[C@H]1[C@@H]([C@H]([C@H]([C@@H](O1)O)O)O)O
CCCCCCCCCCCCCCCC(=O)O
CCCCCCCCCCCCCCCCCCCC(=O)OC
C1=C(C=C(C(=C1O)O)O)C(=O)O
CCCCCCC(=O)OC
C1=CC=C2C(=C1)C3=C(N2)C(=NC=C3)C4=CC=C(O4)CO
CC[C@H](CC[C@@H](C)[C@H]1CC[C@@H]2[C@@]1(CC[C@H]3[C@H]2CC=C4[C@@]3(CC[C@@H](C4)O)C)C)C(C)C
C1=CC(=CC=C1C2=C(C(=O)C3=C(C=C(C=C3O2)O)O)O)O
CCCCCCCCCCCCCCCCCCC(=O)OC
CCC(C)C(C(=O)NC1C(OC2=CC=C(C=C2)/C=C\NC(=O)C(NC1=O)CC(C)C)C(C)C)NC
CCCCCCCC(=O)OC
CCCCCCCCCCCCCC(=O)OC
CCCCCCCCCC(=O)OC
CC[C@H](/C=C/[C@@H](C)[C@H]1CC[C@@H]2[C@@]1(CC[C@H]3[C@H]2CC=C4[C@@]3(CC[C@@H](C4)O)C)C)C(C)C
CCCCCCCCCCCCCCCCCCCCCC(=O)OC
CCCCCCCCCCCCCCCCCCCC(=O)O
CC(=C)[C@@H]1CC[C@]2([C@H]1[C@H]3CC[C@@H]4[C@]5(CC[C@@H](C([C@@H]5CC[C@]4([C@@]3(CC2)C)C)(C)C)O)C)CO
CCCCCCCCCCCCCCCCC(=O)OC
C1[C@H](OC2=CC(=CC(=C2C1=O)O)O)C3=CC=C(C=C3)O
C1C(OC2=CC(=CC(=C2C1=O)O)O)C3=CC=C(C=C3)O
C1[C@@H](OC2=CC(=CC(=C2C1=O)O)O)C3=CC=C(C=C3)O
CCCCCC(=O)OC
CCCCC(=O)OC
CCCCCCCCCCCCCCCCCCCCCCCCCCCCO
CC1=C(C(C[C@@H](C1)O)(C)C)/C=C/C(=C/C=C/C(=C/C=C/C=C(\C)/C=C/C=C(\C)/C=C/[C@H]2C(=C[C@@H](CC2(C)C)O)C)/C)/C
C1[C@@H]([C@H](OC2=CC(=CC(=C21)O)O)C3=CC(=C(C(=C3)O)O)O)O
CC(=C)[C@@H]1CC[C@]2([C@H]1[C@H]3CC[C@H]4[C@]([C@@]3(CC2)C)(CC[C@@H]5[C@@]4([C@H]([C@@H](C5(C)C)O)C(=O)O)C)C)C(=O)O
C1=CC(=C(C=C1C2=C(C(=O)C3=C(C=C(C=C3O2)O)O)O)O)O
CCCCCCCCCCCCCCCCCCCC(=O)OC
C1=CC(=CC=C1CCNC(=O)/C=C/C2=CC=C(C=C2)O)O
CCCC=CC=O
[C@@H]1([C@@H]([C@H](OC([C@@H]1O)O)C(=O)O)O)O
CCCCCCC(=O)C(C)C
C[C@H]1[C@H]2[C@H](C[C@@H]3[C@@]2(CC[C@H]4[C@H]3CC=C5[C@@]4(CC[C@@H](C5)O[C@H]6[C@@H]([C@H]([C@H]([C@H](O6)CO)O[C@H]7[C@@H]([C@H]([C@@H]([C@H](O7)CO)O)O[C@H]8[C@@H]([C@H]([C@@H]([C@H](O8)CO)O)O)O)O[C@H]9[C@@H]([C@H]([C@@H]([C@H](O9)CO)O)O)O)O)O)C)C)O[C@@]1(CC[C@@H](C)CO[C@H]1[C@@H]([C@H]([C@@H]([C@H](O1)CO)O)O)O)O
CCCCCCOC=O
C[C@]12CC[C@H](C1(C)C)CC2=O
CCCCCC(=O)C
CCCCCC1=CC=CO1
CCCCCCCCCCCC(=O)O
CCCCCCCCCCCCCCCC(=O)O
CCCCCCCC/C=C\CCCCCCCC(=O)O
CCCCC[C@H](C=C)O
CCCC/C=C/C=C
CCCCCC/C=C/CCCCCC
CCCCCC(=O)C=C
C[C@]12CC[C@H](C1(C)C)C[C@H]2O
CCCCCC/C=C\CCCCCCCC(=O)O
CCCCCCCCCCCCCCC(=O)O
C[C@H]1CC[C@@]2([C@H]([C@H]3[C@@H](O2)C[C@@H]4[C@@]3(CC[C@H]5[C@H]4CC=C6[C@@]5(CC[C@@H](C6)O)C)C)C)OC1
C1CN[C@@H]1C(=O)O
C1CNC1C(=O)O
CO[C@H]1[C@@H]([C@H]([C@@H]([C@H](O1)CO)O)O)O
CC[C@H](CC[C@@H](C)[C@H]1CC[C@@H]2[C@@]1(CC[C@H]3[C@H]2CC=C4[C@@]3(CC[C@@H](C4)O)C)C)C(C)C
C[C@@]12CC=C[C@@]3([C@@H]1[C@@H]([C@]45[C@H]3C[C@@H]([C@H](C4)C(=C)C5)O)C(=O)O)OC2=O
CC[C@H](CC[C@@H](C)[C@H]1CC[C@@H]2[C@@]1(CC[C@H]3[C@H]2CC=C4[C@@]3(CC[C@@H](C4)O[C@H]5[C@@H]([C@H]([C@@H]([C@H](O5)CO)O)O)O)C)C)C(C)C
C[C@@]12CCC[C@@]3([C@@H]1[C@@H]([C@]45[C@H]3CC[C@](C4)(C(=C)C5)O)C(=O)O)COC2=O
C[C@]12CCC[C@@]3([C@@H]1[C@@H]([C@]45[C@H]3CC[C@](C4)(C(=C)C5)O)C(=O)O)COC2=O
CC12CCCC3(C1C(C45C3CCC(C4)(C(=C)C5)O)C(=O)O)COC2=O
CC12CCC[C@@]3([C@@H]1[C@@H]([C@]45[C@H]3CC[C@](C4)(C(=C)C5)O)C(=O)O)COC2=O
C1=CC=C(C=C1)CO
C1[C@H]([C@H]([C@@H](C[C@@]1(C(=O)O)O)OC(=O)/C=C/C2=CC(=C(C=C2)O)O)O)O
CCCCCCCC/C=C\CCCCCCCC(=O)OCC(OC(=O)CCCCCCC/C=C\CCCCCCCC)COC(=O)CCCCCCC/C=C\CCCCCCCC
C[C@]12CC=C[C@@]3([C@@H]1[C@@H]([C@]45[C@H]3CC[C@H](C4)C(=C)C5)C(=O)[O-])OC2=O
C[C@@]12CC=C[C@@]3([C@@H]1[C@@H]([C@]45[C@H]3CC[C@](C4)(C(=C)C5)O)C(=O)O)OC2=O
C[C@@]12[C@H](C=C[C@@]3([C@@H]1[C@@H]([C@]45[C@H]3C[C@@H]([C@](C4)(C(=C)C5)O)O)C(=O)O)OC2=O)O
C[C@]12CC[C@@H]([C@@]([C@@H]1CC[C@@]3([C@@H]2CC=C4[C@]3(CC[C@@]5([C@H]4CC(CC5)(C)C)C(=O)O)C)C)(C)CO)O
C1=CC(=CC=C1/C=C\C(=O)O)O
C1=CC(=CC=C1/C=C\C(=O)O)[O-]
C1=CC=C(C=C1)[C@H](C(=O)O)O[C@H]2[C@@H]([C@H]([C@@H]([C@H](O2)CO[C@H]3[C@@H]([C@H]([C@@H]([C@H](O3)CO)O)O)O)O)O)O
C1=CC=C(C=C1)C(C(=O)O)O[C@H]2[C@@H]([C@H]([C@@H]([C@H](O2)CO[C@H]3[C@@H]([C@H]([C@@H]([C@H](O3)CO)O)O)O)O)O)O
C[C@]1(CCC[C@@]2([C@@H]1[C@@H]([C@]34[C@H]2CC[C@](C3)(C(=C)C4)O)C(=O)O)C(=O)O)C(=O)O
COC1=C(C=CC(=C1)/C=C/C(=O)O[C@@H]2C[C@](C[C@H]([C@@H]2O)O)(C(=O)O)O)O
COC1=C(C=CC(=C1)/C=C/C(=O)O[C@H]2C[C@](C[C@@H]([C@@H]2O)O)(C(=O)O)O)O
COC1=C(C=CC(=C1)/C=C/C(=O)O[C@H]2C[C@@](C[C@@H]([C@@H]2O)O)(C(=O)O)O)O
COC1=C(C=CC(=C1)/C=C/C(=O)O[C@@H]2C[C@@](C[C@H]([C@H]2O)O)(C(=O)O)O)O
COC1=C(C=CC(=C1)C=CC(=O)OC2CC(CC(C2O)O)(C(=O)O)O)O
C[C@@]12[C@H](C[C@H]([C@@]3([C@@H]1[C@@H]([C@]45[C@H]3CC[C@H](C4)C(=C)C5)C(=O)O)OC2=O)O)O
C[C@@]12CC[C@H]([C@@]3([C@@H]1[C@@H]([C@]45[C@H]3CC[C@H](C4)C(=C)C5)C(=O)O)OC2=O)O
C[C@@]12CCC[C@@]3([C@@H]1[C@@H]([C@]45[C@H]3C[C@@H]([C@](C4)(C(=C)C5)O)O)C(=O)O)OC2=O
C[C@@]12CCC[C@@]3([C@@H]1[C@@H]([C@]45[C@H]3C[C@@H]([C@H](C4)C(=C)C5)O)C(=O)O)OC2=O
C[C@H](CC[C@@H](C)C(C)C)[C@H]1CC[C@@H]2[C@@]1(CC[C@H]3[C@H]2CC=C4[C@@]3(CC[C@@H](C4)O)C)C
C1=CC(=CC=C1/C=C/C(=O)O[C@H]2[C@@H]([C@H]([C@@H]([C@H](O2)CO)O)O)O)O
C1=CC=C(C=C1)C(=O)OCC2=C(C=CC(=C2)O)O[C@H]3[C@@H]([C@H]([C@@H]([C@H](O3)CO)O)O)O
C1=CC=C(C=C1)[C@H](C#N)O[C@H]2[C@@H]([C@H]([C@@H]([C@H](O2)CO[C@H]3[C@@H]([C@H]([C@@H]([C@H](O3)CO)O)O)O)O)O)O
C1=CC=C(C=C1)C(C#N)O[C@H]2[C@@H]([C@H]([C@@H]([C@H](O2)CO[C@H]3[C@@H]([C@H]([C@@H]([C@H](O3)CO)O)O)O)O)O)O
C1=CC=C(C=C1)C(C#N)OC2C(C(C(C(O2)COC3C(C(C(C(O3)CO)O)O)O)O)O)O
C1=CC=C(C=C1)[C@H](C#N)OC2C(C(C(C(O2)COC3C(C(C(C(O3)CO)O)O)O)O)O)O
C1=CC=C(C=C1)[C@H](C#N)OC2[C@@H]([C@H]([C@@H]([C@H](O2)CO[C@H]3[C@@H]([C@H]([C@@H]([C@H](O3)CO)O)O)O)O)O)O
C1=CC=C(C=C1)[C@@H](C#N)O[C@H]2[C@@H]([C@H]([C@@H]([C@H](O2)CO[C@H]3[C@@H]([C@H]([C@@H]([C@H](O3)CO)O)O)O)O)O)O
C1=CC=C(C=C1)[C@H](C#N)O[C@H]2[C@@H]([C@@H]([C@@H](C(O2)CO[C@H]3[C@@H]([C@@H]([C@@H](C(O3)CO)O)O)O)O)O)O
C1=CC=C(C=C1)[C@H](C#N)OC2C([C@H]([C@@H](C(O2)COC3[C@@H](C([C@@H]([C@H](O3)CO)O)O)O)O)O)O
C[C@H](CCC(=C)C(C)C)[C@H]1CC[C@@]2([C@@]1(CC[C@]34[C@H]2CC[C@@H]5[C@]3(C4)CC[C@@H](C5(C)C)O)C)C
C1=CC=C(C=C1)[C@H](C(=O)O)O
C[C@@]12C[C@@H](C[C@@]([C@H]1[C@@H]([C@]34[C@H]2CC[C@](C3)(C(=C)C4)O)C(=O)[O-])(C)C(=O)[O-])O
C[C@@]12C[C@@H](C[C@@]([C@H]1[C@@H]([C@]34[C@H]2CC[C@](C3)(C(=C)C4)O)C(=O)O)(C)C(=O)O)O
C/C=C(/CC[C@@H](C)[C@H]1CC[C@@H]2[C@@]1(CC[C@H]3C2=CC[C@@H]4[C@@]3(CC[C@@H]([C@H]4C)O)C)C)\C(C)C
CC(=CCC/C(=C/CO)/C)C
C1=CC(=C(C(=C1)O)O)O
CC1=CC[C@H]2C[C@@H]1C2(C)C
CC[C@H](CC[C@@H](C)[C@H]1CC[C@@H]2[C@@]1(CC[C@H]3[C@H]2CC=C4[C@@]3(CC[C@@H](C4)O[C@H]5[C@@H]([C@H]([C@@H]([C@H](O5)CO)O)O)O)C)C)C(C)C
C/C(=C\CO)/CC/C=C(\C)/C=O
COC1=C(C=CC(=C1)CCC(=O)C=CC=CC2=CC(=C(C=C2)O)OC)O
C1=CC(=CC=C1CC[C@H](C[C@@H](CCC2=CC=C(C=C2)O)O)O)O
CC[C@H](CC[C@@H](C)[C@H]1CC[C@@H]2[C@@]1(CC[C@H]3[C@H]2CC=C4[C@@]3(CC[C@@H](C4)O[C@H]5[C@@H]([C@H]([C@@H]([C@H](O5)CO)O)O)O)C)C)C(C)C
C1=CC=C(C(=C1)O)O
C1C[C@@H]2[C@H](C1)C(=CC[C@H]2O)C=O
C1[C@@H]([C@@H](OC2=CC(=CC(=C21)O)O)C3=CC(=C(C=C3)O)O)O
C1CC2=C(C1)C(=C(C=C2C=O)O)O
C1=CC(=CC=C1C(=O)O)O
C1=CC(=CC=C1C(=O)O)[O-]
CCCCCCCC=CC=O
COC1=C(C=CC(=C1)C(=O)O)O
CC(=CCC/C(=C/C=O)/C)C
CC1=CC[C@H](CC1)C(C)(C)O
COC1=C(C=CC(=C1)/C=C/C(=O)CC(=O)/C=C/C2=CC(=C(C=C2)O)OC)O
CCCCCCCCOC(=O)C
CC(=CC(=O)O)CCC(C(C)(C)O)O
C1=CC(=CC=C1CC[C@H](C[C@H](CCC2=CC=C(C=C2)O)O)O)O
C1CC2=C(C1)C(=CC(=C2)O)C=O
C1=CC(=C(C=C1C2=C(C(=O)C3=C(C=C(C=C3O2)O)O)O)O)O
CC1([C@H]2CCC(=C)[C@@H]1C2)C
CC1=CCC(C(C1O)O)C(C)C
CC[C@@H](CC[C@@H](C)[C@H]1CC[C@@H]2[C@@]1(CC[C@H]3[C@H]2CC[C@H]4[C@@]3(CC[C@@H](C4)O)C)C)C(C)C
CC1=CC2=C(C(=C1)O)C(=O)C3=C(C2=O)C=CC=C3O[C@H]4[C@@H]([C@H]([C@@H]([C@H](O4)CO)O)O)O
CC1=CC(=C2C(=CC3=CC(=O)C=C(C3=C2O)O)O1)O
CC1=CC2=C(C(=C1O)OC)C(=O)C3=C(C(=C(C=C3C2=O)OC)OC)O
CCCCCCCCC1=C(C1)CCCCCCC(=O)O
C([C@@H]1[C@@H]([C@@H]([C@H]([C@H](O1)OC[C@@H]2[C@H]([C@@H]([C@@H]([C@@H](O2)O)O)O)O[C@H]3[C@H]([C@H]([C@@H]([C@H](O3)CO)O)O)O)O)O)O)O
C(C1C(C(C(C(O1)OCC2C(C(C(C(O2)O)O)O)OC3C(C(C(C(O3)CO)O)O)O)O)O)O)O
C1=CC=C(C=C1)C2=CC(=O)C3=C(C=C(C=C3O2)O)O
C1=CC=C2C(=C1)C=C(C=C2O)O
CC1=CC2=C(C(=C1O)OC)C(=O)C3=C(C(=C(C=C3C2=O)O)OC)O
CCCCCCCCC1=C(C1)CCCCCCCC(=O)O
C1=CC2=C(C(=C1)O)C(=O)C3=C(C2=O)C=C(C=C3O)CO
CC1=CC2=C(C(=C1O[C@H]3[C@@H]([C@H]([C@@H]([C@H](O3)CO)O)O)O)OC)C(=O)C4=C(C2=O)C=CC=C4O
C([C@@H]1[C@@H]([C@@H]([C@H]([C@H](O1)OC[C@@H]2[C@H]([C@@H]([C@H]([C@H](O2)O[C@]3([C@H]([C@@H]([C@H](O3)CO)O)O)CO)O)O)O)O)O)O)O
CC1=CC2=CC3=CC(=CC(=C3C(=C2C(=O)O1)O)O)OC
CC[C@H](/C=C/[C@@H](C)[C@H]1CC[C@@H]2[C@@]1(CC[C@H]3[C@H]2CC=C4[C@@]3(CC[C@@H](C4)O)C)C)C(C)C
CC1=CC2=C(C(=C1O)OC)C(=O)C3=C(C2=O)C=CC=C3O
CCCC(=O)C1=C(C(=C(C=C1O)OC)C)O
CC1=CC2=C(C(=C1)O)C(=O)C3=C(C2=O)C=C(C=C3O)OC
CC1=CC(=O)C2=C(C3=C(C=C(C=C3C=C2O1)OC)O)O
CCCCCCCCCCCCCCCC(=O)OC
CC1=CC2=C(C(=C1)O)C(=O)C3=C(C2=O)C=CC=C3O
C1=COC2=CC(=CC(=C2C1=O)O)O
C1=CC=C2C(=C1)C(=O)C3=C(C=CC(=C3C2=O)O)O
CC1=CC2=C(C(=C1O[C@H]3[C@@H]([C@H]([C@@H]([C@H](O3)CO)O)O)O)OC)C(=O)C4=C(C2=O)C=CC=C4O
CC1=CC2=CC(=CC(=C2C(=C1C(=O)C)O)O)OC
CCCCCCCC/C=C\CCCCCCCC(=O)OC
CC1=CC2=CC3=CC(=CC(=C3C(=C2C(=O)O1)O)O)O
CC(=O)C1=C(C=C(C=C1)OC)O
C[C@H](CC[C@@H](C)C(C)C)[C@H]1CC[C@@H]2[C@@]1(CC[C@H]3[C@H]2CC=C4[C@@]3(CC[C@@H](C4)O)C)C
C1=CC=C2C(=C1)C(=O)C3=C(C2=O)C(=C(C=C3O)O)O
CC1=CC2=C(C(=C1)O)C(=O)C3=C(C2=O)C=C(C=C3OC)O
CC1=CC(=O)C2=C(O1)C=C3C=CC=C(C3=C2O)O[C@H]4[C@@H]([C@H]([C@@H]([C@H](O4)CO)O)O)O
CC1=CC(=O)C2=C(O1)C=C3C=CC=C(C3=C2O)OC4C(C(C(C(O4)CO)O)O)O
CC1=CC2=C(C(=C1O)OC)C(=O)C3=C(C(=C(C=C3C2=O)OC)OC)O
C1=CC2=C(C(=C1)O)C(=O)C3=C(C2=O)C=CC=C3O
CC1=CC(=CC=C1)O
C1=CC(=CC=C1C2=COC3=C(C2=O)C=CC(=C3)O)O
C1=CC(=CC=C1C2=COC3=C(C2=O)C=CC(=C3)OC4C(C(C(C(O4)COC(=O)CC(=O)O)O)O)O)O
COC1=CC=C(C=C1)C2=COC3=CC(=CC(=C3C2=O)O)O
COC1=C(C=C2C(=C1)C(=O)C(=CO2)C3=CC=C(C=C3)O)O[C@H]4[C@@H]([C@H]([C@@H]([C@H](O4)COC(=O)CC(=O)O)O)O)O
C1=CC(=CC=C1C2=COC3=C(C2=O)C=CC(=C3)O[C@H]4[C@@H]([C@H]([C@@H]([C@H](O4)CO)O)O)O)O
CC(=O)OC[C@@H]1[C@H]([C@@H]([C@H]([C@@H](O1)OC2=C(C=C3C(=C2)OC=C(C3=O)C4=CC=C(C=C4)O)OC)O)O)O
CC(=O)OC[C@@H]1[C@H]([C@@H]([C@H]([C@@H](O1)OC2=CC(=C3C(=C2)OC=C(C3=O)C4=CC=C(C=C4)O)O)O)O)O
CC(=O)OCC1C(C(C(C(O1)OC2=CC(=C3C(=C2)OC=C(C3=O)C4=CC=C(C=C4)O)O)O)O)O
COC1=C(C=C2C(=C1)C(=O)C(=CO2)C3=CC=C(C=C3)O)O[C@H]4[C@@H]([C@H]([C@@H]([C@H](O4)CO)O)O)O
CC(=O)OC[C@@H]1[C@H]([C@@H]([C@H]([C@@H](O1)OC2=CC3=C(C=C2)C(=O)C(=CO3)C4=CC=C(C=C4)O)O)O)O
CC(=O)OCC1C(C(C(C(O1)OC2=CC3=C(C=C2)C(=O)C(=CO3)C4=CC=C(C=C4)O)O)O)O
COC1=C(C=C2C(=C1)C(=O)C(=CO2)C3=CC=C(C=C3)O)O
CCOC(=O)C1=CC=C(C=C1)OC
C(CC(=O)O)[C@H](C(=O)O)N
CC1=CC2=C(C=C1)C(CC=C2)(C)C
COC1=C(C=CC(=C1)C=C)O
C[C@H](CCCC(C)C)[C@H]1CC[C@@H]2[C@@]1(CC[C@H]3C2=CC[C@@H]4[C@@]3(CC[C@@H](C4)O)C)C
C[C@]12C[C@H]([C@]3([C@]45[C@H]1C(=O)[C@](O4)([C@H]6[C@H](CC[C@@]5(C(=O)O3)O)[C@@]7(C(=C[C@H]6O)CC=CC7=O)C)O)C)OC(=O)C2=C
C[C@@H]1CC[C@@H]2[C@]13CC[C@@]([C@H](C3)C2(C)C)(C)O
C[C@H](CCC=C(C)C)[C@H]1CC[C@@]2([C@@]1(CC[C@]34[C@H]2CC[C@@H]5[C@]3(C4)CC[C@@H](C5(C)C)O)C)C
C(CC(=O)O)CN
CC(C)CCCCCCCCCCCCCCCCCCC(C)C
C1=CC=C(C=C1)/C=C/CO
C[C@H](CCC=C(C)C)[C@H]1CC[C@@]2([C@@]1(CC=C3C2CC[C@@H]4[C@@]3(CC[C@@H](C4(C)C)O)C)C)C
CCCCCCCCCCCCCCCCCCCCCCC
CC1=C[C@@H]2[C@@H](CCC(=C2CC1)C)C(C)C
CC1=CC2C(CCC(=C2CC1)C)C(C)C
CC1=C[C@H]2[C@@H](CCC(=C2CC1)C)C(C)C
CC1=C[C@H]2[C@H](CCC(=C2CC1)C)C(C)C
C[C@@H]1[C@H](CC[C@]2([C@H]1CC=C3[C@@H]2CC[C@]4([C@H]3CC[C@@H]4[C@H](C)CCCC(C)C)C)C)O
CCCCC(CCCC)CCCC
C([C@@H](C(=O)O)N)C(=O)N
CC1=C[C@H]2[C@@H](CC[C@@]([C@H]2CC1)(C)O)C(C)C
CC(C)CCCC(C)CCCC(C)CCCC(C)C
CCCCCCCCCCCCCCCCCCCCCCCCCCCCCCCCO
CCCCC/C=C\C/C=C\CCCCCCCC(=O)OCC
C[N+](C)(C)CC(=O)[O-]
C1=CC(=C(C=C1C2=C(C(=O)C3=C(C=C(C=C3O2)O)O)O)O)O
C/C=C(/C)\C(=O)O[C@@H]1CC(C[C@@H]2[C@]1(CC[C@@]3(C2=CC[C@H]4[C@]3(CC[C@@H]5[C@@]4(CCC(=O)C5(C)C)C)C)C)C(=O)O)(C)C
CC[C@H](CC[C@@H](C)[C@H]1CC[C@@H]2[C@@]1(CC[C@H]3[C@H]2CC[C@@H]4[C@@]3(CC[C@@H](C4)O)C)C)C(C)C
CC[C@H](CCC(C)[C@H]1CCC2[C@@]1(CCC3C2CCC4[C@@]3(CC[C@@H](C4)O)C)C)C(C)C
CCC(CCC(C)C1CCC2C1(CCC3C2CCC4C3(CCC(C4)O)C)C)C(C)C
CC[C@@H](CC[C@@H](C)[C@H]1CC[C@@H]2[C@@]1(CC[C@H]3[C@H]2CC[C@@H]4[C@@]3(CC[C@@H](C4)O)C)C)C(C)C
CC[C@H](CC[C@@H](C)[C@H]1CC[C@@H]2[C@@]1(CC[C@H]3[C@H]2CCC4[C@@]3(CC[C@@H](C4)O)C)C)C(C)C
CC/C=C\C/C=C\C/C=C\CCCCCCCC(=O)OCC
CC/C=C/C/C=C/C/C=C/CCCCCCCC(=O)OCC
CCC=CCC=CCC=CCCCCCCCC(=O)OCC
CC1=C(C(C[C@@H](C1)O)(C)C)/C=C/C(=C/C=C/C(=C/C=C/C=C(/C=C/C=C(/C=C/C2=C(C[C@H](CC2(C)C)O)C)\C)\C)/C)/C
C/C=C(/CC[C@@H](C)[C@H]1CC[C@@H]2[C@@]1(CC[C@H]3C2=CC[C@@H]4[C@@]3(CC[C@@H]([C@H]4C)O)C)C)\C(C)C
CCCCCCCCC(CCCCCCCC)CCCCCCCC
CC1=C(C(CCC1)(C)C)/C=C/C(=C/C=C/C(=C/C=C/C=C(\C)/C=C/C=C(\C)/C=C/C2=C(C[C@H](CC2(C)C)O)C)/C)/C
CCC(C)CCCCC(C)CCCC(C)CCCC(C)C
CN1[C@@H]2CC[C@H]1CC(C2)OC(=O)C(CO)C3=CC=CC=C3
C[C@H](CCC(=C)C(C)C)[C@H]1CC[C@@H]2[C@@]1(CC[C@H]3[C@H]2CC=C4[C@@]3(CC[C@@H](C4)O)C)C
C/C/1=C/CC[C@@]2([C@@H](O2)C(=O)C3=C(C1)OC=C3C)C
C/C/1=C\CCC2(C(O2)C(=O)C3=C(C1)OC=C3C)C
C/C/1=C\CC[C@]2([C@@H](O2)C(=O)C3=C(C1)OC=C3C)C
C/C/1=C\CC[C@@]2([C@@H](O2)C(=O)C3=C(C1)OC=C3C)C
C/C/1=C\CCC2([C@H](O2)C(=O)C3=C(C1)OC=C3C)C
C/C/1=C/CC[C@@]2([C@H](O2)C(=O)C3=C(C1)OC=C3C)C
CC1=CCCC2(C(O2)C(=O)C3=C(C1)OC=C3C)C
C/C/1=C\CC[C@@]2([C@H](O2)C(=O)C3=C(C1)OC=C3C)C
C1=CC=C2C(=C1)C=CC3=CC=CC=C32
CCCCCCCCCCCCC(C)CCCC(C)CCCC(C)CCCCCCCCCCCC
CCCC/C=C\CCCCCCCCCC(=O)O
C([C@@H]([C@@H]1C(=C(C(=O)O1)O)O)O)O
CC(=C)[C@@H]1CC[C@]2([C@H]1[C@H]3CC[C@@H]4[C@]5(CC[C@@H](C([C@@H]5CC[C@]4([C@@]3(CC2)C)C)(C)C)O)C)C
C[C@H](CCCC(C)C)[C@H]1CC[C@@]2([C@@]1(CCC3=C2CC[C@@H]4[C@@]3(CC[C@@H](C4(C)C)O)C)C)C
C(C(=O)O)C(CC(=O)O)(C(=O)O)O
CCCCCCCCCCCCCCCCCC
CC1=C(C(CCC1)(C)C)/C=C/C(=O)C
CCOC(=O)CC(C(=O)OCC)SP(=S)(OC)OC
CCCCCCCCCCCCCCCCCC(=O)OCC
C1=CC(=O)OC=C1C(=O)O
CC(=CCC/C(=C/C=C/C(=C/C=C/C(=C/C=C/C=C(\C)/C=C/C=C(\C)/C=C/C=C(\C)/C=C/CC(C)(C)OC)/C)/C)/C)C
CCCCCCCCCCCCCCCC(=O)O
CC[C@H](CC[C@@H](C)[C@H]1CC[C@@H]2[C@@]1(CC[C@H]3[C@H]2CC=C4[C@@]3(CC[C@@H](C4)O)C)C)C(C)C
C[C@H]1[C@@H]([C@H]([C@H]([C@@H](O1)OC[C@@H]2[C@H]([C@@H]([C@H]([C@@H](O2)O[C@H]3C[C@]4([C@@H]5CC[C@H]6[C@@]([C@H](CC[C@]67[C@]5(C7)CC[C@@]4(C3[C@H](C)CC[C@@H](C(C)(C)O)O)C)O[C@H]8[C@@H]([C@H]([C@H](CO8)O)O)O)(C)CO)C)O)O)O)O)O)O
C/C=C/C1=CC(=C(C=C1OC)OC)OC
CC=CC1=CC(=C(C=C1OC)OC)OC
CCCCCCCCCCCCCC(=O)O
COC1=C(C=C2C(=C1)C(=O)C(=CO2)C3=CC=C(C=C3)O)O
C=CCC1=CC2=C(C=C1)OCO2
C[C@H](CCCC(C)C)[C@H]1CC[C@@H]2[C@@]1(CC[C@H]3[C@H]2CC[C@@H]4[C@@]3(CC[C@@H](C4)O)C)C
C[C@@H]1CC(=O)C=C([C@]12CC[C@H](C2)C(=C)C)C
C=CCCCCCC/C=C\CCCCCCCC=O
CCCCCCCCCCCCCCCCC
CCC(C)CCCC(C)CCCC(C)CCCC(C)C
C/C=C(/C)\C(=O)OC1C(C2(C(CC1(C)C)C3=CCC4C5(CCC(C(C5CCC4(C3(C(C2O)O)C)C)(C)C(=O)OC)OC6C(C(C(C(O6)C(=O)O)O)OC7C(C(C(CO7)O)O)O)O)C)CO)OC(=O)/C(=C\C)/C
CC1C(=C(C(=C1C)C)C)C
CC(C)CCCC(C)C1CCC2C1(CCC3C2CC=C4C3(CCC(C4)OC(=O)/C=C/C5=CC(=C(C=C5)O)OC)C)C
CC(=C)[C@@H]1CC[C@]2([C@H]1[C@H]3CC[C@@H]4[C@]5(CC[C@@H](C([C@@H]5CC[C@]4([C@@]3(CC2)C)C)(C)C)OC(=O)C)C)C
COC1=C(C=C2C(=C1)C=CC(=O)O2)O[C@H]3[C@@H]([C@H]([C@@H]([C@H](O3)CO)O)O)O
C1=CC(=CC=C1/C=C\C(=O)O)O
C1=CC(=CC=C1/C=C\C(=O)O)[O-]
CC(=CCC/C(=C/CC/C(=C/CCC(=O)C)/C)/C)C
CC(=CCCC(=CCCC(=CCCC(=O)C)C)C)C
CC(=CCC/C(=C\CC/C(=C\CCC(=O)C)/C)/C)C
CC(=CCCC(=CCC/C(=C/CCC(=O)C)/C)C)C
C1=CC(=C(C=C1C2=C(C=C3C(=CC(=CC3=[O+]2)O)O[C@H]4[C@@H]([C@H]([C@@H]([C@H](O4)CO)O)O)O)O[C@H]5[C@@H]([C@H]([C@@H]([C@H](O5)CO)O)O)O)O)O
CC1=CC[C@H]2[C@H]3[C@@H]1[C@@]2(CC[C@H]3C(C)C)C
CC1=CCC2C3C1C2(CCC3C(C)C)C
CC1=CC[C@H]2[C@H]3C1[C@]2(CC[C@H]3C(C)C)C
CC1=CCC2[C@H]3[C@@H]1[C@@]2(CC[C@H]3C(C)C)C
CC1=CC[C@H]2[C@H]3C1[C@@]2(CCC3C(C)C)C
CC1=NC(=CC=C1)C
C[C@H]1[C@@H]2CC[C@H]3[C@@]4(CC[C@@H]([C@]4(CC[C@@]35[C@@]2(C5)CC[C@@H]1O)C)[C@H](C)CCC(=C)C(C)C)C
CCC(C=C[C@@H](C)[C@H]1CC[C@@H]2[C@@]1(CC[C@H]3[C@H]2CCC4[C@@]3(CCCC4)C)C)C(C)CO
C[C@H](CC[C@@H](C)C(C)C)[C@H]1CC[C@@H]2[C@@]1(CC[C@H]3[C@H]2CC=C4[C@@]3(CC[C@@H](C4)O)C)C
CCCC/C=C/CCCCCCCC/C=C/CC(=O)OCC
CC(=O)C1=C(C=C(C=C1)OC)O
CCCCCCCCCCCCCC
CCCCCCCCCCCCCC(=O)OCC
COC1=C(C=C2C(=C1)C=CC(=O)O2)O
CC1(CCC2C3(C14CCC(C4)C3(C)C)O2)C
CC1=C(C(CC(C1)O)(C)C)/C=C/C(=C/C=C/C(=C/C=C/C=C(\C)/C=C/C=C(\C)/C2C=C3C(CC(CC3(O2)C)O)(C)C)/C)/C
CC1=C(C(C[C@@H](C1)O)(C)C)/C=C/C(=C/C=C/C(=C/C=C/C=C(\C)/C=C/C=C(\C)/C2C=C3[C@](O2)(C[C@H](CC3(C)C)O)C)/C)/C
CC1=C(C(CC(C1)O)(C)C)/C=C\C(=C\C=C\C(=C\C=C\C=C(/C)\C=C\C=C(/C)\C2C=C3C(CC(CC3(O2)C)O)(C)C)\C)\C
CCCC/C=C/C/C=C/CCCCCCCCC(=O)OC
CCCCCCCCCCCCCCCCCC=CCCCCCCCCCCCCCCCC
C1=CC(=CN=C1)C(=O)O
CCCCCCCCCCCCCCCCCCCCCC=C
C[C@H](CCC(=C)C(C)C)[C@H]1CC[C@@]2([C@@]1(CC[C@]34[C@H]2CC[C@@H]5[C@]3(C4)CC[C@@H](C5(C)C)OC(=O)/C=C/C6=CC(=C(C=C6)O)OC)C)C
CC1=C(C(CC=C1)(C)C)C=O
CCCCCCCCCCCCCCCCCCCCCCCCCCCCCCC
C[C@@H]1CCC[C@]2(C1CC=C3[C@@H]2CC[C@]4([C@H]3CC[C@@H]4[C@H](C)CCC(=C(C)CO)C)C)C
C[C@H]1[C@@H]([C@H]([C@H]([C@@H](O1)OC[C@@H]2[C@H]([C@@H]([C@H]([C@@H](O2)OC3=C(OC4=CC(=CC(=C4C3=O)O)O)C5=CC(=C(C=C5)O)O)O)O)O)O)O)O
CCCCCCCCCCCC(=O)O
CCCCC/C=C/C/C=C/CCCCCCCC(=O)OC
CC1=CCCC([C@H]1/C=C/C(=C/C=C/C(=C/C=C/C=C(\C)/C=C/C=C(\C)/C=C/C=C(\C)/CCC=C(C)C)/C)/C)(C)C
C/C=C(\CC[C@@H](C)[C@H]1CC[C@@H]2[C@@]1(CC[C@H]3[C@H]2CC=C4[C@@]3(CC[C@@H](C4)O)C)C)/C(C)C
C/C=C(/CC[C@@H](C)[C@H]1CC[C@@H]2[C@@]1(CC[C@H]3[C@H]2CC=C4[C@@]3(CC[C@@H](C4)O)C)C)\C(C)C
CC=C(CCC(C)C1CCC2C1(CCC3C2CC=C4C3(CCC(C4)O)C)C)C(C)C
C/C=C(/CC[C@@H](C)[C@H]1CC[C@@H]2[C@@]1(CC[C@H]3[C@H]2CC=C4[C@@]3(CCC(C4)O)C)C)\C(C)C
C/C=C(\CCC(C)C1CCC2C1(CCC3C2CC=C4C3(CCC(C4)O)C)C)/C(C)C
C/C=C(/CCC(C)C1CCC2C1(CCC3C2CC=C4C3(CC[C@@H](C4)O)C)C)\C(C)C
C/C=C(\CC[C@@H](C)[C@H]1CC[C@@H]2[C@@]1(CC[C@H]3C2CC=C4[C@@]3(CC[C@@H](C4)O)C)C)/C(C)C
C/C=C(\CC[C@@H](C)C1CCC2[C@@]1(CCC3C2CC=C4[C@@]3(CC[C@@H](C4)O)C)C)/C(C)C
C/C=C(/CC[C@@H](C)[C@H]1CC[C@@H]2[C@]1(CC[C@H]3[C@H]2CC=C4[C@@]3(CC[C@@H](C4)O)C)C)\C(C)C
CC=C(CCC(C)C1CCC2[C@@]1(CCC3C2CC=C4[C@@]3(CCC(C4)O)C)C)C(C)C
CCCCCCCCCCCCCCCCCCCCC
C(CCCBr)CCBr
CCCCCCCCCCCCCCCCCCCCCCCCCCCCC
C[C@H]1[C@@H]2CC[C@H]3[C@@]4(CC[C@@H]([C@]4(CC[C@@]35[C@@]2(C5)CC[C@@H]1O)C)[C@H](C)CCCC(C)C)C
CC1[C@@H]2CC[C@H]3[C@@]4(CC[C@@H]([C@]4(CC[C@@]35[C@@]2(C5)CC[C@@H]1O)C)[C@H](C)CCCC(C)C)C
CCCCCCCCCCCCCCCCCCCl
C[C@@H]1[C@H](CC[C@]2([C@H]1CC=C3[C@@H]2CC[C@]4([C@H]3CC[C@@H]4[C@H](C)CCC(=C)C(C)C)C)C)O
C[C@@H]1[C@@H]2CCC3=C([C@]2(CC[C@@H]1O)C)CC[C@]4([C@]3(CC[C@@H]4[C@H](C)CCC=C(C)C)C)C
CCCCCCCCCCCCCCCCCCCCCCCC
CC(=O)O[C@@]12[C@@H]3[C@@H](C[C@@]([C@@H]3OC(=O)C4=CC=CC=C4)([C@H]([C@@H]1O)OC)O)[C@]56[C@H](CC[C@@]7([C@H]5[C@H]([C@H]2C6N(C7)C)OC)COC)OC
CC(=O)OC12C3C(CC(C3OC(=O)C4=CC=CC=C4)(C(C1O)OC)O)C56C(CCC7(C5C(C2C6N(C7)C)OC)COC)OC
CC(=O)O[C@@]12[C@@H]3[C@@H](C[C@@]([C@@H]3OC(=O)C4=CC=CC=C4)([C@H]([C@@H]1O)OC)O)[C@]56[C@H](CC[C@@]7([C@H]5[C@H]([C@H]2[C@H]6N(C7)C)OC)COC)OC
CC(=O)O[C@@]12[C@@H]3[C@@H](C[C@@](C3OC(=O)C4=CC=CC=C4)(C(C1O)OC)O)C56[C@@H]7C(C2[C@H]5N(CC7(CCC6OC)COC)C)OC
CC(=O)O[C@@]12[C@@H]3[C@@H](C[C@@]([C@@H]3OC(=O)C4=CC=CC=C4)([C@H]([C@@H]1O)OC)O)C56[C@H](CC[C@@]7([C@H]5[C@H](C2C6N(C7)C)OC)COC)OC
CC(=O)O[C@]12[C@@H]3[C@@H](C[C@@]([C@@H]3OC(=O)C4=CC=CC=C4)([C@@H]([C@@H]1O)OC)O)C56[C@H](CC[C@@]7([C@H]5[C@H](C2[C@H]6N(C7)C)OC)COC)OC
CC(=O)O[C@@]12[C@@H]3[C@@H](C[C@@](C3OC(=O)C4=CC=CC=C4)([C@H]([C@@H]1O)OC)O)C56[C@H](CC[C@@]7([C@H]5[C@H](C2C6N(C7)C)OC)COC)OC
CC(=O)O[C@@]12[C@@H]3[C@@H](C[C@@]([C@@H]3OC(=O)C4=CC=CC=C4)([C@H]([C@@H]1O)OC)O)[C@]56[C@H](CC[C@@]7([C@H]5[C@H](C2C6N(C7)C)OC)COC)OC
CC(=O)O[C@@]12[C@@H]3[C@@H](C[C@@]([C@@H]3OC(=O)C4=CC=CC=C4)([C@H]([C@@H]1O)OC)O)[C@]56[C@H](CC[C@@]7([C@H]5[C@H](C2[C@H]6N(C7)C)OC)COC)OC
CC(=O)O[C@@]12[C@@H]3[C@@H](C[C@]([C@@H]3OC(=O)C4=CC=CC=C4)([C@H]([C@@H]1O)OC)O)[C@]56[C@H](CC[C@@]7([C@H]5[C@H]([C@H]2C6N(C7)C)OC)COC)OC
CC(=O)O[C@@]12[C@H]3[C@@H](C4[C@]5(CC[C@@H]([C@@]4(C3N(C5)C)C6C1C(C(C6)([C@H]([C@@H]2O)OC)O)OC(=O)C7=CC=CC=C7)OC)COC)OC
CC(=O)O[C@@]12[C@H]3[C@@H](C4[C@]5(CC[C@H]([C@@]4([C@@H]3N(C5)C)C6C1[C@H]([C@](C6)(C(C2O)OC)O)OC(=O)C7=CC=CC=C7)OC)COC)OC
CC(=O)O[C@@]12[C@@H]3[C@@H](C[C@@]([C@@H]3OC(=O)C4=CC=CC=C4)([C@H]([C@@H]1O)OC)O)[C@]56[C@H](CC[C@@]7([C@H]5[C@H]([C@H]2[C@@H]6N(C7)C)OC)COC)OC
CC(=O)O[C@@]12C3C(C[C@@](C3OC(=O)C4=CC=CC=C4)(C(C1O)OC)O)[C@]56C(CC[C@@]7(C5C(C2C6N(C7)C)OC)COC)OC
CC(=O)O[C@@]12[C@H]3[C@@H]([C@@H]4[C@]5(CC[C@@H]([C@@]4(C3N(C5)C)C6[C@H]1C([C@@](C6)([C@@H]([C@@H]2O)OC)O)OC(=O)C7=CC=CC=C7)OC)COC)OC
CC(=O)O[C@@]12[C@@H]3[C@@H](C[C@]([C@@H]3OC(=O)C4=CC=CC=C4)([C@H]([C@@H]1O)OC)O)[C@]56[C@H](CC[C@@]7([C@H]5[C@H](C2[C@H]6N(C7)C)OC)COC)OC
CC1=CC2=C(C(=C1)O)C(=O)C3=C(C2=O)C=C(C=C3O)OC
CCCCCCCCCCCC(CCCCCCCCCC)CCCCCCCCCC
CN1[C@@H]2CC[C@H]1CC(C2)OC(=O)C(CO)C3=CC=CC=C3
CCCCC/C=C\C/C=C\CCCCCCCC(=O)O
C[C@@]12CC[C@@]3(C(=CC[C@H]4[C@]3(CC[C@@H]5[C@@]4(CC[C@@H](C5(C)C)O)C)C)[C@@H]1CC(CC2)(C)C)C
CCCCCCCCCCCCCCCCCCCCCCCCCCCCCCO
C[C@H]1[C@@H]2CCC3=C([C@]2(CC[C@@H]1O)C)CC[C@]4([C@]3(CC[C@@H]4[C@H](C)CCC(=C)C(C)C)C)C
CCC(C=C[C@@H](C)[C@H]1CC[C@@H]2[C@@]1(CC[C@H]3[C@H]2CC=C4[C@@]3(CCCC4)C)C)C(C)CO
CCCCCCCCCCCCCCC(=O)O
CCC(=C(C)CO)CC[C@@H](C)[C@H]1CC[C@@H]2[C@@]1(CC[C@H]3C2=CCC4[C@@]3(CCC[C@H]4C)C)C
CCCCCCCCCCCCCCCCCCCCCCCCCCCCCC
C[C@@]1(CC[C@@H]2C(=C1)CC[C@H]3[C@]2(CC[C@H](C3(C)C)O[C@H]4[C@@H]([C@H]([C@@H]([C@H](O4)CO)O)O)O)C)[C@H](CO)O
CC1(C2CCC3=CC(CCC3C2(CCC1OC4C(C(C(C(O4)CO)O)O)O)C)(C)C(CO)O)C
C[C@@]1(CCC2C(=C1)CCC3[C@]2(CCC(C3(C)C)OC4C(C(C(C(O4)CO)O)O)O)C)C(CO)O
CC1=CC=C(C=C1)C(C)C
CC=C(C)CCC=C(C)C
C[C@@H]1CC[C@H](C[C@H]1O)C(=C)C
CC(C)[C@@]12CCC(=C)[C@@H]1C2
C/C/1=C\CC/C(=C/CC(=C(C)C)CC1)/C
CCCCCCC/C=C/C=O
CCCCCCCC=CC=O
CCCCCCC/C=C\C=O
CC1=C[C@H]2[C@@H](CC[C@]([C@H]2CC1)(C)O)C(C)C
CC(=O)O
C(C(CO)O)O
CC1([C@H]2CC[C@H](C2)C1=C)C
COC1=C(C=C(C=C1)C=O)O
C[C@]12CCC[C@@]([C@@H]1C[C@@H](CC2)C(C)(C)O)(C)O
CCCCCCC[C@@H](CC(=O)CCC1=CC(=C(C=C1)O)OC)O
CC(=CCC/C(=C\COC(=O)C)/C)C
CC(=CCCC(=CCOC(=O)C)C)C
CC(=CCC/C(=C/COC(=O)C)/C)C
CCCCCCCC/C=C\CCCCCCCC(=O)O[C@@]1([C@H]([C@H](O[C@H](C1(O)O)OCCC)CO[C@@H]2[C@H]([C@H]([C@H]([C@H](O2)CO)O)O)O)O)O
CCCCCCCCC[C@@H](CC(=O)CCC1=CC(=C(C=C1)O)OC)O
CC(CCC=C(C)C)CCO
CCCCCC(CC(=O)CCC1=CC(=C(C=C1)O)OC)S(=O)(=O)O
CC1=CC[C@H](C[C@H]1O)C(=C)C
CCC(=O)OC/C=C(\C)/CCC=C(C)C
CC(=C)[C@@H]1CC[C@]2(CCCC(=C)[C@@H]2C1)C
CC(=C)C1CCC2(CCCC(=C)C2C1)C
CC(=C)[C@H]1CC[C@@]2(CCCC(=C)[C@H]2C1)C
CC(=C)[C@@H]1CC[C@]2(CCCC(=C)[C@H]2C1)C
CC1=C[C@@H]2[C@@H](CCC(=C2CC1)C)C(C)C
CC1=CC2C(CCC(=C2CC1)C)C(C)C
CC1=C[C@H]2[C@@H](CCC(=C2CC1)C)C(C)C
CC1=C[C@H]2[C@H](CCC(=C2CC1)C)C(C)C
C/C/1=C/CCC(=C)[C@H]2CC([C@@H]2CC1)(C)C
CCCCCCCCC(=O)C
CC(C)(C)C1CCC(C=C1)O
CC(=CCCC(=CCCC(=CCOC(=O)C)C)C)C
CC(=CCC/C(=C/C/C=C(\C)/C=C)/C)C
CC1=C2C[C@@H](CC[C@@]2(CCC1)C)C(C)(C)O
CC(=C)[C@@H]1C[C@@H](CC[C@@]1(C)C=C)C(C)(C)O
CC(C)CCCCCCC(=O)NCC1=CC(=C(C=C1)O)OC
CC1CCC(C(C1)O)C(C)C
C[C@@H]1CC[C@@H]2[C@@H](C2(C)C)[C@H]3[C@@H]1CCC3=C
CC1=CC[C@H](CC1=O)C(=C)C
CC(=C)[C@H]1CCC(=CC1)C=O
CCCCCCCCCC=O
CC(=O)C1=CC=CN1
CC1CCC=C2C1(C3C(C3(C)C)CC2)C
CCCCCCCCCCCCCCCCCCCCCCCCCCCCCCCO
C/C/1=C\CC[C@@]2([C@@H](O2)[C@@H]3[C@@H](CC1)C(=C)C(=O)O3)C
C/C/1=C\CC[C@@]2([C@H](O2)[C@@H]3[C@@H](CC1)C(=C)C(=O)O3)C
CCCCCCCCCCCC(=C)C
CC1=CCC(=CC1)C(C)C
CCCCCCCC=O
CC1=CC[C@@H](C[C@@H]1O)C(=C)C
COC1=C2C=CC(=O)OC2=CC3=C1C=CO3
CC(=CCC/C(=C/COC=O)/C)C
CC1=CCC[C@]2([C@H]1C[C@@H](CC2)C(C)(C)O)C
C[C@H]1CC[C@H](CC2=C1CC[C@@H]2C)C(C)(C)O
C[C@@]1(CC[C@@H]2[C@@H]1[C@H]3[C@H](C3(C)C)CCC2=C)O
CC1=CC=CC=C1
CC(=CCC/C(=C/C/C=C(\C)/C=C)/C)C
CC1=C[C@@H]2[C@H](CC1)C(=CC[C@H]2C(C)C)C
CC1(C2CCC1(C(C2)O)C)C
CC1=C[C@H]2[C@@H](CC[C@]([C@@H]2CC1)(C)O)C(C)C
CC1=CC[C@H](CC1)C(C)(C)O
C[C@@]12CC[C@@H]3[C@H](CC3(C)C)C(=C)CC[C@H]1O2
CCCCC[C@H](C)O
CCCCCCCCO
CC1=C[C@H]2[C@H](CC1)C(=C)CC[C@@H]2C(C)C
CC(=CCCC(=O)C)C
C[C@@H]1CC[C@@H]2[C@]13CC=C([C@H](C3)C2(C)C)C
CC1=CC[C@H]2C[C@@H]1[C@]2(C)CCC=C(C)C
CC(C)(C)C1=CC(=C(C=C1)O)C(C)(C)C
CCCCC/C=C/C=O
CCCCCC=CC=O
COC(=O)/C=C/C1=CC=CC=C1
CCCCCCC[C@@H](CC(=O)CCC1=CC(=C(C=C1)O)OC)O
C[C@H]1C[C@@H](C(=O)[C@@H](C1)[C@@H](CC2CC(=O)NC(=O)C2)O)C
C[C@H]1C[C@@H](C(=O)C(C1)[C@@H](CC2CC(=O)NC(=O)C2)O)C
C[C@@H]1CC[C@H]([C@H]2[C@]13[C@@H]2C(=C)CC3)C(C)C
C/C/1=C\CC(=C(C)C)C(=O)C/C(=C/CC1)/C
C/C/1=C/CC(=C(C)C)C(=O)C/C(=C\CC1)/C
CC1=C[C@@H]([C@@H]2C[C@H]1C2(C)C)O
CC1=CC[C@@H](C=C1)[C@@H](C)CCC=C(C)C
CC(=CCC[C@@](C)(C=C)OC(=O)C)C
CC(=CCC/C(=C\COC(=O)C)/C)C
CCO[Si](C)(C)OCC
CC(C)CO
CC1=C(C(CCC1)(C)C)/C=C/C(=O)C
C[C@@H]1CC[C@H](C(=O)C1)C(C)C
CC(C)C1=C[C@@H]([C@@](CC1)(C)C=C)C(=C)C
CC(C)C1=CC(C(CC1)(C)C=C)C(=C)C
CC(C)C1=CC([C@@](CC1)(C)C=C)C(=C)C
CC1=C[C@H]2[C@@H](CC[C@]([C@@H]2CC1)(C)O)C(C)C
C/C/1=C\CC(/C=C/CC(=C)CCC1)(C)C
C/C/1=C/CC(/C=C\CC(=C)CCC1)(C)C
CC1=CCC(C=CCC(=C)CCC1)(C)C
C/C/1=C\CC(/C=C\CC(=C)CCC1)(C)C
CCCCCCCCCCCCCCCC(=O)O
CCC(=O)OC/C=C(/C)\CCC=C(C)C
CC1=CCC2C(C1)C2(C)C
CC1=CC=C(C=C1)C(=C)C
CC(=CCC/C(=C\C=O)/C)C
CC(=CCC/C(=C/CO)/C)C
CC[C@H](CC[C@@H](C)[C@H]1CC[C@@H]2[C@@]1(CC[C@H]3[C@H]2CC=C4[C@@]3(CC[C@@H](C4)O)C)C)C(C)C
CC(=O)O[C@@H]1C[C@@H]2CC[C@]1(C2(C)C)C
CC1=CC[C@@H](CC1)C(=C)C
COC1=C(C=CC(=C1)CC/C=C/C(=O)CCC2=CC(=C(C=C2)O)OC)O
C[C@@H](CCC=C(C)C)CC(=O)O
C[C@@H]1CC[C@H]([C@@H](C1)O)C(=C)C
CC1CCC(C(C1)O)C(=C)C
C[C@]1(CC[C@H]2C[C@@H]1C2(C)C)O
CCCCCC(=O)C
CC1=CC=C(C=C1)C(C)(C)O
CC(C)CC=O
CC(=C)CCCC(=C)C=C
CC(=CCC[C@](C)(C=C)O)C
CC(=CCC[C@@](C)(C=C)O)C
COC1=C(C=CC(=C1)CCC(CC(=O)CCC2=CC(=C(C=C2)O)OC)O)O
CC1CCC2C1C3C(C3(C)C)CCC2=C
CCOCC
CC(=CC/C=C(\C)/C=C)C
CC(=CCC/C(=C\CC[C@@](C)(C=C)O)/C)C
CC(=CCCC(=CCCC(C)(C=C)O)C)C
CC(=CCC/C(=C/CCC(C)(C=C)O)/C)C
CC(=CCC/C(=C\CCC(C)(C=C)O)/C)C
CCCCOC(=O)C1=CC=CC=C1
CCCCCC(=O)CC(=O)/C=C/C1=CC(=C(C=C1)O)OC
CC1=CC=C(CC1)C(C)C
CCCCC[C@@H](CC(=O)CCC1=CC(=C(C=C1)O)OC)O
CC1=C(C=C(C=C1)C(C)C)O
C[C@H]1CCC2=C(CC[C@H](C[C@@H]12)C(=C)C)C
CC1=C[C@@H]2[C@@H](C2(C)C)CC1
CC(=CCC/C(=C/C(=O)O)/C)C
CC(=CCC/C(=C\C(=O)O)/C)C
C[C@@H](CCC=C(C)C)CCO
C[C@H]1CC[C@H](CC2=C1CC[C@@H]2C)C(=C)C
CCCCCCCC(=O)CCC1=CC(=C(C=C1)O)OC
CC(=CCC/C(=C\CO)/C)C
CC1=CC=C(C=C1)C(C)CCC=C(C)C
C[C@H]1CC[C@H](C2=C1C=CC(=C2)C)C(C)C
CCO/C=C/1\C(=O)OC(=N1)C2=CC=CC=C2
CCOC=C1C(=O)OC(=N1)C2=CC=CC=C2
CC1=CC[C@H](CC1)C(=C)C
CCCCCC=O
CC(=CCC/C(=C\CCC(=C)C=C)/C)C
C[C@]12CCCC(=C)[C@@H]1C[C@@H](CC2)C(C)(C)O
CCCCCCCCCCC=O
C[C@@H](CCC=C(C)C)CC=O
CCCCCCCCCCCC(=O)O
CC1=CC=CC=C1C(C)C
CC1=C[C@H]2[C@@H](CC1)C(=CCCC2(C)C)C
CCCCCCCC(=O)C
CC1=C[C@H]2C(=C(CCCC2(C)C)C)CC1
CCCCCC(=O)CC(=O)CCC1=CC(=C(C=C1)O)OC
CC1=CCC(=C(C)C)CC1
C/C/1=C\CC2=C(C/C(=C/CC1)/C)OC=C2C
C/C/1=C/CC2=C(C/C(=C\CC1)/C)OC=C2C
C/C/1=C\CC2=C(C/C(=C\CC1)/C)OC=C2C
CC1=CCC2=C(CC(=CCC1)C)OC=C2C
CC1=CC(=CC=C1)C(C)C
C[C@@H](CCC=C(C)C)CCOC(=O)C
CCOC(=O)/C=C\C1=CC=C(C=C1)OC
CC1=CC/C(=C(\C)/CCC=C(C)C)/CC1
C1=CC(=C2C(=C1)OC3=C(C2=O)C=C(C=C3)O)O
COC1=C(C=CC(=C1)C(=O)O)O
CC(=CCC/C(=C/C=O)/C)C
COC1=C(C=CC(=C1)CCC(CC(=O)CCC2=CC(=C(C=C2)O)OC)O)O
CC1=CC/C(=C(/C)\CCC=C(C)C)/CC1
CCCCCCCCCCCCCCCCCCCCCCCC(=O)O
C[C@@H]1CC[C@@H]2[C@@H]1[C@H]3[C@H](C3(C)C)CC[C@@]2(C)O
CC1CCC2C1C3C(C3(C)C)CCC2(C)O
C[C@H]1CC[C@@H]2[C@@H]1[C@@H]3[C@H](C3(C)C)CC[C@@]2(C)O
CC1CC[C@@H]2[C@@H]1[C@H]3[C@H](C3(C)C)CC[C@@]2(C)O
CC1=CCCC(C1CCC(=O)C)(C)C
C/C=C/C1=CC(=C(C=C1)O)OC
CC1=C(C=C(C=C1)C=C)C
CCCCCCCC(=O)CC(=O)CCC1=CC(=C(C=C1)O)OC
CCCCCCCC(=O)CCC1=CC(=C(C=C1)O)OC
CCCCC[C@@H](C)O
CC1=CC[C@H](CC1)C(=C)CCC=C(C)C
CC1=CC[C@]2(CC[C@@H]([C@]2(CC1)O)C(C)C)C
CC1=CC[C@@H](C=C1)C(C)C
CC1=CC[C@H](C=C1)C(C)C
CC(C)[C@@H]1CC[C@@]2([C@H]1[C@@H]3[C@H]2CCC3=C)C
CC/C=C\C/C=C\C/C=C\CCCCCCCC(=O)O
CC1=C[C@@H]2[C@@H](CC1)C(=CC[C@H]2C(C)C)C
CC1=CC[C@@H](CC1=O)[C@@](C)(C/C=C/C(C)(C)O)O
CC[C@H](CC[C@@H](C)[C@H]1CC[C@@H]2[C@@]1(CC[C@H]3[C@H]2CC=C4[C@@]3(CC[C@@H](C4)O)C)C)C(C)C
COC1=CC=C(C=C1)C2=CC(=O)C3=C(C=C(C=C3O2)O)O
CC[C@H](CC[C@@H](C)[C@H]1CC[C@@H]2[C@@]1(CC[C@H]3[C@H]2CC=C4[C@@]3(CC[C@@H](C4)O)C)C)C(C)C
CC[C@H](CC[C@@H](C)[C@H]1CC[C@@H]2[C@@]1(CC[C@H]3[C@H]2CC=C4[C@@]3(CC[C@@H](C4)O[C@H]5[C@@H]([C@H]([C@@H]([C@H](O5)CO)O)O)O)C)C)C(C)C
C[C@@H]1CC[C@@]2(CC[C@@]3(C(=CC[C@H]4[C@]3(CC[C@@H]5[C@@]4(CC[C@@H](C5(C)C)O)C)C)[C@@H]2[C@H]1C)C)C(=O)O
CC(=C[C@H]1[C@@H](C1(C)C)CO)C
CCCCC/C=C\C/C=C\CCCCCCCC(=O)O
C1=CC(=C(C=C1C2=CC(=O)C3=C(C=C(C=C3O2)O)O)O)O
C1=CC(=C(C=C1C2=[O+]C3=CC(=CC(=C3C=C2O)O)O)O)O
C1=CC(=C(C=C1C2=[O+]C3=CC(=CC(=C3C=C2O)O)O)O)O.[Cl-]
CC[C@H](CC[C@@H](C)[C@H]1CC[C@@H]2[C@@]1(CC[C@H]3[C@H]2CC=C4[C@@]3(CC[C@@H](C4)O[C@H]5[C@@H]([C@H]([C@@H]([C@H](O5)CO)O)O)O)C)C)C(C)C
CC1=C2C[C@@H]3[C@]([C@@H]2[C@@H]4[C@@H]([C@H](C1)OC(=O)C)C(=C)C(=O)O4)(O3)C
C1=CC(=C(C=C1C2=C(C(=O)C3=C(C=C(C=C3O2)O)O)O[C@H]4[C@@H]([C@H]([C@@H]([C@H](O4)CO)O)O)O)O)O
C1=CC(=C(C=C1C2=[O+]C3=CC(=CC(=C3C=C2O[C@H]4[C@@H]([C@H]([C@@H]([C@H](O4)CO)O)O)O)O)O)O)O.[Cl-]
C1=CC(=C(C=C1C2=[O+]C3=CC(=CC(=C3C=C2O[C@H]4[C@@H]([C@H]([C@@H]([C@H](O4)CO)O)O)O)O)O)O)O
C1=CC(=C(C=C1C2=[O+]C3=CC(=CC(=C3C=C2O[C@H]4C(C([C@@H](C(O4)CO)O)O)O)O)O)O)O
C1=CC(=C(C=C1C2=[O+]C3=CC(=CC(=C3C=C2OC4C(C(C(C(O4)CO)O)O)O)O)O)O)O.[Cl-]
CC1=CC[C@H]2C[C@@H]1C2(C)C
CC1=CC2=C(C=C1)C(CC=C2)(C)C
C1=CC=C(C=C1)/C=C/CO
CC1=CC=C(C=C1)C(C)C
CC1=C[C@H]2[C@@H](CC[C@]([C@H]2CC1)(C)O)C(C)C
CC(=CCC/C(=C\COC(=O)C)/C)C
CC(=CCCC(=CCOC(=O)C)C)C
CC(=CCC/C(=C/COC(=O)C)/C)C
CC1=CC2=C(C=CC(=C2C=C1)C)C(C)C
CC1=C[C@@H]2[C@@H](CCC(=C2CC1)C)C(C)C
CC1=CC2C(CCC(=C2CC1)C)C(C)C
CC1=C[C@H]2[C@@H](CCC(=C2CC1)C)C(C)C
CC1=C[C@H]2[C@H](CCC(=C2CC1)C)C(C)C
CC(=C)[C@@H]1CC[C@]2(CCCC(=C)[C@@H]2C1)C
CC(=C)C1CCC2(CCCC(=C)C2C1)C
CC(=C)[C@H]1CC[C@@]2(CCCC(=C)[C@H]2C1)C
CC(=C)[C@@H]1CC[C@]2(CCCC(=C)[C@H]2C1)C
CC(=CCC/C(=C/C/C=C(\C)/C=C)/C)C
CCCCCC/C=C\CCCCCCCC(=O)O
CC1([C@H]2CCC(=C)[C@@H]1C2)C
CCCCC=CCCCCCCCCCC=O
CC(=CCC/C(=C\CC/C(=C\CO)/C)/C)C
CC1([C@@H]2CC[C@@H](C2)C1=C)C
CC(=O)OC/C=C/C1=CC=CC=C1
COC1=CC=C(C=C1)C=O
CCCCCCCCCCCCCCCCCC(=O)O
CC1=CCC(=CC1)C(C)C
CC1=C[C@@H]2[C@H](CC1)C(=CC[C@H]2C(C)C)C
CC(=O)C1=CC=CC=C1
CC1=CC[C@H](CC1)C(C)(C)O
C1=COC(=C1)C=O
CC(=CCC/C(=C/C/C=C(\C)/C=C)/C)C
CC(=CCCC(=O)C)C
C1=CC=C(C=C1)COC(=O)C2=CC=CC=C2
C1=CC=C(C=C1)/C=C/C=O
CCCCCCCCCCCCCCCC(=O)O
C/C/1=C\CC(/C=C/C/C(=C/CC1)/C)(C)C
C/C=C/C1=CC=C(C=C1)OC
CC1=C[C@H]2[C@@H](CC[C@]([C@@H]2CC1)(C)O)C(C)C
C1=CC=C(C=C1)CCO
C/C=C/C1=CC(=C(C=C1)OC)OC
C[C@@]12CC[C@@H]3[C@H](CC3(C)C)C(=C)CC[C@H]1O2
CCCCCCCC/C=C\CCCCCCCC(=O)O
CC(=CC/C=C(\C)/C=C)C
CC(=CCC[C@](C)(C=C)O)C
CC(=CCC[C@@](C)(C=C)O)C
CC(=O)CC(C)(C)O
CC(C)COC(=O)C1=CC=CC=C1C(=O)OCC(C)C
CC1CCC(=C(C)C)CC2=C1CCC2C
CC1=CC=C(CC1)C(C)C
C1=CC=C(C=C1)/C=C/C(=O)O
C[C@]12CC[C@H](C1(C)C)C[C@H]2O
C[C@@]12CC[C@@H](C1)C(C2=O)(C)C
CCCCCCCCCCCC
C[C@H]1CCC2=C(CC[C@H](C[C@@H]12)C(=C)C)C
C/C/1=C\CC/C(=C/C[C@@H](CC1)C(=C)C)/C
C/C/1=C\CC/C(=C/C[C@H](CC1)C(=C)C)/C
CC1=CC=C(C=C1)[C@@H](C)O
CC(=CCCC(=C)C=C)C
C1=CC=C(C=C1)C=O
C1=CC=C2C(=C1)C=CC(=O)O2
C[C@]12CCCC([C@@H]3[C@H]1CC[C@@H]3C2=C)(C)C
C1=CC=C(C=C1)/C=C\C=O
CC1=CC(=CC=C1)C(C)C
C[C@H]1CC[C@H]([C@H]2[C@H]1C=C[C@@H](C2)C)C(C)C
C1=CC=C(C=C1)CCC=O
COC1=CC=CC=C1/C=C/C=O
COC1=CC=CC(=C1)/C=C/C=O
CC1=CC(=CC=C1)C(=O)C
CC1=CC[C@H](CC1)C(=C)CCC=C(C)C
CC1=CC[C@@H](C=C1)C(C)C
CC1(C2CCC(O1)(CC2)C)C
C1=CC=C2C=CC=CC2=C1
C(C(CO)O)O
C1=CC(=C(C=C1/C=C/C(=O)O)O)O
CC(C)C(=O)OC1=CC=CC=C1
C/C/1=C\CCC(=C)[C@H]2CC([C@@H]2CC1)(C)C
CC1=CC2=C(C=C1)C=CC3=CC=CC=C32
CC(=CCC[C@@](C)([C@H]1CC[C@@]2([C@@H]1[C@@H](C[C@H]3[C@]2(C[C@@H]([C@@H]4[C@@]3(CC[C@@H](C4(C)C)O)C)O)C)O)C)O[C@H]5[C@@H]([C@H]([C@@H]([C@H](O5)CO[C@H]6[C@@H]([C@H]([C@H](CO6)O)O)O)O)O)O)C
CC(=CCC[C@@](C)([C@H]1CC[C@@]2([C@@H]1[C@@H](C[C@H]3[C@]2(CC[C@@H]4[C@@]3(CC[C@@H](C4(C)C)O)C)C)O)C)O)C
CC(=CC/C=C(/C)\[C@H]1CC[C@]2([C@@H]1[C@H](CC3[C@]2(CCC4[C@@]3(CCC(C4(C)C)O[C@H]5[C@@H]([C@H]([C@@H]([C@H](O5)CO)O)O)O)C)C)O)C)C
CCCCCCCCCCCCCC(=O)C
C1=CC=C(C=C1)CCC2=CC=CC=C2
C1=CC(=C(C=C1C2=C(C(=O)C3=C(C=C(C=C3O2)O)O)O)O)O
CCCCCCC(C)C1CCCCC1
CCCCCCCCCCCC(=O)CC
CCC(C)(C)I
CC[C@H](CC[C@@H](C)[C@H]1CC[C@@H]2[C@@]1(CC[C@H]3[C@H]2CC=C4[C@@]3(CC[C@@H](C4)O[C@H]5[C@@H]([C@H]([C@@H]([C@H](O5)CO)O)O)O)C)C)C(C)C
CC(=CCC/C(=C/C/C=C(\C)/C=C)/C)C
CC1=CC2=CC=CC(=C2C=C1)C
CC[C@H](CC[C@@H](C)[C@H]1CC[C@@H]2[C@@]1(CC[C@H]3[C@H]2CC=C4[C@@]3(CC[C@@H](C4)O)C)C)C(C)C
CCCCCCCCCCCCCCCCCC
CCC(C)CCCC(C)CCCC(C)C
CC1(C2CCC3(C(C2(CCC1OC4C(C(C(C(O4)CO)O)O)O)C)CC(C5C3(CCC5C(C)(C/C=C/C(C)(C)O)OC6C(C(C(C(O6)CO)O)O)O)C)O)C)C
CC1(C(CCC2(C1C(CC3(C2CC(C4C3(CCC4C(C)(C/C=C/C(C)(C)OO)OC5C(C(C(C(O5)CO)O)O)O)C)O)C)O)C)O)C
CC(=CCC[C@](C)([C@H]1CC[C@@]2([C@@H]1[C@@H](C[C@H]3[C@]2(CC[C@@H]4[C@@]3(CC[C@@H](C4(C)C)O)C)C)O)C)O)C
CC(=CCC[C@@](C)([C@H]1CC[C@@]2([C@@H]1[C@@H](C[C@H]3[C@]2(CC[C@@H]4[C@@]3(CC[C@@H](C4(C)C)O)C)C)O)C)O)C
CC(=CCCC(C)(C1CCC2(C1C(CC3C2(CCC4C3(CCC(C4(C)C)O)C)C)O)C)O)C
CC(=CCC[C@](C)([C@H]1CC[C@]2([C@@H]1[C@@H](C[C@H]3[C@]2(CC[C@@H]4[C@@]3(CC[C@@H](C4(C)C)O)C)C)O)C)O)C
CC(=CCC[C@](C)([C@H]1CC[C@]2([C@@H]1[C@@H](C[C@H]3[C@]2(CCC4[C@@]3(CC[C@@H](C4(C)C)O)C)C)O)C)O)C
CC(=CCCC(C)([C@H]1CC[C@@]2([C@@H]1[C@@H](C[C@H]3[C@]2(CC[C@@H]4[C@@]3(CC[C@@H](C4(C)C)O)C)C)O)C)O)C
CC(=CCC[C@](C)(C1CC[C@@]2([C@@H]1[C@@H](C[C@H]3[C@]2(CC[C@@H]4[C@@]3(CC[C@@H](C4(C)C)O)C)C)O)C)O)C
CC(=CCC[C@](C)(C1CC[C@]2(C1C(C[C@H]3[C@]2(CCC4[C@@]3(CCC(C4(C)C)O)C)C)O)C)O)C
CC(=CCC[C@](C)([C@H]1CC[C@@]2([C@H]1[C@@H](C[C@H]3[C@]2(CC[C@@H]4[C@@]3(CC[C@@H](C4(C)C)O)C)C)O)C)O)C
CC(=CCC[C@](C)(C1CC[C@@]2(C1C(CC3[C@]2(CCC4[C@@]3(CCC(C4(C)C)O)C)C)O)C)O)C
CC(=CCC[C@](C)([C@H]1CC[C@@]2(C1[C@@H](C[C@H]3[C@]2(CC[C@@H]4[C@@]3(CC[C@@H](C4(C)C)O)C)C)O)C)O)C
CC(C(C)(C)OC)OC
CCCCCCCCCCCCCCCC(=O)O
CC(=CCC[C@@](C)([C@H]1CC[C@@]2([C@@H]1[C@@H](C[C@H]3[C@]2(C[C@@H]([C@@H]4[C@@]3(CC[C@@H](C4(C)C)O)C)O[C@H]5[C@@H]([C@H]([C@@H]([C@H](O5)CO)O)O)O)C)O)C)O[C@H]6[C@@H]([C@H]([C@@H]([C@H](O6)CO)O)O)O)C
CCCCCCCCCC(C)CCCCCCC
C1=CC(=CC=C1C2=C(C(=O)C3=C(C=C(C=C3O2)O)O)O)O
CC1=CC[C@@H](CC1)C(=C)C
CCCCCCCCCCCCCCCCCCCCCCCCCCCCCCCCCC
CCCCCCCCCCCCCCCCC
CC1=C(C2=C(C=C1)C(=O)C3=CC=CC=C3C2=O)C
CC(=CCC[C@@](C)([C@H]1CC[C@@]2([C@@H]1[C@@H](C[C@H]3[C@]2(C[C@@H]([C@@H]4[C@@]3(CC[C@@H](C4(C)C)O)C)O)C)O)C)O)C
C1=CC(=C(C=C1C(=O)O)O)O
CCCCC/C=C\C/C=C\CCCCCCCC(=O)OC
C1=CC(=CC=C1C(=O)O)O
C1=CC(=CC=C1C(=O)O)[O-]
CC(=CCCC(C)(C1CCC2(C1C(=O)CC3C2(CC(C4C3(CCC(C4(C)C)O)C)O)C)C)OC5C(C(C(C(O5)CO)O)O)O)C
CC(=CCC[C@@](C)([C@H]1CC[C@@]2([C@@H]1C(=O)C[C@H]3[C@]2(C[C@@H]([C@@H]4[C@@]3(CC[C@@H](C4(C)C)O)C)O)C)C)O[C@H]5[C@@H]([C@H]([C@@H]([C@H](O5)CO)O)O)O)C
C[C@H]1[C@@H]([C@H]([C@H]([C@@H](O1)O[C@@H]2[C@H]([C@@H]([C@H](O[C@H]2O[C@H]3C[C@@]4([C@H](C[C@H]([C@H]5[C@]4(CC[C@@H]5[C@](C)(CCC=C(C)C)O[C@H]6[C@@H]([C@H]([C@@H]([C@H](O6)CO)O)O)O)C)O)[C@@]7([C@@H]3C([C@H](CC7)O)(C)C)C)C)CO)O)O)O)O)O
CCCCCCCCCCCC
CC1=CC(=CC=C1)C
C[C@@H](CCC[C@@H](C)CCC/C(=C/CO)/C)CCCC(C)C
CC(C)CCCC(C)CCCC(C)CCC/C(=C/CO)/C
CC(C)CCCC(C)CCCC(C)CCCC(=CCO)C
CC(C)CCCC(C)CCCC(C)CCC/C(=C\CO)/C
C[C@@H](CCC[C@@H](C)CCCC(=CCO)C)CCCC(C)C
CC(=CCC[C@@](C)([C@H]1CC[C@@]2([C@@H]1[C@@H](C[C@H]3[C@]2(CC[C@@H]4[C@@]3(CC[C@@H](C4(C)C)O[C@H]5[C@@H]([C@H]([C@@H]([C@H](O5)CO)O)O)O)C)C)O)C)O[C@H]6[C@@H]([C@H]([C@@H]([C@H](O6)CO[C@H]7[C@@H]([C@H]([C@H](CO7)O)O)O)O)O)O)C
CC(=C[C@H]1C[C@]([C@H]2CC[C@]3(C2[C@H](O1)C[C@H]4[C@H]3CCC5[C@@]4(CC[C@@H](C5(C)C)O[C@H]6[C@@H]([C@H]([C@@H]([C@H](O6)CO)O)O)O)C)C)(C)O[C@H]7[C@@H]([C@H]([C@@H]([C@H](O7)CO)O)O)O)C
CC(=CCCC(C)(C1CCC2(C1C(CC3C2(CC(C4C3(CCC(C4(C)C)O)C)OC5C(C(C(C(O5)CO)O)O)O)C)O)C)O)C
CC(=CCC[C@@](C)([C@H]1CC[C@@]2([C@@H]1[C@@H](C[C@H]3[C@]2(C[C@@H]([C@@H]4[C@@]3(CC[C@@H](C4(C)C)O)C)O[C@H]5[C@@H]([C@H]([C@@H]([C@H](O5)CO)O)O)O)C)O)C)O)C
CC(=CCC[C@@](C)([C@H]1CC[C@@]2([C@@H]1[C@@H](C[C@H]3[C@]2(C[C@@H]([C@@H]4[C@@]3(CC[C@@H](C4(C)C)O)C)OC5C(C(C(C(O5)CO)O)O)O)C)O)C)O)C
C1=CC(=CC=C1C2=C(C(=O)C3=C(C=C(C=C3O2)O)O)O[C@H]4[C@@H]([C@H]([C@H]([C@H](O4)CO)O)O)O[C@H]5[C@@H]([C@H]([C@@H]([C@H](O5)CO)O)O)O)O
CC(=CCC[C@@](C)([C@H]1CC[C@@]2([C@@H]1[C@@H](C[C@H]3[C@]2(CC[C@@H]4[C@@]3(CC[C@@H](C4(C)C)O[C@H]5[C@@H]([C@H]([C@@H]([C@H](O5)CO)O)O)O)C)C)O)C)O[C@H]6[C@@H]([C@H]([C@@H]([C@H](O6)CO)O)O)O)C
CC(=CCC[C@@](C)(C1CC[C@@]2(C1[C@@H](C[C@H]3[C@]2(CC[C@@H]4[C@@]3(CC[C@@H](C4(C)C)O[C@H]5[C@@H]([C@H]([C@@H]([C@H](O5)CO)O)O)O)C)C)O)C)O[C@H]6[C@@H]([C@H]([C@@H]([C@H](O6)CO)O)O)O)C
CC(=CCC[C@@](C)([C@H]1CC[C@@]2([C@@H]1[C@@H](C[C@H]3[C@]2(C[C@@H]([C@@H]4[C@@]3(CC[C@@H](C4(C)C)O)C)O[C@H]5[C@@H]([C@H]([C@@H]([C@H](O5)CO)O)O)O)C)O)C)OC)C
CCCCCCC(CCC)CCCC(C)C
CC(=CCC[C@@](C)([C@H]1CC[C@@]2([C@@H]1[C@@H](C[C@H]3[C@]2([C@H](C=C4[C@@]3(CC[C@@H](C4(C)C)O)C)O)C)O)C)O[C@H]5[C@@H]([C@H]([C@@H]([C@H](O5)CO)O)O)O)C
C[C@H]1[C@@H]([C@H]([C@H]([C@@H](O1)O[C@@H]2[C@H]([C@@H]([C@H](O[C@H]2O[C@H]3C[C@@]4([C@H](C[C@H]([C@H]5[C@]4(CC[C@@H]5/C(=C\CC=C(C)C)/C)C)O)[C@@]6([C@@H]3C([C@H](CC6)O)(C)C)C)C)CO)O)O)O)O)O
CC(=C)[C@@H]1CC[C@@]([C@@H](C1)C(=C)C)(C)C=C
CC(C)CCCC(C)CCCCCC(C)CC(C)C
CC[C@H](C)O
CC(=CCCC(C)(C1(CCC2(C1C(CC3C2CC(C4C3(CCC(C4(C)C)O)C)O)O)C)C)OC5C(C(C(C(O5)CO)O)O)O)C
CC/C(=C/CC[C@@](C)(C1CC[C@]2(C1[C@H](CC3C2C[C@H](C4[C@@]3(CCC(C4(C)C)O)C)O[C@H]5[C@@H]([C@H]([C@@H]([C@H](O5)CO)O)O)O[C@H]6[C@@H]([C@@H]([C@H]([C@@H](O6)C)O)O)O)O)C)O)/C
CCCCCCCCCCCCCCCCCCCCCCCCCCCCCCCCCCC
CC1=CC2=C(C=C1)C=C(C(=C2)C)C
CCCCCCCCCCCCCCCC(C)C
CC1=CC[C@H](CC1)C(=C)C
CC(=CCCC(=C)C=C)C
C[C@H](/C=C/[C@H](C)C(C)C)[C@H]1CC[C@@H]2[C@@]1(CC[C@H]3[C@H]2CC=C4[C@@]3(CC[C@@H](C4)O)C)C
C1=CC(=CC=C1C2=C(C(=O)C3=C(C=C(C=C3O2)O)O)O)O
CC(=O)O[C@@H]1C[C@@H]2CC[C@]1(C2(C)C)C
C/C/1=C\CCC(=C)[C@H]2CC([C@@H]2CC1)(C)C
C[C@@]12CCC[C@]3(C1)C=CC([C@@H]3CC2)(C)C
C[C@]12CCC[C@@]3(C1)C=CC([C@@H]3CC2)(C)C
CC1(C=CC23C1CCC(C2)(CCC3)C)C
C[C@@]12CCC[C@]3(C1)C=CC([C@H]3CC2)(C)C
C1[C@H]([C@H]([C@@H](C[C@@]1(C(=O)O)O)OC(=O)/C=C/C2=CC(=C(C=C2)O)O)O)O
C1=CC(=C(C=C1C(=O)O)O)O
CCCCC/C=C/C=C/CCCCCCCCC(=O)O
C1[C@H]([C@@H]([C@@H](C[C@]1(C(=O)O)O)OC(=O)/C=C/C2=CC(=C(C=C2)O)O)O)O
CC1([C@H]2CC[C@H](C2)C1=C)C
CC(=CCC[C@](C)(C=C)O)C
CC(=CCC[C@@](C)(C=C)O)C
C[C@H]1[C@@H]([C@H]([C@H]([C@@H](O1)OC2=C(OC3=CC(=CC(=C3C2=O)O)O)C4=CC(=C(C=C4)O)O)O)O)O
C[C@@H]1CC[C@@]2([C@H]([C@H]3[C@@H](O2)C[C@@H]4[C@@]3(CC[C@H]5[C@H]4C[C@@H]([C@@H]6[C@@]5(CC[C@@H](C6)O)C)O)C)C)OC1
C[C@H]1[C@@H]([C@H]([C@@H]([C@@H](O1)O[C@H]2CC[C@]3([C@@H](C2)CC[C@@H]4[C@@H]3CC[C@]5([C@@]4(CC[C@@H]5C6=CC(=O)OC6)O)C)CO)O)OC)O
CC1C(C(C(C(O1)OC2CCC3(C(C2)CCC4C3CCC5(C4(CCC5C6=CC(=O)OC6)O)C)CO)O)OC)O
C1=CC(=C(C=C1C2=C(C(=O)C3=C(C=C(C=C3O2)O)O)O[C@H]4[C@@H]([C@H]([C@H]([C@H](O4)CO)O)O)O)O)O
C1=CC(=C(C=C1C2=C(C(=O)C3=C(C=C(C=C3O2)O)O)O[C@H]4[C@@H]([C@H]([C@H]([C@H](O4)CO)O)O)O)O)[O-]
CCCCCCCCCC(=O)CC=O
CCCCCCCCCCCC=O
C[C@H]1[C@@H]([C@H]([C@H]([C@@H](O1)OC2=C(OC3=CC(=CC(=C3C2=O)O)O)C4=CC=C(C=C4)O)O)O)O
C/C/1=C/CCC(=C)[C@H]2CC([C@@H]2CC1)(C)C
CCCCC/C=C\C/C=C\CCCCCCCC(=O)O
CC[C@H]1C[C@@H]2C[C@@H]3[C@H]1N(C2)CCC4=C3NC5=CC(=C(C=C45)[C@H]6C[C@@H]7[C@@H]([C@H](CC8=C6NC9=CC=CC=C89)N(CC7CC)C)C(=O)OC)OC
CCCCCCCCCC=O
C1=CC(=C(C=C1C2=C(C(=O)C3=C(C=C(C=C3O2)O)O)O)O)O
C[C@]12CC[C@@H](C([C@@H]1CC[C@@]3([C@@H]2CC[C@@]4(C3=CC[C@@]5([C@H]4CC(CC5)(C)C)CO)C)C)(C)C)O
C1=CC(=C(C=C1C2=C(C(=O)C3=C(C=C(C=C3O2)O)O)O[C@H]4[C@@H]([C@H]([C@@H]([C@H](O4)CO)O)O)O)O)O
C[N+]1(CCC2=CC(=C(C3=C2C1CC4=CC(=C(C=C43)OC)O)O)OC)C
C[N+]1(CCC2=CC(=C(C3=C2[C@@H]1CC4=CC(=C(C=C43)OC)O)O)OC)C
C[N+]1(CCC2=CC(=C(C3=C2[C@H]1CC4=CC(=C(C=C43)OC)O)O)OC)C
CCCCC(C(=O)C1=CC=CC=C1)NCC
C1=CC(=CC=C1/C=C/C(=O)O)O
C[C@@H](C1=CC=CC=C1)N
CCNCC
C1=CC(=CC=C1C2=C(C(=O)C3=C(C=C(C=C3O2)O)O)O)O
C[C@H]1[C@@H]([C@H]([C@H]([C@@H](O1)OC[C@@H]2[C@H]([C@@H]([C@H]([C@@H](O2)OC3=C(OC4=CC(=CC(=C4C3=O)O)O)C5=CC(=C(C=C5)O)O)O)O)O)O)O)O
CC[C@H](CC[C@@H](C)[C@H]1CC[C@@H]2[C@@]1(CC[C@H]3[C@H]2CC=C4[C@@]3(CC[C@@H](C4)O)C)C)C(C)C
C1=CC(=CC=C1C2=CC(=O)C3=C(O2)C(=C(C=C3O)O)[C@H]4[C@@H]([C@H]([C@@H]([C@H](O4)CO)O)O)O)O
C([C@@H]([C@@H]1C(=C(C(=O)O1)O)O)O)O
C([C@H]([C@H]([C@@H]([C@H](CO)O)O)O)O)O
COC1=CC=CC=C1CCN
C[C@@H]1CC[C@@]2(CC[C@@]3(C(=CC[C@H]4[C@]3(CC[C@@H]5[C@@]4(CC[C@@H](C5(C)C)O)C)C)[C@@H]2[C@H]1C)C)C(=O)O
C1=CC(=C(C=C1C2=C(C(=O)C3=C(C=C(C=C3O2)O)O)O)O)O
C1=CC(=C(C=C1C2=CC(=O)C3=C(O2)C(=C(C=C3O)O)[C@H]4[C@@H]([C@H]([C@@H]([C@H](O4)CO)O)O)O)O)O
C1=CC(=C(C=C1/C=C/C(=O)O)O)O
C1=CC(=C(C=C1/C=C\C(=O)O)O)O
C1=CC(=C(C=C1C2=CC(=O)C3=C(O2)C=C(C(=C3O)[C@H]4[C@@H]([C@H]([C@@H]([C@H](O4)CO)O)O)O)O)O)O
C1=CC(=C(C=C1C2=[O+]C3=CC(=CC(=C3C=C2O)O)O)O)O
C1=CC(=C(C=C1C2=[O+]C3=CC(=CC(=C3C=C2O)O)O)O)O.[Cl-]
C1=CC(=C(C=C1C2=C(C(=O)C3=C(C=C(C=C3O2)O)O)O[C@H]4[C@@H]([C@H]([C@H]([C@H](O4)CO)O)O)O)O)O
C1=CC(=C(C=C1C2=C(C(=O)C3=C(C=C(C=C3O2)O)O)O[C@H]4[C@@H]([C@H]([C@H]([C@H](O4)CO)O)O)O)O)[O-]
CCCCCCCCCCCCCCCCCCCCCCCCCCCCO
C[C@H]1[C@@H]([C@H]([C@H]([C@@H](O1)O[C@@H]2[C@H]([C@@H]([C@H](O[C@H]2C3=C(C=C(C4=C3OC(=CC4=O)C5=CC=C(C=C5)O)O)O)CO)O)O)O)O)O
C1=CC(=CC=C1CCN)O
C1=CC(=CN=C1)C(=O)O
C1=CC=C(C=C1)CO
COC1=C(C=CC(=C1)C=C)O
CCCCCCCCCCCCCCCCCCCCCCC
CC1=CC[C@H]2C[C@@H]1C2(C)C
CC1(CC2C1CCC3(CCCC2(C3)O)C)C
CC1CCC2C1C3C(C3(C)C)CC4C2(O4)C
C[C@@]12CCC[C@@](C1)([C@H]3CC([C@@H]3CC2)(C)C)O
C[C@H]1CC[C@@H]2[C@H]1[C@@H]3[C@@H](C3(C)C)CC[C@]2(C)O
C[C@H]1CCC2C1C3C(C3(C)C)CC[C@]2(C)O
C[C@@H]1CCC2C1[C@H]3[C@H](C3(C)C)CC[C@@]2(C)O
CC1CCC2C1C3C(C3(C)C)CC[C@]2(C)O
C[C@@H]1CC[C@H]([C@H]2[C@]13[C@@H]2C(=CC3)C)C(C)C
CC1CCC(C2C13C2C(=CC3)C)C(C)C
C[C@@H]1CC[C@H]([C@H]2C13[C@@H]2C(=CC3)C)C(C)C
C[C@@H]1CC[C@H]([C@H]2C13C2C(=CC3)C)C(C)C
C[C@@H]1CCC([C@H]2[C@]13C2C(=CC3)C)C(C)C
C[C@@H]1CC[C@H](C2[C@@]13[C@H]2C(=CC3)C)C(C)C
CC(=CCC/C(=C/C/C=C(\C)/C=C)/C)C
CC1=CC[C@](CC1)(C(C)C)O
CC1([C@H]2CCC(=C)[C@@H]1C2)C
CCCCCCCCCCCCC
CC1=CC(=O)[C@H]2C[C@@H]1C2(C)C
CC1=C[C@@H]2[C@@H](CCC(=C2CC1)C)C(C)C
CC1=CC2C(CCC(=C2CC1)C)C(C)C
CC1=C[C@H]2[C@@H](CCC(=C2CC1)C)C(C)C
CC1=C[C@H]2[C@H](CCC(=C2CC1)C)C(C)C
C[C@@H]1CC[C@@H]2[C@@H](C2(C)C)[C@H]3[C@@H]1CCC3=C
CCOC(=O)C1=CC=CC=C1
CC(=O)OCC1=CC=CC=C1
COC1=CC(=C2C(=C1)OC(=C(C2=O)O)C3=CC(=C(C=C3)O)O)O
CC1=C[C@@H]([C@H]2C[C@@H]1C2(C)C)O
CCCC(=O)CCC
C=CCC1=CC=C(C=C1)O
CC1=C[C@@H]2[C@H](CC1)C(=CC[C@H]2C(C)C)C
CC1=C[C@H]2[C@H](CC1)C(=C)CC[C@@H]2C(C)C
CCCCCCCCCCCCCCCCCC(=O)OC
C1=COC(=C1)C=O
C1C2C3C(C(C(O2)OC(=O)C4=CC(=C(C(=C4)O)O)O)OC(=O)C5=CC(=C(C6=C5C(C(C(=O)O3)CC(=O)O)C(C(=O)O6)O)O)O)OC(=O)C7=CC(=C(C(=C7C8=C(C(=C(C=C8C(=O)O1)O)O)O)O)O)O
C1[C@@H]2[C@@H]3[C@@H]([C@H]([C@@H](O2)OC(=O)C4=CC(=C(C(=C4)O)O)O)OC(=O)C5=CC(=C(C6=C5[C@H]([C@@H](C(=O)O3)CC(=O)O)[C@@H](C(=O)O6)O)O)O)OC(=O)C7=CC(=C(C(=C7C8=C(C(=C(C=C8C(=O)O1)O)O)O)O)O)O
C1[C@@H]2C3[C@@H]([C@H]([C@@H](O2)OC(=O)C4=CC(=C(C(=C4)O)O)O)OC(=O)C5=CC(=C(C6=C5[C@H]([C@@H](C(=O)O3)CC(=O)O)[C@@H](C(=O)O6)O)O)O)OC(=O)C7=CC(=C(C(=C7C8=C(C(=C(C=C8C(=O)O1)O)O)O)O)O)O
C1[C@@H]2[C@@H]3[C@H]([C@H]([C@@H](O2)OC(=O)C4=CC(=C(C(=C4)O)O)O)OC(=O)C5=CC(=C(C6=C5[C@H]([C@@H](C(=O)O3)CC(=O)O)[C@@H](C(=O)O6)O)O)O)OC(=O)C7=CC(=C(C(=C7C8=C(C(=C(C=C8C(=O)O1)O)O)O)O)O)O
C1C2C3C(C(C(O2)OC(=O)C4=CC(=C(C(=C4)O)O)O)OC(=O)C5=CC(=C(C6=C5C([C@@H](C(=O)O6)O)C(C(=O)O3)CC(=O)O)O)O)OC(=O)C7=CC(=C(C(=C7C8=C(C(=C(C=C8C(=O)O1)O)O)O)O)O)O
C1[C@@H]2C3[C@H]([C@H]([C@@H](O2)OC(=O)C4=CC(=C(C(=C4)O)O)O)OC(=O)C5=CC(=C(C6=C5[C@H]([C@@H](C(=O)O3)CC(=O)O)[C@@H](C(=O)O6)O)O)O)OC(=O)C7=CC(=C(C(=C7C8=C(C(=C(C=C8C(=O)O1)O)O)O)O)O)O
C1C2[C@@H]3[C@H](C([C@@H](O2)OC(=O)C4=CC(=C(C(=C4)O)O)O)OC(=O)C5=CC(=C(C6=C5[C@H]([C@@H](C(=O)O3)CC(=O)O)[C@@H](C(=O)O6)O)O)O)OC(=O)C7=CC(=C(C(=C7C8=C(C(=C(C=C8C(=O)O1)O)O)O)O)O)O
C1C2C3C([C@H]([C@@H](O2)OC(=O)C4=CC(=C(C(=C4)O)O)O)OC(=O)C5=CC(=C(C6=C5[C@H]([C@@H](C(=O)O3)CC(=O)O)[C@@H](C(=O)O6)O)O)O)OC(=O)C7=CC(=C(C(=C7C8=C(C(=C(C=C8C(=O)O1)O)O)O)O)O)O
C1[C@@H]2C3C(C([C@H](O2)OC(=O)C4=CC(=C(C(=C4)O)O)O)OC(=O)C5=CC(=C(C6=C5C(C(C(=O)O3)CC(=O)O)C(C(=O)O6)O)O)O)OC(=O)C7=CC(=C(C(=C7C8=C(C(=C(C=C8C(=O)O1)O)O)O)O)O)O
C1[C@@H]2[C@@H]3[C@@H]([C@H]([C@H](O2)OC(=O)C4=CC(=C(C(=C4)O)O)O)OC(=O)C5=CC(=C(C6=C5C(C(C(=O)O3)CC(=O)O)C(C(=O)O6)O)O)O)OC(=O)C7=CC(=C(C(=C7C8=C(C(=C(C=C8C(=O)O1)O)O)O)O)O)O
C1[C@@H]2[C@@H]3[C@@H]([C@H]([C@@H](O2)OC(=O)C4=CC(=C(C(=C4)O)O)O)OC(=O)C5=CC(=C(C6=C5[C@@H]([C@@H](C(=O)O6)O)C(C(=O)O3)CC(=O)O)O)O)OC(=O)C7=CC(=C(C(=C7C8=C(C(=C(C=C8C(=O)O1)O)O)O)O)O)O
C1[C@@H]2[C@@H]3[C@H]([C@H]([C@@H](O2)OC(=O)C4=CC(=C(C(=C4)O)O)O)OC(=O)C5=CC(=C(C6=C5[C@@H]([C@@H](C(=O)O6)O)C(C(=O)O3)CC(=O)O)O)O)OC(=O)C7=CC(=C(C(=C7C8=C(C(=C(C=C8C(=O)O1)O)O)O)O)O)O
CC(C)C[C@@H]1[C@H]2CC(C=C[C@]2(OC3=C(C(=C(C(=C13)O)C=O)O)C=O)C)C(C)C
CCCCCCCCCCCCCCCCCC
CC1=CC(=O)C2=C(C=C(C=C2O1)OC)O
C/C/1=C\CCC(=C)[C@H]2CC([C@H]2CC1)(C)C
CCC(C)CCCC(C)CCCC(C)C
CCCCCCCCCCCCCCCCCCCCC=C
C=C[C@@H]1[C@@H]2C[C@H]3C4=C(CCN3C(=O)C2=CO[C@H]1O[C@H]5[C@@H]([C@H]([C@@H]([C@H](O5)CO)O)O)O)C6=CC=CC=C6N4
C/C=C/C1=CC(=C(C=C1)OC(=O)C)OC
C/C/1=C\CC(/C=C/CC(=C)CCC1)(C)C
C/C/1=C/CC(/C=C\CC(=C)CCC1)(C)C
CC1=CCC(C=CCC(=C)CCC1)(C)C
C/C/1=C\CC(/C=C\CC(=C)CCC1)(C)C
CCCCCCCCCCCCCCCC(=O)O
CC1=CC(=O)C2=C(C(=C(C=C2O1)OC)C)O
C/C/1=C\CC(/C=C/C/C(=C/CC1)/C)(C)C
CC[C@H](CC[C@@H](C)[C@H]1CC[C@@H]2[C@@]1(CC[C@H]3[C@H]2CC=C4[C@@]3(CC[C@@H](C4)O)C)C)C(C)C
CCC1=CN=CC=C1
COC1=CC=CC(=C1)C=O
COC(=O)C1=CC=CC=C1O
C1=CC=C(C=C1)CCO
C1=CC(=CC=C1C2=C(C(=O)C3=C(C=C(C=C3O2)O)O)O)O
CCCCCCCCCCCCCCCCC
CC(=CCC[C@](C)(C=C)O)C
CC(=CCC[C@@](C)(C=C)O)C
CC(=CC/C=C(\C)/C=C)C
CCCCCC(=O)C
C[C@@]12CC[C@@H]3[C@H](CC3(C)C)C(=C)CC[C@H]1O2
C[C@]12CC[C@@H](C([C@@H]1CC[C@@]3([C@@H]2CC=C4[C@]3(CC[C@@]5([C@H]4CC(CC5)(C)C)C(=O)O[C@H]6[C@@H]([C@H]([C@@H]([C@H](O6)CO)O)O)O)C)C)(C)C)O
CC(C)COC(=O)C1=CC=CC=C1C(=O)OCC(C)C
COC(=O)C1=CC=CC=C1
C[C@H]([C@@H](C)O)O
CC(=CCC/C(=C/CC/C(=C/CCC(=O)C)/C)/C)C
CC(=CCCC(=CCCC(=CCCC(=O)C)C)C)C
CC(=CCC/C(=C\CC/C(=C\CCC(=O)C)/C)/C)C
CC(=CCCC(=CCC/C(=C/CCC(=O)C)/C)C)C
CC1=C(C=C(C=C1)C(C)C)O
CCCCCCCCCCCCCCCCCCCCCC
CC1=CC[C@@H]2[C@H](C1)C2(C)C
CC1=CCC2[C@H](C1)C2(C)C
CC1=CCC2C(C1)C2(C)C
CC1=CC[C@H]2[C@@H](C1)C2(C)C
COC1=C(C=CC(=C1)C=O)O
CC1=CC[C@H]2[C@H]3[C@@H]1[C@@]2(CC[C@H]3C(C)C)C
CC1=CCC2C3C1C2(CCC3C(C)C)C
CC1=CC[C@H]2[C@H]3C1[C@]2(CC[C@H]3C(C)C)C
CC1=CCC2[C@H]3[C@@H]1[C@@]2(CC[C@H]3C(C)C)C
CC1=CC[C@H]2[C@H]3C1[C@@]2(CCC3C(C)C)C
C[C@H](CC[C@@H](C)C(C)C)[C@H]1CC[C@@H]2[C@@]1(CC[C@H]3[C@H]2CC=C4[C@@]3(CC[C@@H](C4)O)C)C
CC(=CCCC1=COC=C1)C
CC(=O)OC1=CC=CC(=C1)OC
CC1(C2CC3C1C3(C2)C)C
CC(CO)C1CCC(O1)(C)C=C
CC(=CCC/C(=C/CC/C(=C/CO)/C)/C)C
C1=CC=C(C=C1)C=O
CC(=O)OC1=C(C=C(C=C1)CC=C)OC
C[C@]12CC[C@@H](C([C@@H]1CC[C@@]3([C@@H]2CC=C4[C@]3(CC[C@@]5([C@H]4CC(CC5)(C)C)C(=O)O)C)C)(C)C)O
COC1=C(C=C(C=C1)CC=C)OC
COC1=CC(=C2C(=C1)OC(=C(C2=O)O)C3=CC=C(C=C3)O)O
CCCCCCCC(=O)C
CCCCCCCCCCCCCCCCCCCCC
CCCCCCCCCCCCCCCCCCCCCCCC
C1[C@H]([C@@H](OC(=O)C2=CC(=C(C(=C2C3=C(C(=C(C=C3C(=O)O1)O)O)O)O)O)O)[C@H]4[C@@H]5[C@@H](C6=C(C(=C(C(=C6C(=O)O5)C7=C(C(=C(C=C7C(=O)O4)O)O)O)O)O)O)O)O
CC(=O)OC1=C(C=C(C=C1)C=O)OC
CC1(C2CCC(O1)(CC2)C)C
CCCCCCCCCCCCCCC=C
CCCCCCCCCCCCCCCCCCCCCCCCC
C/C/1=C/CCC(/C=C\C(CC/C(=C\CC1)/C)C(C)C)(C)O
CC(C)CCCCCOC(=O)CCCCC(=O)OCCCCCC(C)C
COC1=C(C=CC(=C1)CC=C)O
COC1=CC(=CC(=C1OC)OC)CC=C
CCCCC[C@@H](C)O
C/C=C/C1=CC(=C(C=C1)O)OC
CC(=O)O
CCC(C)CCCC(C)CCCC(C)C
CC1=C(C(CCC1)(C)C)C=O
CC1=CC=C(C=C1)C(=C)C
CC1=CCC(=CC1)C(C)C
C1=CC(=C(C(=C1)O)O)O
CC1=CC[C@@H](CC1)C(=C)C
C1=C2C3=C(C(=C1O)O)OC(=O)C4=CC(=C(C(=C43)OC2=O)O)O
CC[C@H](CC[C@@H](C)[C@H]1CC[C@@H]2[C@@]1(CC[C@H]3[C@H]2CC=C4[C@@]3(CC[C@@H](C4)O)C)C)C(C)C
C[C@]12CC[C@@H](C([C@@H]1CC[C@@]3([C@@H]2CC=C4[C@]3(CC[C@@]5([C@H]4CC(CC5)(C)C)C(=O)O)C)C)(C)C)O
CC1([C@H]2CC[C@H](C2)C1=C)C
C1=CC(=C(C=C1C(=O)O)O)O
COC1=C(C=C2C(=C1)C=CC(=O)O2)OC
C1(C(C(C(C(C1O)O)O)O)O)O
CCCCCCCCCCCCCCCCCCCCCCCCCCCCCCCCCCCC
CCCCCCCCCCCCCCCCCCCCCCCCCCCCC
CCCCC/C=C\C/C=C\CCCCCCCC(=O)OC
CCCCCCCC/C=C\CCCCCCCC(=O)OC
C1=CC(=CC=C1C2=CC(=O)C3=C(O2)C(=C(C=C3O)O)C4=C(C=CC(=C4)C5=CC(=O)C6=C(C=C(C=C6O5)O)O)O)O
CC1=CC(=C)CC(C1)(C)C
CCCCCCCC(=O)O
CC1=CC[C@H](C[C@H]1O)C(=C)C
CC(C)[C@H]1CCC(=C)C=C1
CC(=O)C1=C(C=C(C=C1OC)OC)O
C[C@@]12CC[C@@]3(C(=CC[C@H]4[C@]3(CC[C@@H]5[C@@]4(CC[C@@H](C5(C)C)O)C)C)[C@@H]1CC(CC2)(C)C)C
CC1([C@@H]2CC[C@@H](C2)C1=C)C
C[C@@H]1CC[C@@]2(CC[C@@]3(C(=CC[C@H]4[C@]3(CC[C@@H]5[C@@]4(CC[C@@H](C5(C)C)O)C)C)[C@@H]2[C@H]1C)C)C
C1[C@H](OC2=CC(=CC(=C2C1=O)O)O)C3=CC=C(C=C3)O
C1C(OC2=CC(=CC(=C2C1=O)O)O)C3=CC=C(C=C3)O
C1[C@@H](OC2=CC(=CC(=C2C1=O)O)O)C3=CC=C(C=C3)O
CCCCCCCCCCCCCCCCCCCCCCCCCCCCCCO
CCCCC/C=C\C/C=C\CCCCCCCC(=O)OCC
CC1CCC2C13CC=C(C(C3)C2(C)C)C
C[C@@H]1CC[C@@H]2[C@]13CC=C([C@H](C3)C2(C)C)C
C[C@@H]1CC[C@@H]2[C@]13CC=C(C(C3)C2(C)C)C
CC1=CC[C@@H](C=C1)C(C)C
CCOC(=O)C1=CC(=C(C(=C1)O)O)O
COC1=C(C=C2C(=C1)C=CC(=O)O2)O
CCCCCCCCCCCCC(=O)OC
C1=CC(=C(C=C1C2=C(C(=O)C3=C(C=C(C=C3O2)O)O)O)O)O
C[C@H]1[C@@H]([C@H]([C@H]([C@@H](O1)O[C@@H]2[C@H]([C@@H]([C@H](O[C@H]2OC3=CC(=C4C(=O)C[C@H](OC4=C3)C5=CC=C(C=C5)O)O)CO)O)O)O)O)O
CCCCCCCCCCCCCCCC(=O)O
COC1=C(C=C2C(=C1)C=CC(=O)O2)OC
CC[C@H](CC[C@@H](C)[C@H]1CC[C@@H]2[C@@]1(CC[C@H]3[C@H]2CC=C4[C@@]3(CC[C@@H](C4)O)C)C)C(C)C
CC[C@H](CC[C@@H](C)[C@H]1CC[C@@H]2[C@@]1(CC[C@H]3[C@H]2CC=C4[C@@]3(CC[C@@H](C4)O[C@H]5[C@@H]([C@H]([C@@H]([C@H](O5)CO)O)O)O)C)C)C(C)C
CC(=C)[C@@H]1CC[C@]2([C@H]1[C@H]3CC[C@@H]4[C@]5(CCC(=O)C([C@@H]5CC[C@]4([C@@]3(CC2)C)C)(C)C)C)C
C1=CC(=CC=C1C2=COC3=CC(=CC(=C3C2=O)O)O)O
COC1=CC=C(C=C1)C2=COC3=C(C2=O)C=CC(=C3)O
C[C@]12CC[C@@H]([C@]([C@@H]1CC[C@@]3([C@@H]2CC=C4[C@]3(CC[C@@]5([C@H]4CC(C[C@H]5O)(C)C)C)C)C)(C)CO)O
C[C@]12CC[C@@H](C([C@@H]1CC[C@@]3([C@@H]2CC=C4[C@]3(CC[C@@]5([C@H]4CC(C[C@H]5O)(C)C)C)C)C)(C)C)O
C1=CC(=CC=C1C2=COC3=C(C2=O)C=CC(=C3)O[C@H]4[C@@H]([C@H]([C@@H]([C@H](O4)CO)O)O)O)O[C@H]5[C@@H]([C@H]([C@@H]([C@H](O5)CO)O)O)O
C1=CC(=CC=C1C2=COC3=C(C2=O)C=CC(=C3)OC4C(C(C(C(O4)CO)O)O)O)OC5C(C(C(C(O5)CO)O)O)O
C1=CC(=CC=C1C2=COC3=C(C2=O)C=CC(=C3[C@H]4[C@@H]([C@H]([C@@H]([C@H](O4)CO)O)O)O)O)O
C1=CC(=CC=C1C2=COC3=C(C2=O)C=CC(=C3C4C(C(C(C(O4)CO)O)O)O)O)O
C1=CC(=CC=C1C2=COC3=C(C2=O)C=CC(=C3C4[C@@H]([C@H]([C@@H]([C@H](O4)CO)O)O)O)O)O
C1=CC(=CC=C1C2=COC3=C(C2=O)C=CC(=C3[C@@H]4[C@H]([C@@H]([C@H]([C@@H](O4)CO)O)O)O)O)O
C1=CC(=CC=C1C2=COC3=C(C2=O)C=CC(=C3[C@H]4C([C@@H]([C@@H](C(O4)CO)O)O)O)O)O
C1=CC(=CC=C1C2=COC3=C(C2=O)C=CC(=C3[C@H]4C([C@H]([C@@H](C(O4)CO)O)O)O)O)O
C1=CC(=CC=C1C2=COC3=C(C2=O)C=CC(=C3[C@H]4[C@H](C([C@@H](C(O4)CO)O)O)O)O)O
C1=CC(=CC=C1C2=COC3=C(C2=O)C=CC(=C3O)O)O
COC1=C(C=CC(=C1)C2=COC3=C(C2=O)C=CC(=C3)O)O
C1=CC(=CC=C1C2=COC3=C(C2=O)C=CC(=C3)O)O
CC1=CC=C(C=C1)C(C)C
CC(C)[C@@]12CCC(=C)[C@@H]1C2
CC1=C(C=CC(=C1)N)O
C=CCCCCCCCCCCC=C
CC(C)CC(=O)OCC(C)C
C1CCN(CC1)C(=O)/C=C/CCCC/C=C/C2=CC3=C(C=C2)OCO3
CCCCCCCCCCCCC
CCC(C)C(C(=O)O)NC1=CC=NC(=O)N1
CC1=CC[C@H]2C[C@@H]1C2(C)C
C/C/1=C/CCC(=C)[C@H]2CC([C@@H]2CC1)(C)C
CC1=C(C=C(C=C1)OC)OC
CC(=CCC/C(=C/C/C=C(\C)/C=C)/C)C
CCCCCCCCCCCC=C
CC1=CCC(=CC1)C(C)C
C/C=C(\C)/C(=O)O[C@@H]1[C@H]2C(=CC(=O)[C@H]([C@@]2([C@@H]3[C@@]45[C@@H]1OC(=O)[C@@H]([C@H]4[C@H]([C@H]([C@@]3(OC5)O)O)C)OC(=O)C)C)O)C
C/C/1=C/C/C=C(\C/C=C\C(CC1)(C)C)/C
CC(=CCC/C(=C/C/C=C(\C)/C=C)/C)C
CC(=O)C1=CC=CC=C1
C/C/1=C\CCC(=C)[C@H]2CC([C@H]2CC1)(C)C
CC1=CC[C@H](CC1)C(=C)CCC=C(C)C
CCCCCCCCCCCCCCC/C=C/C=C/C(=O)NCC(C)C
C[C@@H]1CC[C@@H]2[C@]13CC=C([C@H](C3)C2(C)C)C
CC1(C2CCC1(C(C2)O)C)C
CC1=CC(=O)C(=C(C)C)CC1
CCCCCCCCC(CC)C1=CC=CC=C1
CC(C)CNC(=O)/C=C/C=C/C1=CC2=C(C=C1)OCO2
C1CC[C@@H]2CC(=O)CC[C@@H]2C1
CCCCCCCC/C=C/CCCCCCC
CC(C)CNC(=O)/C=C/CCC1=CC2=C(C=C1)OCO2
C/C/1=C\CC(/C=C/C/C(=C/CC1)/C)(C)C
CCCCCCCCCCCCCCCC(=O)O
C1CCCCCCCCCCCCCC1
CC1(CCC2C3(C14CCC(C4)C3(C)C)O2)C
CC(=CCC[C@](C)(C=C)O)C
CC(=CCC[C@@](C)(C=C)O)C
C1OC2=C(O1)C=C(C=C2)C(=O)O
CCCCCCCCCCCCCCCCC
[truncated: 4,449 more rows]
