# Supplementary material for: Identification and validation of γ-Linolenic acid as a natural FABP5 inhibitor in hepatocellular carcinoma through deep learning and experimental approaches
Source: Front Immunol. 2026 Jan 28;17:1700347. doi: 10.3389/fimmu.2026.1700347 (PMC12891133; doi:10.3389/fimmu.2026.1700347)
Supplement: Supplementary file 4 [file DataSheet2.zip › Morgan-XGBoost/predict.py]

import numpy as np
import pandas as pd
from rdkit import Chem
from rdkit.Chem import AllChem
from joblib import load

def load_model(filename):
    return load(filename)

def prepare_data(filepath, fingerprint_type='Morgan'):
    df = pd.read_csv(filepath)
    smiles_list = list(df.iloc[:, 0])
    X = np.array(
        [AllChem.GetMorganFingerprintAsBitVect(Chem.MolFromSmiles(smi), radius=2, nBits=1024) for smi in smiles_list])
    return X, smiles_list  # Return both X and the smiles_list

def generate_predictions(model, X):
    y_pred = model.predict_proba(X)[:, 1]
    return y_pred

def save_predictions(smiles_list, predictions, output_filepath):
    results_df = pd.DataFrame({
        'SMILES': smiles_list,
        'Predicted_Score': predictions
    })
    results_df.to_csv(output_filepath, index=False)

if __name__ == "__main__":
    # Load the model
    model = load_model('/Users/chz/Desktop/GPT/Liver_cancer/Morgan-XGBoost/best_xgb_model_Morgan.joblib')  # Adjust path as necessary

    # Prepare your data for prediction
    X_pred, smiles_list = prepare_data('/Users/chz/Desktop/GPT/Liver_cancer/Morgan-XGBoost/consolidated_smiles.csv', fingerprint_type='Morgan')

    # Generate predictions
    predictions = generate_predictions(model, X_pred)

    # Save predictions to a CSV file
    save_predictions(smiles_list, predictions, 'predictions_with_smiles.csv')
    print("Predictions have been saved to 'predictions_with_smiles.csv'")
