# Supplementary material for: Identification and validation of γ-Linolenic acid as a natural FABP5 inhibitor in hepatocellular carcinoma through deep learning and experimental approaches
Source: Front Immunol. 2026 Jan 28;17:1700347. doi: 10.3389/fimmu.2026.1700347 (PMC12891133; doi:10.3389/fimmu.2026.1700347)
Supplement: Supplementary file 4 [file DataSheet2.zip › Morgan-XGBoost/data.csv]

SMILES	Label
C1C=CC2C1CN3C(C4CC=CC4C5=CC(=CC2=C53)Br)C(=O)O	0
C1=CC=C(C=C1)C2C(C(C2C(=O)OC3=CC=CC(=C3)C4=CC=CC=C4)C5=CC=CC=C5)C(=O)OC6=CC=CC(=C6)C7=CC=CC=C7	0
C1CCCC(CC1)OC2=CC=C(C3=CC=CC=C32)S(=O)(=O)NC4=CC(=C(C=C4)F)C(=O)O	0
COC1=C(C=C(C2=CC=CC=C21)S(=O)(=O)NC3=CC(=C(C=C3)F)C(=O)O)C4=CC=CC=C4	0
C1C2CC3CC1CC(C2)(C3)COC4=CC=C(C5=CC=CC=C54)S(=O)(=O)NC6=CC(=C(C=C6)F)C(=O)O	0
COC1=C(C=C(C2=CC=CC=C21)S(=O)(=O)NC3=CC(=C(C=C3)F)C(=O)O)C4=COC=C4	0
C1CCC(CC1)COC2=CC=C(C3=CC=CC=C32)S(=O)(=O)NC4=CC(=C(C=C4)F)C(=O)O	0
COC1=C(C=C(C2=CC=CC=C21)S(=O)(=O)NC3=CC(=C(C=C3)F)C(=O)O)C4=CC(=C(C=C4)F)F	0
C1=CC=C(C=C1)OC2=CC=C(C3=CC=CC=C32)S(=O)(=O)NC4=CC(=C(C=C4)F)C(=O)O	0
CC(C)OC1=CC=C(C2=CC=CC=C21)S(=O)(=O)NC3=CC(=C(C=C3)F)C(=O)O	0
COC1=C(C=C(C2=CC=CC=C21)S(=O)(=O)NC3=CC(=C(C=C3)F)C(=O)O)C4=CC=NC=C4	0
COC1=C(C=C(C2=CC=CC=C21)S(=O)(=O)NC3=CC(=C(C=C3)F)C(=O)O)C4=CC(=CC=C4)N	0
C1CCCC(CCC1)OC2=CC=C(C3=CC=CC=C32)S(=O)(=O)NC4=CC(=C(C=C4)F)C(=O)O	0
COC1=C(C=C(C2=CC=CC=C21)S(=O)(=O)NC3=CC(=C(C=C3)F)C(=O)O)C4=CC=C(C=C4)O	0
CCCCCCCCCCCCOC1=CC=C(C2=CC=CC=C21)S(=O)(=O)NC3=CC(=C(C=C3)F)C(=O)O	0
CC1=C(C=CC=C1Cl)OCC2=CC(=O)N3C(=N2)N=C(N3)C4=CC=CC=C4	0
COC1=C(C=C(C2=CC=CC=C21)S(=O)(=O)NC3=CC(=C(C=C3)F)C(=O)O)C4=CC(=CC=C4)O	0
CCCCCCOC1=CC=C(C2=CC=CC=C21)S(=O)(=O)NC3=CC(=C(C=C3)F)C(=O)O	0
CCOC1=CC=C(C2=CC=CC=C21)S(=O)(=O)NC3=CC(=C(C=C3)F)C(=O)O	0
COC1=C(C=C(C2=CC=CC=C21)S(=O)(=O)NC3=CC(=C(C=C3)F)C(=O)O)C4=CC=C(C=C4)CO	0
C1CCC(CC1)CCCOC2=CC=C(C3=CC=CC=C32)S(=O)(=O)NC4=CC(=C(C=C4)F)C(=O)O	0
CCC(C)OC1=CC=C(C2=CC=CC=C21)S(=O)(=O)NC3=CC(=C(C=C3)F)C(=O)O	0
CCCCCCCCOC1=CC=C(C2=CC=CC=C21)S(=O)(=O)NC3=CC(=C(C=C3)F)C(=O)O	0
C1CCC(CC1)OC2=CC=C(C3=CC=CC=C32)S(=O)(=O)NC4=CC(=C(C=C4)F)C(=O)O	0
CN1C(=CC=N1)C2=C(C3=CC=CC=C3C(=C2)S(=O)(=O)NC4=CC(=C(C=C4)F)C(=O)O)OC	0
COC1=C(C=C(C2=CC=CC=C21)S(=O)(=O)NC3=CC(=C(C=C3)F)C(=O)O)C4=CN=CN=C4	0
COC1=C(C=C(C2=CC=CC=C21)S(=O)(=O)NC3=CC(=C(C=C3)F)C(=O)O)C4=CC(=C(C=C4)F)Cl	0
C1COCCC1COC2=CC=C(C3=CC=CC=C32)S(=O)(=O)NC4=CC(=C(C=C4)F)C(=O)O	0
COC1=C(C=C(C2=CC=CC=C21)S(=O)(=O)NC3=CC(=C(C=C3)F)C(=O)O)C4=CC=C(C=C4)F	0
C1CCC(CC1)CCOC2=CC=C(C3=CC=CC=C32)S(=O)(=O)NC4=CC(=C(C=C4)F)C(=O)O	0
CCCCCOC1=CC=C(C2=CC=CC=C21)S(=O)(=O)NC3=CC(=C(C=C3)F)C(=O)O	0
COC1=C(C=C(C2=CC=CC=C21)S(=O)(=O)NC3=CC(=C(C=C3)F)C(=O)O)C4=CC(=C(C=C4)Cl)Cl	0
COC1=C(C=C(C=C1)C2=C(C3=CC=CC=C3C(=C2)S(=O)(=O)NC4=CC(=C(C=C4)F)C(=O)O)OC)OC	0
C1=CC=C(C=C1)COC2=CC=C(C3=CC=CC=C32)S(=O)(=O)NC4=CC(=C(C=C4)F)C(=O)O	0
COC1=CC=C(C2=CC=CC=C21)S(=O)(=O)NC3=CC(=C(C=C3)F)C(=O)O	0
CCCCCCCCCCOC1=CC=C(C2=CC=CC=C21)S(=O)(=O)NC3=CC(=C(C=C3)F)C(=O)O	0
CCCC(C)OC1=CC=C(C2=CC=CC=C21)S(=O)(=O)NC3=CC(=C(C=C3)F)C(=O)O	0
C1CCC(C1)OC2=CC=C(C3=CC=CC=C32)S(=O)(=O)NC4=CC(=C(C=C4)F)C(=O)O	0
CCCCCCCOC1=CC=C(C2=CC=CC=C21)S(=O)(=O)NC3=CC(=C(C=C3)F)C(=O)O	0
C=CC(=O)N1CCN(CC1)C2=NC=NC3=C(C(=C(C=C32)Cl)C4=C(C=CC=C4F)O)F	0
C1CCC(CC1)CCOC2=CC=C(C3=CC=CC=C32)S(=O)(=O)NC4=CC(=C(C=C4)F)C(=O)O	0
C1=CC=C2C(=C1)C(=CC=C2S(=O)(=O)NC3=CC(=C(C=C3)F)C(=O)O)C4=CC=C(C=C4)O	0
CC(C)C1=CC=CC=C1C2=CC=C(C3=CC=CC=C32)S(=O)(=O)NC4=CC(=C(C=C4)F)C(=O)O	0
C1=CC=C2C(=C1)C(=CC=C2S(=O)(=O)NC3=CC(=C(C=C3)F)C(=O)O)C4=CC=CC=C4OC(F)(F)F	0
C1=CC=C(C=C1)C2=CC=C(C3=CC=CC=C32)S(=O)(=O)NC4=CC(=C(C=C4)F)C(=O)O	0
COC1=C(C=C(C2=CC=CC=C21)S(=O)(=O)NC3=CC(=C(C=C3)F)CC(=O)O)C4=CC=C(C=C4)F	0
COC1=C(C=C(C2=CC=CC=C21)S(=O)(=O)NC3=CC(=C(C=C3)F)CC(=O)O)C4=C(C(=CC=C4)Cl)F	0
CC(C)C1=CC=CC=C1C2=C(C3=CC=CC=C3C(=C2)S(=O)(=O)NC4=CC(=C(C=C4)F)CC(=O)O)OC	0
COC1=C(C=C(C2=CC=CC=C21)S(=O)(=O)NC3=CC(=C(C=C3)F)CC(=O)O)C4=C(C=CC(=C4)Cl)Cl	0
COC1=C(C=C(C2=CC=CC=C21)S(=O)(=O)NC3=CC(=C(C=C3)F)CC(=O)O)C4=CC(=C(C=C4)F)Cl	0
CC1=C(C=CC(=C1)F)C2=C(C3=CC=CC=C3C(=C2)S(=O)(=O)NC4=CC(=C(C=C4)F)CC(=O)O)OC	0
C1=CC=C2C(=C1)C(=CC=C2S(=O)(=O)NC3=CC(=C(C=C3)F)C(=O)O)C4=CC(=C(C=C4)F)Cl	0
CC1=CC=CC=C1C2=C(C3=CC=CC=C3C(=C2)S(=O)(=O)NC4=CC(=C(C=C4)F)CC(=O)O)OC	0
C1=CC=C2C(=C1)C(=CC=C2S(=O)(=O)NC3=CC(=C(C=C3)F)C(=O)O)C4=CC=NC=C4	0
C1=CC=C2C(=C1)C(=CC=C2S(=O)(=O)NC3=CC(=C(C=C3)F)C(=O)O)C4=C(C=C(C=C4)F)F	0
CC1=C(C=CC=C1Cl)OCC2=C(C(=O)N3C(=N2)N=C(N3)C4=CC=CC=C4)C	0
CC1=C(C(=NO1)C)C2=CC=C(C3=CC=CC=C32)S(=O)(=O)NC4=CC(=C(C=C4)F)C(=O)O	0
C1=CC=C2C(=C1)C(=CC=C2S(=O)(=O)NC3=CC(=C(C=C3)F)C(=O)O)C4=CC=C(C=C4)F	0
C1=CC=C2C(=C1)C(=CC=C2S(=O)(=O)NC3=CC(=C(C=C3)F)C(=O)O)C4=CC=C(C=C4)O	0
COC1=C(C=C(C2=CC=CC=C21)S(=O)(=O)NC3=CC(=C(C=C3)F)CC(=O)O)C4=CC=CC=C4O	0
COC1=C(C=C(C2=CC=CC=C21)S(=O)(=O)NC3=CC(=C(C=C3)F)CC(=O)O)C4=CC=CC=C4C(F)(F)F	0
CC1=C(C=CC(=C1)F)C2=C(C3=CC=CC=C3C(=C2)S(=O)(=O)NC4=CC(=C(C=C4)F)C(=O)O)OC	0
COC1=C(C=C(C2=CC=CC=C21)S(=O)(=O)NC3=CC(=C(C=C3)F)CC(=O)O)C4=CC=CC=C4F	0
COC1=C(C=C(C2=CC=CC=C21)S(=O)(=O)NC3=CC(=C(C=C3)F)CC(=O)O)C4=CC=CC=C4Cl	0
COC1=C(C=C(C2=CC=CC=C21)S(=O)(=O)NC3=CC(=C(C=C3)F)CC(=O)O)C4=C(C=C(C=C4)F)Cl	0
CCC1=CC=CC=C1C2=C(C3=CC=CC=C3C(=C2)S(=O)(=O)NC4=CC(=C(C=C4)F)CC(=O)O)OC	0
CCC1=C(C(=NN1C2=CC=CC=C2C3=CC=CC=C3OCC(=O)O)C4=CC=CC=C4)C5=CC=CC=C5	0
C1=CC=C2C(=C1)C(=CC=C2S(=O)(=O)NC3=CC(=C(C=C3)F)C(=O)O)C4=CC=C(C=C4)C(F)(F)F	0
CC1=C(C=CC(=C1)F)C2=CC=C(C3=CC=CC=C32)S(=O)(=O)NC4=CC(=C(C=C4)F)C(=O)O	0
C1=CC=C2C(=C1)C(=CC=C2S(=O)(=O)NC3=CC(=C(C=C3)F)C(=O)O)C4=C(C=C(C=C4)F)Cl	0
COC1=C(C=C(C2=CC=CC=C21)S(=O)(=O)NC3=CC(=C(C=C3)F)CC(=O)O)C4=C(C=C(C=C4)F)F	0
C1=CC=C2C(=C1)C(=CC=C2S(=O)(=O)NC3=CC(=C(C=C3)F)C(=O)O)C4=CC=NC=C4	0
CC1=C(C(=NO1)C)C2=CC=C(C3=CC=CC=C32)S(=O)(=O)NC4=CC(=C(C=C4)F)C(=O)O	0
C1=CC=C2C(=C1)C(=CC=C2S(=O)(=O)NC3=CC(=C(C=C3)F)C(=O)O)C4=CC=C(C=C4)F	0
COC1=C(C=C(C2=CC=CC=C21)S(=O)(=O)NC3=CC(=C(C=C3)F)CC(=O)O)C4=CC=CC=C4O	0
CCC1=C(C(=NN1C2=CC=CC=C2C3=CC=CC=C3OCC(=O)O)C4=CC=CC=C4)C5=CC=CC=C5	0
C1=CC=C2C(=C1)C(=CC=C2S(=O)(=O)NC3=CC(=C(C=C3)F)C(=O)O)C4=CC=C(C=C4)C(F)(F)F	0
C1=CC=C(C=C1)C2=C(N(C(=N2)C3=CC=CC=C3C4=CC(=CC=C4)NCC(=O)O)CC(=O)O)C5=CC=CC=C5	0
CCN1C(=C(N=C1C2=CC=CC=C2C3=CC(=CC=C3)NCC(=O)O)C4=CC=CC=C4)C5=CC=CC=C5	0
C1=CC=C(C=C1)C2=C(NC(=C2)C3=CC=CC=C3C4=CC(=CC=C4)OCC(=O)O)C5=CC=CC=C5	0
C1=CC=C(C=C1)C2=C(OC(=N2)C3=CC=CC=C3OCCCCC(=O)O)C4=CC=CC=C4	0
C1=CC=C(C=C1)C2=C(N=C(N2)C3=CC=CC=C3C4=CC(=CC=C4)NCC(=O)O)C5=CC=CC=C5	0
C1=CC=C(C=C1)C2=C(OC(=N2)C3=CC=CC=C3C4=CC(=CC=C4)OCC(=O)O)C5=CC=CC=C5	0
CC(C)CN1C(=C(N=C1C2=CC=CC=C2C3=CC(=CC=C3)NCC(=O)O)C4=CC=CC=C4)C5=CC=CC=C5	0
C1=CC=C(C=C1)C2=C(N(C(=N2)C3=CC=CC=C3C4=CC(=CC=C4)OCC(=O)O)CCF)C5=CC=CC=C5	0
CN1C(=C(N=C1C2=CC=CC=C2C3=CC(=CC=C3)NCC(=O)O)C4=CC=CC=C4)C5=CC=CC=C5	0
C1=CC=C(C=C1)C2=C(N=C(N2)C3=CC=CC=C3C4=CC(=CC=C4)OCC(=O)O)C5=CC=CC=C5	0
C1=CC=C(C=C1)C2=C(OC(=C2)C3=CC=CC=C3C4=CC(=CC=C4)OCC(=O)O)C5=CC=CC=C5	0
C1=CC=C(C(=C1)COC2=CC=CC(=C2OCC3=CC=CC=C3Cl)C(CO)O)Cl	0
C1CCC2=C(C1)C=CC(=C2)C3=CSC(=N3)NC(=O)C4C(C(C4C5=CC=CC=C5)C(=O)O)C6=CC=CC=C6	0
C1=CC=C(C=C1)C2C(C(C2C(=O)OCC3=CC=C(C=C3)F)C4=CC=CC=C4)C(=O)OCC5=CC=C(C=C5)F	0
C1=CC=C2C(=C1)C=CC=C2OC(=O)C3C(C(C3C4=CC=CC=C4[N+](=O)[O-])C(=O)O)C5=CC=CC=C5[N+](=O)[O-]	0
COC1=C(C=C(C=C1)C2C(C(C2C(=O)O)C3=CC(=C(C=C3)OC)OC)C(=O)O)OC	0
CCOCCOCCOCCN1C=C(N=N1)C2=CC(=CC=C2)OC(=O)C3C(C(C3C4=CC=CC=C4)C(=O)O)C5=CC=CC=C5	0
C1=CC=C2C(=C1)C=CC=C2OC(=O)C3C(C(C3C4=CC=C(C=C4)O)C(=O)O)C5=CC=C(C=C5)O	0
C1=CC=C(C=C1)COC(=O)C2C(C(C2C3=CC=CC=C3)C(=O)OCC4=CC=CC=C4)C5=CC=CC=C5	0
C1=CC=C(C=C1)C2C(C(C2C(=O)OCC(F)(F)F)C3=CC=CC=C3)C(=O)O	0
COC1=C(C=CC(=C1)C2C(C(C2C(=O)OC3=CC=CC4=CC=CC=C43)C5=CC(=C(C=C5)O)OC)C(=O)O)O	0
C1=CC=C(C=C1)C2C(C(C2C(=O)O)C3=CC=CC=C3)C(=O)NC4=CC=CC(=C4)C5=CC=CC=C5	0
C1CCC(C(C1)C2=CC=CC=C2)OC(=O)C3C(C(C3C4=CC=CC=C4[N+](=O)[O-])C(=O)O)C5=CC=CC=C5[N+](=O)[O-]	0
COC1=CC=C(C=C1)COC(=O)C2C(C(C2C3=CC=CC=C3)C(=O)OCC4=CC=C(C=C4)OC)C5=CC=CC=C5	0
C1=CC=C(C=C1)C2C(C(C2C(=O)O)C3=CC=CC=C3)C(=O)O	0
C1COCCC1COC(=O)C2C(C(C2C3=CC=CC=C3)C(=O)OCC4CCOCC4)C5=CC=CC=C5	0
COC1=C(C=CC(=C1)C2C(C(C2C(=O)O)C3=CC(=C(C=C3)O)OC)C(=O)O)O	0
C1CCC2=C(C1)C=CC(=C2)C3=CSC(=N3)NC(=O)C4C(C(C4C5=CC=CC=C5)C(=O)O)C6=CC=CC=C6	0
COC1=C(C=C(C2=CC=CC=C21)S(=O)(=O)NC3=CC(=C(C=C3)F)C(=O)O)C4=CC(=C(C=C4)F)Cl	0
C1CCC2=C(C1)C(=C(S2)NC(=O)C3=C(CCCC3)C(=O)O)C4=NC=CC=N4	0
C1=CC=C2C(=C1)C(=CC=C2S(=O)(=O)NC3=CC(=C(C=C3)F)C(=O)O)C4=C(C=C(C=C4)F)Cl	0
COC1=C(C=C(C2=CC=CC=C21)S(=O)(=O)NC3=CC(=C(C=C3)F)CC(=O)O)C4=C(C=C(C=C4)F)F	0
CC1=C(C=CC(=C1)F)C2=CC=C(C3=CC=CC=C32)S(=O)(=O)NC4=CC(=C(C=C4)F)C(=O)O	0
COC1=C(C=C(C2=CC=CC=C21)S(=O)(=O)NC3=CC(=C(C=C3)F)CC(=O)O)C4=C(C(=CC=C4)Cl)F	0
COC1=C(C=C(C2=CC=CC=C21)S(=O)(=O)NC3=CC(=C(C=C3)F)CC(=O)O)C4=CC=CC=C4F	0
C1=CC=C(C=C1)NC2=CC=CC3=C2C(=CC=C3)S(=O)(=O)O	0
C1CCC(=C(C1)C(=O)NC2=C(C3=C(S2)CC(CC3)(F)F)C4=NC(=NO4)C(F)(F)F)C(=O)O	0
COC1=C(C=C(C2=CC=CC=C21)S(=O)(=O)NC3=CC(=C(C=C3)F)CC(=O)O)C4=CC(=C(C=C4)F)Cl	0
CC1=CSC(=N1)C2=C(SC3=C2CCCC3)NC(=O)C4=C(C=CC=N4)C(=O)O	0
C1CCC2=C(C1)C(=C(S2)NC(=O)N3CC(CC3C(=O)O)O)C4=NC(=NO4)C5CC5	0
COC1=C(C=C(C2=CC=CC=C21)S(=O)(=O)NC3=CC(=C(C=C3)F)CC(=O)O)C4=C(C=CC(=C4)Cl)Cl	0
C1CCC(C1)(C(=O)O)NC(=O)NC2=CC(=C(C=C2C3=CC=CC=C3)F)Cl	0
C1CCC(C1)(C(=O)O)NC(=O)NC2=CC(=C(C=C2C3=CC=CC=C3)F)Cl	0
C1=CC2=C(C=CN2S(=O)(=O)C3=C(SC=C3)C(=O)O)C=C1Br	0
CC1=NOC(=N1)C2=C(SC3=C2CCCC3)NC(=O)C4=CC=CC=C4C(=O)O	0
C1=CC=C2C(=C1)C(=CC=C2S(=O)(=O)NC3=CC(=C(C=C3)F)C(=O)O)C4=C(C=C(C=C4)F)F	0
CC1=C(C=CC(=C1)F)C2=C(C3=CC=CC=C3C(=C2)S(=O)(=O)NC4=CC(=C(C=C4)F)CC(=O)O)OC	0
C1CCC2=C(C1)C(=C(S2)NC(=O)N3CCC3C(=O)O)C4=NC(=NO4)C5CC5	0
COC1=C(C=C(C2=CC=CC=C21)S(=O)(=O)NC3=CC(=C(C=C3)F)C(=O)O)C4=CC(=C(C=C4)Cl)Cl	0
COC1=C(C=C(C2=CC=CC=C21)S(=O)(=O)NC3=CC(=C(C=C3)F)CC(=O)O)C4=CC=C(C=C4)F	0
C1CC(=C(C1)C(=O)O)C(=O)NC2=C(C=CS2)C3=CC=CC=C3	0
CC1=NOC(=N1)C2=C(SC3=C2CCCC3)NC(=O)C=CC(=O)O	0
CC(C)C1=NOC(=N1)C2=C(SC3=C2CCOC3)NC(=O)C4CCCCC4C(=O)O	0
COC1=C(C=C(C2=CC=CC=C21)S(=O)(=O)NC3=CC(=C(C=C3)F)C(=O)O)C4=CC=C(C=C4)O	0
COC1=C(C=C(C2=CC=CC=C21)S(=O)(=O)NC3=CC(=C(C=C3)F)C(=O)O)C4=CC=CC=C4	0
CC(C)C1=CC(=C(C(=C1)C(C)C)S(=O)(=O)O)C(C)C	0
C1CCC2=C(C1)C(=C(S2)NC(=O)C3=C(C4CCC3CC4)C(=O)O)C5=NC=CC=N5	0
C1CCC2=C(C1)C(=C(S2)NC(=O)C3=C(C4CCC3CC4)C(=O)O)C5=NOC=N5	0
CC(C)C1=CC=CC=C1C2=CC=C(C3=CC=CC=C32)S(=O)(=O)NC4=CC(=C(C=C4)F)C(=O)O	0
C1=CC=C2C(=C1)C3=CC=CC=C3N2S(=O)(=O)C4=CC=CC=C4C(=O)O	0
C1=CC=C2C(=C1)C3=CC=CC=C3N2S(=O)(=O)C4=CC=CC=C4C(=O)O	0
C1CCC(C1)(C(=O)O)NC(=O)NC2=C(C=C(C=C2)Cl)C3=CC=CC=C3	0
COC1=C(C=C(C2=CC=CC=C21)S(=O)(=O)NC3=CC(=C(C=C3)F)C(=O)O)C4=CC(=C(C=C4)F)F	0
COC1=C(C=C(C2=CC=CC=C21)S(=O)(=O)NC3=CC(=C(C=C3)F)C(=O)O)C4=CC=NC=C4	0
COC1=C(C=C(C2=CC=CC=C21)S(=O)(=O)NC3=CC(=C(C=C3)F)C(=O)O)C4=CC(=CC=C4)O	0
CNC1=C(C(=C(C=C1)NC2=CC=CC=C2C(=O)O)C3=CC=CC=C3)Cl	0
C1=CC=C(C=C1)C2=CC=C(C3=CC=CC=C32)S(=O)(=O)NC4=CC(=C(C=C4)F)C(=O)O	0
C1CCC(C(C1)C(=O)NC2=C(C3=C(S2)COCC3)C4=NC(=NO4)C(F)(F)F)C(=O)O	0
CC1=NOC(=N1)C2=C(SC3=C2CCCC3)NC(=O)C4CCCC4C(=O)O	0
C1CCC(C1)(C(=O)O)NC(=O)NC2=C(C=CC(=C2)Cl)C3=CC=C(C=C3)F	0
C1CCC(C1)(C(=O)O)NC(=O)NC2=C(C=CC(=C2)Cl)C3=CC=C(C=C3)F	0
COC1=C(C=C(C2=CC=CC=C21)S(=O)(=O)NC3=CC(=C(C=C3)F)C(=O)O)C4=CC(=CC=C4)N	0
C1CCC2=C(C1)C(=C(S2)NC(=O)C3=C(CCC3)C(=O)O)C4=NC=C(C=C4)Cl	0
CC1=C(C(=C2C=C(C=CC2=N1)Cl)C3=CC=CC=C3)C(=O)O	0
CC(C)C1=NOC(=N1)C2=C(SC3=C2CCOC3)NC(=O)C4CCCCC4C(=O)O	0
CC1=C(C(=C2C=C(C=CC2=N1)Cl)C3=CC=CC=C3)C(=O)O	0
CCCCCCCCCCCCOC1=CC=C(C2=CC=CC=C21)S(=O)(=O)NC3=CC(=C(C=C3)F)C(=O)O	0
CC1=C(C=CC=C1Cl)OCC2=CC(=O)N3C(=N2)N=C(N3)C4=CC=CC=C4	0
CC1=C(C=CC=C1Cl)OCC2=C(C(=O)N3C(=N2)N=C(N3)C4=CC=CC=C4)C	0
C1CCC(C1)(C(=O)O)NC(=O)NC2=C(C=CC(=C2)Cl)C3=CC=CC=C3	0
C1CCC(C1)(C(=O)O)NC(=O)NC2=C(C=CC(=C2)Cl)C3=CC=CC=C3	0
C1CCC2=C(C1)C(=C(S2)NC(=O)C3=C(C=CC=N3)C(=O)O)C4=NC(=NO4)C5CC5	0
CC1=NOC(=N1)C2=C(SC3=C2CCCC3)NC(=O)C45CCCC4(C5)C(=O)OC	0
C1CC1(C(=O)O)NC(=O)NC2=C(C(=CC(=C2)Cl)Cl)C3=CC=CC=C3	0
C1=CC=C2C(=C1)C3=CC=CC=C3N2CCC(=O)O	0
C1=CC=C2C(=C1)C3=CC=CC=C3N2CCC(=O)O	0
CN1C(=C(C=N1)C(=O)NC2=C(C3=C(S2)CCCC3)C4=NC(=NO4)C5CC5)C(=O)O	0
COC1=C(C=C(C2=CC=CC=C21)S(=O)(=O)NC3=CC(=C(C=C3)F)C(=O)O)C4=COC=C4	0
COCCC1=NOC(=N1)C2=C(SC3=C2CCOC3)NC(=O)C4=C(C5CCC4CC5)C(=O)O	0
CNC1=C(C(=C(C=C1)NC2=CC=CC=C2C(=O)O)C3=CC4=C(C=C3)OCC4)Cl	0
CC1=NOC(=N1)C2=C(SC3=C2CCCC3)NC(=O)C(C(C(=O)O)(F)F)(F)F	0
C1CC(CC2=C1C(=C(S2)NC(=O)C3=C(C=CC=N3)C(=O)O)C4=NC(=NO4)C(F)(F)F)(F)F	0
COCCC1=NOC(=N1)C2=C(SC3=C2CCOC3)NC(=O)C4=C(CCCC4)C(=O)O	0
C1CC1C2=NOC(=N2)C3=C(SC4=C3CCOC4)NC(=O)C5=C(C=CN=C5)C(=O)O	0
CC(C)C1=CC(=C(C(=C1)C(C)C)C(=O)O)C(C)C	0
C1CCC2=C(C1)C(=C(S2)NC(=O)C3=NC=CN=C3C(=O)O)C4=NC=CC=N4	0
C1CC1C2=NOC(=N2)C3=C(SC4=C3CCOC4)NC(=O)C5=C(N=CC=C5)C(=O)O	0
CC1=CSC(=N1)C2=C(SC3=C2CCC(C3)(F)F)NC(=O)C4=C(C=CC=N4)C(=O)O	0
C1CC(C1)(C(=O)O)NC(=O)NC2=C(C=CC(=C2)Cl)C3=CC=CC=C3	0
C1CC1(C(=O)O)NC(=O)NC2=C(C=CC(=C2)Cl)C3=CC=CC=C3	0
CN(C(=O)NC1=CC=CC=C1C2=CC=CC=C2)C3(CC3)C(=O)O	0
C1CC1(C(=O)O)NC(=O)NC2=C(C=C(C=C2)Cl)C3=CC=C(C=C3)F	0
C1CC1(C(=O)O)NC(=O)NC2=CC(=C(C=C2C3=CC=CC=C3)F)Cl	0
C1CC1(C(=O)O)NC(=O)NC2=C(C=C(C=C2)Cl)C3=CC=CC=C3	0
C1CC1(C(=O)O)NC(=O)NC2=C(C=CC(=C2)C(F)(F)F)C3=CC=CC=C3	0
C1CCC(C1)(C(=O)O)NC(=O)NC2=C(C=C(C=C2)Cl)C3=CC=C(C=C3)F	0
C1CC1(C(=O)O)NC(=O)NC2=C(C=CC(=C2)Cl)C3=CC=C(C=C3)F	0
C1=CC=C2C(=C1)C(=CC=C2Br)S(=O)(=O)NC3=CC=CC(=C3)C(=O)O	0
CC(C)CNC(=O)C=CC=CCCCCCCC=CC1=CC2=C(C=C1)OCO2	0
C1=CC=C2C(=C1)C(=CC=C2S(=O)(=O)NC3=CC(=C(C=C3)F)C(=O)O)C4=C(C=C(C=C4)F)Cl	0
CCC1=C(C(=NN1C2=CC=CC=C2C3=CC=CC=C3OCC(=O)O)C4=CC=CC=C4)C5=CC=CC=C5	0
COC1=C(C=CC(=C1)C2C(C(C2C(=O)OC3=CC=CC4=CC=CC=C43)C5=CC(=C(C=C5)O)OC)C(=O)O)O	0
CCOCCOCCOCCN1C=C(N=N1)C2=CC(=CC=C2)OC(=O)C3C(C(C3C4=CC=CC=C4)C(=O)O)C5=CC=CC=C5	0
C1=CC=C(C=C1)C2C(C(C2C(=O)OCC(F)(F)F)C3=CC=CC=C3)C(=O)O	0
C1=CC=C2C(=C1)C=CC=C2OC(=O)C3C(C(C3C4=CC=C(C=C4)O)C(=O)O)C5=CC=C(C=C5)O	0
CC(C)NC(=O)C1CC1c1ccccc1	0
O=c1c2cc(Br)ccc2n(CCCCOCc2ccccc2)c2ccc(Br)cc12	0
CCN(Cc1cccc(F)c1)C(=O)COC(=O)c1cc(C(=O)OC)cc([N+](=O)[O-])c1	0
O=C(O)CCCCCC1CCC(CC(=O)O)O1	0
CC(C)OCC(=O)c1ccc(Cl)cc1	0
Cc1ccc(S(=O)(=O)NCCC(=O)N(C)CC(=O)Nc2c(C)cccc2C)cc1	0
O=c1c(Cl)c(OCc2ccc(F)cc2)cnn1-c1cccc(C(F)(F)F)c1	0
Cc1[nH]c(C(=O)OCC(=O)c2ccc(Br)s2)c(C)c1C(C)O	0
O=C1c2ccccc2NC(c2ccsc2)N1c1ccccc1	0
CC(=O)c1ccccc1NC(=O)COC(=O)c1cccc(OCc2c(C)noc2C)c1	0
O=C(Nc1nc(-c2ccc(F)c(F)c2)cs1)C1CCN(S(=O)(=O)c2ccc3c(c2)OCCO3)CC1	0
O=C(NC1CCNC1)OCc1cc2ccccc2nc1Cl	0
COc1ccc(OCc2nnc(SCc3nnc(-c4ccccc4)o3)o2)cc1	0
O=C(C=Cc1ccccc1)c1ccc(OCc2ccccc2)cc1OCC1CO1	0
Cc1ccc(C([NH2+]C(C)C(=O)NC2CCCCC2)c2cccs2)cc1	0
O=C(NN=Cc1ccc(OC(=O)c2ccc(Br)cc2)cc1)c1ccc2c(c1)OCO2	0
O=C(NCc1ccccc1)C(CC(=NCc1ccccc1)c1ccc(-c2ccccc2)cc1)c1c[nH]c2ccccc12	0
CC(=O)OCC1CC1c1ccccc1	0
Cc1ccccc1CN(C)CC(=O)Nc1ccc(CC#N)cc1	0
C=CCC1CNC(=S)O1	0
CC(C)[NH+](CCNC(=O)COc1ccc(C(=O)c2ccccc2)cc1)C(C)C	0
COc1ccccc1CCNC(=O)COC(=O)c1csc(-c2ccc(F)cc2)n1	0
CCOC(=O)c1cc2ccccc2n1OC(=O)c1ccccc1	0
O=C(O)CN1C(=O)C(=O)N(Cc2ccc(Br)cc2)C1=O	0
CCC(C)C(NC(=O)C(C)(C)NC(=O)C(CCC(N)=O)NC(=O)OCc1ccccc1)C(=O)NC(C)(C)C(=O)NCC(=O)NC(CC(C)C)C(=O)NC(C)(C)C(=O)OCC(=O)c1ccccc1	0
CCOC(=O)COc1ccc2c(=O)c(Oc3ccc(OCC)cc3)c(C)oc2c1	0
Cc1cccc(C(=O)NCCN(C(C)C)C(C)C)c1N	0
Cc1ccc(N(C(C)C(=O)Nc2ccc(I)cc2)S(C)(=O)=O)cc1C	0
O=C(Cc1csc(SCc2ccc(Cl)cc2Cl)n1)Nc1ccc(Cl)cc1	0
CC1CCCCC1NC(=O)CSc1nc(-c2ccc(Cl)cc2)c[nH]1	0
CSC1=C(SCCCC(=O)O)SC(=C2SC(SC)=C(SCCCC(=O)O)S2)S1	0
CCCCCCCCCCOc1ccc(-c2ccc(O)c(F)c2F)cc1	0
CCC1=C2CCCC2(CO)COC1=O	0
NN=CC1=C(N2CCOCC2)C(=C(OC(=O)c2ccccc2)c2ccccc2)CC1	0
CC(C)C(C)NC(=O)COC(=O)C(C)N1C(=O)c2ccccc2C1=O	0
CCOC(=O)C1C(=O)C(C)(C(OC(C)=O)C(C)=O)N=C1C	0
CCOC(=O)C=Cc1ccccc1C1OC(c2ccccc2)C(C)N1C	0
CCC(c1ccc(Cl)cc1)c1c(O)oc(C)c1O	0
C[Si]1(C)[Si](C)(C)[Si](C)(C)[Si](C)(Br)[Si](C)(C)[Si]1(C)C	0
CCOC(=O)C1=CN(CC)CCc2c([nH]c3ccccc23)C1C(C)C	0
CS(=O)(=O)Nc1ccccc1C(=O)OCC(=O)Nc1c(F)cccc1F	0
CC(C)(C)c1cc(CCCc2cncnc2OCc2ccccc2)ccc1C(=O)O	0
CC(OC(=O)CCn1c(O)c2ccccc2cc1=O)C(=O)Nc1ccccc1	0
COc1ccc(C2C(C)C(OC(=O)O)N=C3C(Cl)=CC(Cl)=CN32)cc1	0
CCC(Cl)C(=O)[O-]	0
CCOC(=O)C1(C)[NH2+]C(c2ccccc2C)c2c1c(O)n(-c1cccc(OC)c1)c2O	0
CN(c1ccccc1)c1ccc(C=NN=C(C(=O)c2ccccc2)c2ccccc2)cc1	0
Cc1cc(C)cc(N2C(=O)CSC2c2ccc(NC(=O)CCC3CCCC3)cc2)c1	0
CCCCCCCCCCC(C(=O)OCC(COC(=O)C(CCCCCCCCCC)C(C)(C)C)OC(=O)C(CCCCCCCCCC)C(C)(C)C)C(C)(C)C	0
CCOC(=O)C1C(c2ccc(OC)cc2)=NOC(OC2CC(C)CCC2C(C)C)C1C1C(c2ccc(OC)cc2)=NOC(OC2CC(C)CCC2C(C)C)C1c1ccc2c(c1)OCO2	0
COc1ccc(NC(=O)c2ncc3ccccc3n2)cc1	0
O=C(c1ccc(-c2nnco2)cc1)N1CCN(S(=O)(=O)c2ccccc2)CC1	0
CCc1ccccc1OCCCNC(C)CC	0
CCNC(=O)OC(c1c(OC)cc(OC)c(C(=O)CC(C)C)c1O[Si](C)(C)C(C)(C)C)C1CC2CC(C1=CS(=O)(=NC(CO[Si](C)(C)C(C)(C)C)C(C)C)c1ccc(C)cc1)C2(C)C	0
Cc1ccc(-n2ncc3c(=O)n(CC(=O)NC4CCCC4)cnc32)cc1	0
CCOC(=O)c1ccc(NC(=O)C2OC3OC(C)(C)OC3C3OC(C)(C)OC23)cc1	0
CCOCCN1CCN(c2cc(C)nc3cc(-c4ccc(F)cc4)nn23)CC1	0
O=C(Cc1cccs1)N1CCN(Cc2ccncc2)CC1	0
COc1ccc2c(c1)CCC2=Cc1cncs1	0
CCCOc1ccc(C(=O)Oc2ccc3ccccc3c2)cc1	0
COc1cccc2c(O)c3c(c(O)c12)C(=O)C1=C(CC(O)(C(=O)CO)CC1OC1CC(N2CCOCC2)C(O)C(C)O1)C3=O	0
Cc1ccc(NC(=S)NNS(=O)(=O)c2cc(C)c(Cl)cc2C)cc1C	0
Cc1c(CCC(=O)NCC(=O)O)c(=O)oc2cc(O)c(Cl)cc12	0
C=C(NOCC(=O)N=Nc1c(O)[nH]c2ccccc12)c1cccs1	0
CC(C)CC(c1ccco1)C(CO)NS(=O)(=O)c1ccc(Br)cc1	0
CCOc1cc(C=NNc2ccc(S(N)(=O)=O)cc2[N+](=O)[O-])ccc1O	0
CCCCCCCCCCC(=O)Nc1cc(Cl)ccc1Cl	0
COCC1CCC(c2ccc(C(=O)O)cc2)CC1	0
O=C1C2CC3C(=CCc4c3c(O)n(C3CCN(Cc5ccccc5)CC3)c4O)C(c3cc(OC(F)(F)F)ccc3O)C2(c2ccccc2)C(=O)N1c1cccc(Cl)c1	0
CCOCc1cc(C(=O)Nc2ccc(CC)cc2)ccc1OC	0
O=C([O-])CCCn1c(O)c2c(c1O)CC=CC2	0
O=C(c1ccccc1)c1cccc2c1CCCC2	0
NC(=O)NN=C(c1ccccc1)C1C(c2ccccc2)N1Cc1ccccc1	0
CCCCn1c(SCC(=O)NC(CC)c2ccc(C)cc2)nc2ccccc2c1=O	0
COC(=O)C(NC(=O)C(CC(C)C)NC(=O)N(CC(C)C)CC(O)C(Cc1ccccc1)NC(=O)OC(C)(C)C)C(C)C	0
CC(C)(C)C1CCc2c(sc3nc(SCC(=O)Nc4ccccc4F)n(-c4ccccc4)c(=O)c23)C1	0
C=CCOC12Oc3ccc(OCCSc4ccccc4)cc3C3C(CCCCO)C(CCCCO)C=C(C(=NOCc4ccc([N+](=O)[O-])cc4)CC1N(C)C(=O)C=Cc1ccc([N+](=O)[O-])cc1)C32	0
CC1(C)CC2C3=CCC4C5(C)CCC(O)C(C)(C=O)C5CCC4(C)C3(C)CCC2(C(=O)O)CC1O	0
CCN(CC)C[Ge](C)(C)C	0
CCC1CCc2c(sc(NC(=O)Nc3ccc(Cl)cc3)c2C#N)C1	0
Cc1cc(C(N)C2CC2)c(C)cc1OCc1ccccc1	0
C(=NNc1ncnc2[nH]cnc12)c1cccnc1	0
CC(=O)OC(C)Cc1cccc(-c2ccccc2)c1CC(C)OC(C)=O	0
CCN(C(=O)CN(C)c1ccc2ccccc2c1)c1ccccc1	0
O=C(CSc1ncccn1)NC(=O)Nc1ccccc1F	0
CCc1oc2cc(O)ccc2c(=O)c1Oc1cc(C)cc(C)c1	0
COc1ccccc1Cn1c(C)c(C(N)=O)c(-c2ccc(Cl)cc2)c1C	0
CCN(C(=O)Cn1c2ccccc2c(=O)c2ccccc21)c1ccccc1	0
Cc1[nH]c2ccccc2c1C=NNC(=O)CNC(=O)COc1ccccc1	0
O=C(CSc1n[nH]c(-c2ccc(Cl)cc2)[n+]1C1CCCCC1)NN=Cc1cc(Br)ccc1O	0
Cc1cc(C)[nH]c(=NC(=NS(=O)(=O)c2ccc(F)cc2)Nc2cc(Cl)ccc2C(=O)c2ccccc2)n1	0
CCC(C)(C)C(=O)OC1CC(C(=O)O)=CC2=CCC(C)C(CCC3CC(O)CC(=O)O3)C21	0
CC(C)(C)C1COC(=O)C(Cc2ccccc2)CCC=CCC(CC(=O)N(CCO)Cc2ccccc2)C(=O)N1	0
CCN1CCN(c2ccc(NC(=O)CSc3nc(-c4ccccc4)c(-c4ccccc4)o3)cc2)CC1	0
CCCC(=O)Nc1ccc2oc(C)c(CCN(C)Cc3cc(N(C)C)cnn3)c2c1	0
CC12CCC(OC(=O)Nc3ccccc3)CC1=CCC1C2CCC2(C)C(=NOC(=O)Nc3ccccc3)CCC12	0
CCN1C(=O)C(O)(CC(=O)c2ccc(F)cc2)c2ccccc21	0
O=C([O-])c1cccc(NC(=O)c2ccc(C(F)(F)F)cc2)c1	0
CC1=CC(=O)CC2CCCC(=O)C12C	0
C#C[Sn](CCCC)(CCCC)C(C)(C)C	0
CC(NC(=O)OC(C)(C)C)C(=O)NCC(=O)O	0
COc1cccc(CC(=O)OC(C)C(=O)Nc2ccccc2OC)c1	0
CSc1cccc(N2CC(C(=O)OC(C)C(=O)NC(=O)NC(C)C)CC2=O)c1	0
COc1ccc2ccccc2c1C=NNC(=O)CSc1nc2sc3c(c2c(=O)n1-c1ccccc1)CCCC3	0
CCCCCc1ccc(C(=O)OCC)nc1	0
c1ccc(CN2CC3CCCC(C2)N3CCCN2CCOCC2)cc1	0
C=C(CC(C(=O)OCC)C(=O)OCC)[S+]([O-])c1ccccc1	0
COc1cc(C(CN(C)c2ccc(NC(C)=O)cc2)Oc2ccc(NC(C)=O)cc2)ccc1Oc1ccc(NC(C)=O)cc1	0
CC(C)N1C(=O)SC(=Cc2ccc(I)cc2)C1=O	0
O=[N+]([O-])c1ccc(NC(=S)N2CCCC(O)C2)cc1	0
CCc1ccc(C([NH2+]C(C(=O)NC(=O)NC)c2ccccc2)C(C)C)cc1	0
O=C(O)C(O)CCCCCCCCCCCCCC(O)O	0
N=Nc1ccc(C(=O)NC(CCC(=O)NC(CCCN=C(N)N)C(=O)NCC(=O)NC(CC(=O)O)C(=O)NC(Cc2ccccc2)C(=O)NC(CCCCN)C(=O)O)C(=O)NC(CCCNC(=N)N)C(=O)NCC(=O)NC(CC(=O)O)C(=O)NC(Cc2ccccc2)C(=O)NC(CCCCN)C(=O)O)cn1	0
Cc1ccccc1-n1nc(SC(C)C(=O)NCc2ccccc2)sc1=S	0
CCCCOC(=O)C1=C(C)N=C2CCCC(=O)C2C1c1ccccc1	0
COc1cccc(NC(=O)CSc2nc3cccnc3n2C)c1	0
CCc1ccccc1NC(=O)Cc1nnc(SCC(=O)Nc2nnc(C)s2)n1C	0
NCC(O)CC(Cc1ccccc1)C(=O)O	0
COc1cc(C(=O)OC(C)C(=O)Nc2cc(C)ccc2OC)ccc1C	0
CCCCC(Oc1ccc(-c2ccccc2)cc1)C(=O)NC1CC(O)C(O)NC(=O)C2C(O)C(C)CN2C(=O)C(C(C)O)NC(=O)C(C(O)C(O)c2ccc(O)cc2)NC(=O)C2CC(O)CN2C(=O)C(C(C)O)NC1=O	0
[N-]=[N+]=NC(=O)c1sc2cc3c(cc2c1Cl)OCO3	0
CC(NC(=O)COc1ccc(C=NNC(=O)CO)cc1)c1ccccc1	0
O=C(O)C1(O)CC(O)CCO1	0
CS(=O)(=O)N1CCc2c(c(-c3ccc(C(F)(F)F)cc3)nn2CCCN2CCC(c3c(OC(=O)NCCN4CCOCC4)sc4cc(F)ccc34)CC2)C1	0
CCC(C)C(NC(=O)C(CC(C)C)NC(=O)CN)C(=O)NC(CO)C(=O)O	0
Cc1c(C)c(C)[c-](C)c1C	0
Fc1ccc(NC(c2ccc(F)cc2)C2CCN(CC=Cc3ccccc3)CC2)cc1	0
c1ccc(-c2ccc(C3=Nc4ncnn4C(c4ccsc4)C3)cc2)cc1	0
Cc1cc(=O)c(C(=O)Nc2ccc(Cl)cc2)nn1-c1cccc(C(F)(F)F)c1	0
C[Si](C)(C)C[Si](C)(Cl)[Si](C)(Cl)C[Si](C)(C)C	0
CCC(O)(c1ccc(Cl)cc1)P(=O)(OC)OC	0
O=[N+]([O-])c1ccc(-c2nc(-c3ccccc3)sc2-c2ccccc2)cc1	0
CCC(O)CCBr	0
Cc1cccc(N2CCN(CC(=O)N3CCN(Cc4ccccc4F)CC3)CC2)c1C	0
COCCNc1cc(-c2ccccc2)nc(-c2cccnc2)n1	0
O=C1NC(Cn2ccc(=O)[nH]c2=O)C(=O)NC1Cc1c[nH]cn1	0
CCCCCCS(=O)(=O)CCCCC	0
C=CCOc1ccc(C2C(C(=O)c3cc4cccc(OC)c4o3)C(=O)C(=O)N2Cc2ccco2)cc1OCC	0
Oc1[nH]c(O)c2c1CCCC2	0
CCCC[N+](CCCC)(CCCC)CCCC	0
Cc1ccc(C=CC(=O)Nc2ccccc2[N+](=O)[O-])o1	0
Cc1cc(C)cc(-c2nnc(SCC(=O)Nc3ccc4c(c3)CCC4)o2)c1	0
Cc1ccc(C=NNC(=O)c2sccc2OCc2ccc(F)cc2)cc1	0
COc1ccc(C(=O)NC(=S)Nc2cc3nn(-c4ccc(F)cc4)nc3cc2C)cc1Cl	0
COc1ccc(C(=O)c2ccc(C(=O)c3ccc(OC)cc3)cc2)cc1	0
CC1=CCCC(CC(C(=O)O)S(=O)(=O)c2ccccc2)C1=O	0
Cn1nnc(-c2ccc(F)cc2)c1CCC1CC(O)CC(=O)O1	0
O=C(CSc1nc2cc(Cl)ccc2c(=O)n1C1CCCC1)c1ccc(O)cc1O	0
CC(C)CC(=O)N(Cc1ccccc1F)CC1CC(c2ccc3c(c2)OCO3)=NO1	0
NC(CO)C(=O)N1CCCC1C(=O)NC(CS)C(=O)NC(CC(=O)O)C(=O)O	0
CCCNC(=O)c1ccccc1-n1c(O)c2n(c1=O)C(c1ccccc1)c1[nH]c3ccccc3c1C2	0
O=C(OCCOc1ccccc1F)c1c2c(nc3ccccc13)C(=Cc1ccc3c(c1)OCO3)CCC2	0
CSc1cccc(C(=O)Nc2nc3ccc(F)cc3s2)c1	0
CN(C)S(=O)(=O)c1cccc(C(=O)OCc2c(F)c(F)c(F)c(F)c2F)c1	0
Cc1cc(C=NNS(=O)(=O)c2ccc(F)c(Cl)c2)no1	0
COc1ccc(C2c3ccsc3CCN2C(=O)CN(CC(C)C)S(=O)(=O)c2ccc(C)cc2)cc1	0
O=C(O)CC1CCCOC1C(=O)O	0
COc1cc(C=C2C(=O)NC(=O)N(c3ccc(F)cc3)C2=O)ccc1OCc1cccc(F)c1	0
Cc1nn(-c2ccccc2)c(Cl)c1C=C1COc2ccc(Cl)cc2C1=O	0
Cc1cccc(NC(=O)C(CC(=O)[O-])[NH2+]Cc2ccco2)c1	0
C1CCC(n2nnnc2CN2CCCCCC2)CC1	0
CCn1cc(C=C2C(=O)NC(=O)N(C(C)c3ccccc3)C2=O)c2ccccc21	0
COc1cc(C=C2C(=O)NN(c3ccccc3)C2=O)cc(Cl)c1OCc1cccc(C(=O)O)c1	0
COc1ccc(C(OCC(O)C[NH2+]Cc2ccccc2F)c2ccc(OC)cc2)cc1	0
CCCCC1CC2CC1CC2O	0
O=C(Cn1cnc([N+](=O)[O-])n1)NN=CCc1ccccc1	0
COc1ccccc1C(=O)OCC(=O)NCC(N)=O	0
CCn1nccc1CNC(=O)C12CC3CC(C1)CC(n1cnc(Br)n1)(C3)C2	0
COc1cc(NC(=O)C=Cc2ccc(C(C)C)cc2)ccc1NC(=O)C(C)C	0
CCCCC(CC)CNC(=O)C1CCC(=O)N1C1OC(=O)c2ccccc21	0
CCOC(=O)c1cc(-c2ccccc2)c[nH]1	0
CC(=O)N1CN(c2ccccc2)C2(CCN(CCCC(=O)c3ccc(F)cc3)CC2)C1=O	0
Cc1csc(C(=O)c2[nH]c3ccc(Cl)cc3c2CC(=O)[O-])n1	0
O=C(NN=Cc1ccc(Br)c([N+](=O)[O-])c1O)c1ccc(Cl)cc1	0
Cc1cc(I)ccc1NC(=O)CN(C)CC(=O)NC1CC1	0
COc1cc2cc(C(c3nnnn3C(C)(C)C)N(Cc3cccnc3)Cc3ccco3)c(=O)[nH]c2cc1OC	0
CCCCCN(C(=O)C=Cc1ccc([N+](=O)[O-])cc1)C(C)c1nc2ccccc2c(=O)n1-c1ccccc1OC	0
Cc1c(O)[nH]c2ccc(C(=O)COC(=O)Cc3ccc4c(c3)OCCO4)cc12	0
CC(NC(=O)CSc1nnc2ccccn12)c1ccc2c(c1)CCCC2	0
Cc1cc([N+](=O)[O-])c(Cl)cc1NC(=O)CCCCC(=O)Nc1cc(Cl)c([N+](=O)[O-])cc1C	0
C=CCSc1nnc(NC(=O)COc2c(C)cc(C)cc2C)s1	0
CN(Cc1ccc(Cl)s1)CN1C(=O)c2ccccc2C1=O	0
COc1ccc2c(c1)sc(COc1ccc3ccccc3c1)[n+]2C	0
C=CCOC12Oc3ccc(OC(=O)NCc4ccccc4)cc3C3C(CCCCO)C(CCCCO)C=C(C(=NOCc4ccccc4)CC1Sc1ccc(NC(C)=O)cc1)C32	0
O=c1c(C=Nn2cnnc2)coc2ccccc12	0
COc1ccc(CN2C(=O)c3c(O)c4c(n3CC2(C)C)CCN(Cc2ccc(F)cc2)C4=O)cc1OC	0
CNC(CC(C)C)C(=O)NC(C(=O)N(C)C(C)C(=O)NC(C)C(=O)OCc1ccccc1)C(C)C	0
COC(CC1CC(C=O)OC(C)(C)O1)OC	0
CCOC(=O)CNC(=O)NCc1cccc(-c2ccc(C3OC(CSc4nccn4C)C(C)C(c4ccc(CO)cc4)O3)cc2)c1	0
CCCCCC1=C(c2ccc(OC)c(S(=O)(=O)N(C)C)c2)c2cc(S(=O)(=O)N(C)C)c(OC)cc2S1(=O)=O	0
CCCCC(NC(=O)C(Cc1ccccc1)NC(=O)N1CCOCC1)C(=O)NC(CC1CCCCC1)C(O)CC(=O)OC	0
CCC12CCC1OB(C)O2	0
COC1C=COC2(C)Oc3c(C)c(O)c4c(O)c(cc(N(C)C)c4c3C2=O)NC(=O)C(C)=CC=CC(C)C(O)C(C)C(O)C(C)C(OC(C)=O)C1C	0
O=C(Nc1nc(-c2ccc(Cl)c(Cl)c2)cs1)c1cc([N+](=O)[O-])cc([N+](=O)[O-])c1Cl	0
C=CCNC(=S)NN=CC=Cc1ccccc1	0
COC(=O)c1ccc(N=C2SC(=Cc3ccc(C(F)(F)F)cc3)C(=O)N2C)cc1	0
O=c1cc(-c2ccccc2)c2ccc(COc3cc(F)cc(C4CC(O)CCO4)c3)cc2o1	0
CCN(CC)c1cccc(CNCC2(F)CCN(C(=O)c3ccc(F)c(Cl)c3)CC2)n1	0
CCC(C)OC(=O)COc1ccc2c(=O)c(-c3ccc(Cl)cc3)coc2c1	0
CCc1ccc(N2CC(C)C[n+]3c2[nH]c2c3c(=O)n(Cc3ccccc3F)c(=O)n2C)cc1	0
CC(C)P(=[Se])(N=P([Se])(C(C)C)C(C)C)C(C)C	0
COC(=O)C(=NNc1ccccc1)Sc1nnc(-c2ccc(OC)cc2)n1C	0
COC(=O)CCC(C)C1CCC2C3C(O)C(O)C4CC(O)CCC4(C)C3CC(O)C12C	0
C=C(C=C(OC)O[Si](C)(C)C)OC	0
Cc1ccsc1CN(C)C(=O)CCNC(=O)c1ccc(Cl)cc1	0
S=C(Nc1cc2cccnc2c2ncccc12)N1CCC(c2ccccc2)C1	0
COC(=O)C=CC1Oc2cc(Cl)cc(Cl)c2N1C(=O)c1ccc([N+](=O)[O-])cc1	0
Cc1ccc(S(=O)(=O)NC(=O)c2cccnc2)cc1	0
COc1cc(C=NOCC(=O)NC2CCS(=O)(=O)C2)cc(Cl)c1OC	0
CN(C)C1CC(c2ccc(Cl)c(Cl)c2)c2ccccc21	0
N#CC1(Cl)C(=O)OC2([Se]c3ccccc3)CCCCC21	0
[NH3+]c1nonc1-n1nnc(C(=O)NN=Cc2ccc([O-])cc2)c1CSc1ccc(Cl)cc1	0
CC(NC(=O)OCc1ccccc1)C1CCC(NC(=O)OCc2ccccc2)C(OC2C(NC(=O)OCc3ccccc3)CC(O)C(N(C)C(=O)CNC(=O)C(Cn3ccc4ccccc43)NC(=O)OCc3ccccc3)C2O)O1	0
CC(C)=CC(O)C1SCCCS1	0
CCC(C)C(NC(=O)C(NC(=O)C(N)CS)C(C)O)C(=O)NC(CC(C)C)C(=O)O	0
C#CC1(OCC(O)CN2CCOCC2)CCCCC1	0
O=C(Cc1sc(-c2ccc(O)cc2)nc1O)Nc1ccc(OC(F)(F)F)cc1	0
CCN(CC)c1ccc(C(=O)NNC(=O)COC(=O)c2ccc(C)s2)cc1	0
CC=C1c2cc(OC)c(OC)cc2CCN1C(=O)c1cc(OC)c(OC)cc1Br	0
CC(C)OC(=O)c1ccc(N2C(=O)C(=Nc3ccc(C(=O)Oc4ccc([N+](=O)[O-])cc4)cc3)C(Cl)C2=O)cc1	0
Cc1ccc2c(COC(=O)C3(c4ccc(Cl)cc4)CCCC3)cc(=O)oc2c1	0
CC(NC(=O)C(C)(Cc1c[nH]c2ccccc12)NCc1ccc2ccccc2n1)c1ccccc1	0
N=C(N)NCCCC(NC(=O)C(N)Cc1ccc(O)cc1)C(=O)NC(Cc1c[nH]cn1)C(=O)NC(CCCCN)C(=O)O	0
COc1ccccc1N1CCN(CCCCOc2ccc(Cl)cc2)CC1	0
O=C(O)CC(Sc1nc2cccnc2[nH]1)C(=O)c1ccc(Cl)cc1	0
CCCNC(=O)CN(C)C(=S)Nc1ccc(C(C)=O)cc1	0
Cc1nn(Cn2ccc(C(=O)Nc3ccc(S(=O)(=O)N4CCOCC4)cc3)n2)c(C)c1Br	0
CC(Oc1ccccc1Br)C(=O)NN=Cc1cccc(F)c1	0
Cc1cccc(NC(=O)C2C3C=CC(O3)C2C(=O)[O-])c1	0
CCCCC(=O)C1CCCC1=CSc1ccccc1	0
CC(C)(C)[Si](OCC1OC(OC2C(COC(=O)c3ccccc3)OC(OC(=O)c3ccccc3)C(OC(=O)c3ccccc3)C2OC(=O)c2ccccc2)C(OC(=O)c2ccccc2)C(OCc2ccccc2)C1OC(=O)c1ccccc1)(c1ccccc1)c1ccccc1	0
N#CC1C(=N)Oc2c(c(=O)[nH]c3ccccc23)C1c1cccc2ccccc12	0
O=C(C(Sc1ccccc1)c1ccccc1)N1CCN(Cc2nc(=O)c3ccccc3[nH]2)CC1	0
O=C(O)c1ccc([N+](=O)[O-])c(Br)c1C(=O)O	0
CCc1ccc(-c2onc(C)c2N=Nc2ccc(S(=O)(=O)Nc3ccccc3)cc2)cc1	0
O=C(CNCc1ccco1)Nc1ncc(Cc2c(Cl)cccc2Cl)s1	0
CC12CCCC1C1CC3=CCCC(C)(C3=O)C1CC2	0
CC1=NC(C)=C(C(=O)O)C(c2cccc(NC(=S)NC#N)c2)C1C(=O)O	0
Cc1nc2c(SCC(=O)N3CCCCCC3)nnc(-c3ccc(F)cc3)c2s1	0
Cc1ccc(-n2nc(C)c(NC(=O)COC(=O)C3(C)CC3(Cl)Cl)c2C)cc1	0
C=C1CCC2C(C)(C)C(O)CCC2(C)C1CCC1C(=C)CCC2C(C)(C)C(O)CCC12C	0
C(=Cc1nc(C2SCCS2)co1)c1ccccc1	0
COc1ccc(NC(=O)CN2CCC(Cc3ccccc3)CC2)cc1Cl	0
CCCCCCCCN(CCCCCCCC)CCCCCCCC	0
COc1ccc(Cl)cc1N=C(N=c1nc(C)cc(C)[nH]1)NS(=O)(=O)c1ccc(Br)cc1	0
O=C(CNC(=O)c1ccco1)NN=Cc1cc(Br)c(O)c(Br)c1O	0
CCn1c(SCc2cc(=O)oc3cc(C)c(C)cc23)nc2ccccc2c1=O	0
N=C(N=c1[nH]c2cc(Cl)c(S(N)(=O)=O)cc2[nH]1)NCCCCCCN=C(N)N=c1[nH]c2cc(Cl)c(S(N)(=O)=O)cc2[nH]1	0
CCOC(=O)c1csc(-n2cccc2)n1	0
Oc1ccc2ccccc2c1C=NCc1ccc2c(c1)OCO2	0
CC(C(=O)Nc1sc2c(c1C#N)CCCCC2)[NH+]1CCOCC1	0
O=C(CCn1c(O)c2c(c1O)CC=CC2)Nc1ccccc1N1CCOCC1	0
CC(=NNC(=O)CCC(=O)NN=C(C)c1ccccc1)c1ccccc1	0
CC(=O)OCC1OC(OCC#CC#CCOC2OC(COC(C)=O)C(OC(C)=O)C(OC(C)=O)C2OC(C)=O)C(OC(C)=O)C(OC(C)=O)C1OC(C)=O	0
Cc1cc(C)c(S(=O)(=O)Nc2cc3c4c(oc3cc2C)CCC(C(C)(C)C)C4)c(C)c1	0
CCOc1ccccc1C=C1CCn2c1nc1ccc([N+](=O)[O-])cc1c2=O	0
CC12CC(=O)CC(C=O)C1CCC2=O	0
O=C(NCC(c1cccnc1)N1CCN(c2ccccc2F)CC1)C(=O)Nc1ccc([N+](=O)[O-])cc1	0
COc1cc[nH]c1C=C1C(=O)Nc2cccc(Br)c21	0
Cc1cccc(C)c1NC(=O)c1cc(Br)ccc1OCC(C)C	0
Cc1ccc(Sc2ccc(C(=O)NC3CN4CCC3CC4)s2)cn1	0
O=C(Nc1cccc(O)c1)c1cc(S(=O)(=O)N2CCc3ccccc3C2)cs1	0
CCC(=O)OC1Cc2ccccc2C1NS(=O)(=O)c1ccc(C)cc1	0
Cc1nn(CCC#N)c2c1P(=S)(N1CCOCC1)N(C)C(c1ccccc1F)=N2	0
O=C(O)c1ccc(COc2ccccc2[N+](=O)[O-])cc1	0
Cc1cc(=O)c(C(=O)Nc2ccc(F)cc2F)c(-c2cccc(Br)c2)o1	0
O=C([O-])CC([NH2+]Cc1ccco1)C(=O)Nc1ccc2ccccc2c1	0
C=CCN(C)c1nc(NCCO)nc2c1ncn2C(C)C	0
C=CC[N+]1=C(C=CC=C2SC(c3ccccc3)=C(c3ccccc3)N2CC)SC(=CC=C2C=CN(CC)c3ccccc32)C1=O	0
C=CCn1c(SCC(=O)c2ccc(Br)cc2)nnc1C(CC)Nc1cccc(C)c1	0
COc1cc(Br)c(Br)c(C=Nc2cc(C(F)(F)F)ccc2N2CCOCC2)c1O	0
Nc1nc(NCCCCOc2ccccc2)cc(C(F)(F)F)n1	0
Cc1ccc(NC(=O)CN(C)C(=O)COC(=O)c2cc(C)oc2C)cc1	0
CN1CCN(CCn2c(=O)nc(NC(CCC3CCCC3)C(=O)NC(C#N)Cc3cscn3)c3ccccc32)CC1	0
CC(C)CN(CC(=O)N(Cc1cccn1Cc1ccccc1)C1CCCCC1)S(=O)(=O)c1ccc2ccccc2c1	0
CCOc1ccc(-n2c(O)cc([NH2+]C3CCCC3)c2O)cc1	0
O=[PH+](=O)Oc1ccccc1	0
Nc1nc(NCCNc2ccccc2)c([N+](=O)[O-])c(-c2ccco2)n1	0
Cc1c(NC(=O)c2[nH]ncc2Br)c(=O)n(-c2ccccc2)n1C	0
O=C(C(NCc1c[nH]c2ccccc12)C(O)c1ccc(O)c(O)c1)N1CCCC1	0
CCCCCCCCOc1cnc(-c2ccc(CCCCCCCC)cc2)c(Cl)c1	0
Cc1c(CNCc2cccnc2)cnn1C	0
CN(C)c1ccc(C=NNC(=O)c2ccc(Cl)c([N+](=O)[O-])c2)cc1	0
COc1ccc(C(=O)Nc2ccc(NC(=O)C(C)C)nc2)cc1	0
O=C(CCCN1CCN(CC=Cc2ccccc2)CC1)NC1c2ccccc2C=Cc2ccccc21	0
Cc1c(NC(=O)c2cccnc2)cccc1-c1nc2ccccc2o1	0
CCC(CC(=O)CCC(=O)Nc1ccc(C)c(C)c1)=NNC(=O)c1c(O)ccc2ccccc12	0
COc1ccc(C=C2SC(=S)N(CC(=O)Nc3ccc(OC)cc3)C2=O)cc1	0
Cc1ccccc1C(=O)Nc1ccc(N2CCN(C(=O)c3ccccc3C)CC2)cc1	0
O=C1NC(=S)N(c2ccc(Cl)cc2Cl)C(=O)C1=Cc1ccc(Cl)cc1	0
CC(C)c1[nH]c(=O)n(Cc2cccc(C(F)(F)F)c2)c1O	0
COc1ccc(C=NNc2nc(-c3ccc(Sc4ccccc4)cc3)cs2)cc1	0
CCN(C(=O)Cn1cnc2ncccc2c1=O)c1cccc2ccccc12	0
C=CCCCCSc1nc2ccc(NC(=O)CCC(=O)O)cc2s1	0
Cc1cc(C)cc(C)c1	0
C[n+]1c(CC(=O)NN=Cc2ccc(C(=O)O)cc2)[nH]c2ccccc21	0
CCN(CC)c1ccc(N=C2C=C(C(=O)N(C)c3ccc(Oc4ccc(C(C)(C)CC)cc4)cc3)C(=O)c3ccccc32)cc1	0
C1=CC(=C(C(=C1)OCC2=C(C=C(C=C2)Cl)Cl)OCC3=C(C=C(C=C3)Cl)Cl)C(=O)O	1
C=CS(=O)(=O)NC1=CC=C(C=C1)CC2=CC3=CC=CC=C3C=C2	1
C1=CC(=C(C(=C1)OCC2=C(C=C(C=C2)Cl)Cl)OCC3=C(C=C(C=C3)Cl)Cl)C(=O)O	1
C1=CC=C(C(=C1)COC2=CC=CC(=C2OCC3=CC=CC=C3Cl)C(=O)C(=O)O)Cl	1
C1=CC=C(C(=C1)COC2=CC=CC(=C2OCC3=CC=CC=C3Cl)CC(=O)O)Cl	1
COC(C1=C(C(=CC=C1)OCC2=CC=CC=C2Cl)OCC3=CC=CC=C3Cl)C(=O)O	1
CC1(CCCC2=C1C(=C(S2)NC(=O)C3=C(CCC3)C(=O)O)C4=NC(=NO4)C5CC5)C	1
CC1CCC2=C(C1)SC(=C2C3=NC(=NO3)C4CC4)NC(=O)C5=C(CCC5)C(=O)O	1
CC1CCC2=C(C1)SC(=C2C3=NC(=NO3)C4CC4)NC(=O)C5=C(C6CCC5CC6)C(=O)O	1
CCC1CCC2=C(C1)SC(=C2C3=NC(=CS3)C)NC(=O)C4=C(CCCC4)C(=O)O	1
C1CCC(C(C1)C2=CC=CC=C2)OC(=O)C3C(C(C3C4=CC=CC=C4)C(=O)O)C5=CC=CC=C5	1
CCC1CCC2=C(C1)SC(=C2C3=NC(=NO3)C4CC4)NC(=O)C5=C(CCC5)C(=O)O	1
CCC1CCC2=C(C1)SC(=C2C3=NC(=NO3)C4CC4)NC(=O)C5=C(CCC5)C(=O)O	1
CC1=C(SC(=C1C2=NC(=NS2)C3CC3)NC(=O)C4=C(C5CCC4CC5)C(=O)O)C6CC6	1
CCC1CCC2=C(C1)SC(=C2C3=NC(=NO3)C4CC4)NC(=O)C5=C(CCC5)C(=O)O	1
CC1(CC(=C(C1)C(=O)O)C(=O)NC2=C(C3=C(S2)CCCC3)C4=NC(=NO4)C5CC5)C	1
C1CCC2=C(C1)C(=C(S2)NC(=O)C3=C(CCC3)C(=O)O)C4=NC(=NO4)C(F)(F)F	1
C1CCC2=C(C1)C(=C(S2)NC(=O)C3=C(CCC3)C(=O)O)C4=NC(=CS4)C(F)(F)F	1
C1CCC2=C(C1)C(=C(S2)NC(=O)C3=C(CCCC3)C(=O)O)C4=NC(=CS4)C(F)(F)F	1
CC1CCC2=C(C1)SC(=C2C3=NC(=NO3)C4CC4)NC(=O)C5=C(CCCC5)C(=O)O	1
CC1=NOC(=N1)C2=C(SC3=C2C(CC3)(C)C)NC(=O)C4=C(CCC4)C(=O)O	1
CC1CCC2=C(C1)SC(=C2C3=NC(=NO3)C4CC4)NC(=O)C5=C(CCCC5)C(=O)O	1
CC1=CSC(=N1)C2=C(SC3=C2CCC(C3)(F)F)NC(=O)C4=C(CCCC4)C(=O)O	1
C1CC(=C(C1)C(=O)O)C(=O)NC2=C(C3=C(S2)CC(CC3)(F)F)C4=NC(=NO4)C(F)(F)F	1
C1CCC(C(C1)C2=CC=CC=C2)OC(=O)C3C(C(C3C4=CC=CC=C4)C(=O)[O-])C5=CC=CC=C5	1
C1CCC(C(C1)C2=CC=CC=C2)OC(=O)C3C(C(C3C4=CC=CC=C4)C(=O)O)C5=CC=CC=C5	1
CCCCCC1CCC2=C(C1)C(=C(C(=N2)C3(CCCC3)COC)C4=NNN=N4)C5=CC=CC=C5	1
CC1=CSC(=N1)C2=C(SC3=C2CCC(C3)C(F)(F)F)NC(=O)C4=C(CCC4)C(=O)O	1
CC1=C(SC(=C1C2=NC(=NS2)C3CC3)NC(=O)C4=C(CCC4)C(=O)O)C5CC5	1
CC1=C(SC(=C1C2=NC(=NS2)C3CC3)NC(=O)C4=C(C5CCC4CC5)C(=O)O)C	1
C1CCC2=C(C1)C(=C(S2)NC(=O)C3=C(C4CCC3CC4)C(=O)O)C5=NC(=NO5)C(F)(F)F	1
C1CC2CCC1C(=C2C(=O)O)C(=O)NC3=C(C4=CC=CC=C4S3)C5=NC(=NO5)C6CC6	1
CC1(CCCC2=C1C(=C(S2)NC(=O)C3=C(C4CCC3CC4)C(=O)O)C5=NC(=NO5)C6CC6)C	1
C1CCC2=C(CC1)SC(=C2C3=NC(=NO3)C(F)(F)F)NC(=O)C4=C(CCC4)C(=O)O	1
C1CCC2=C(CC1)SC(=C2C3=NC(=NO3)C(F)(F)F)NC(=O)C4=C(C5CCC4CC5)C(=O)O	1
C1CCC2=C(CC1)SC(=C2C3=NC(=NO3)C4CC4)NC(=O)C5=C(CCCC5)C(=O)O	1
C1CC(=C(C1)C(=O)O)C(=O)NC2=C(C3=C(S2)C4CCC3C4)C5=NC(=NO5)C6CC6	1
CC1=CSC(=N1)C2=C(SC3=C2CCC(C3)(F)F)NC(=O)C4=C(CCC4)C(=O)O	1
C1CC2=C(C1)SC(=C2C3=NC(=NO3)C4CC4)NC(=O)C5=C(CCC5)C(=O)O	1
C1CCC2=C(C1)C(=C(S2)NC(=O)C3=C(C4CCC3CC4)C(=O)O)C5=NC(=CS5)C(F)(F)F	1
C1CC(=C(C1)C(=O)O)C(=O)NC2=C(C3=C(S2)CC(CC3)(F)F)C4=NC(=NO4)C5CC5	1
C1CCC2=C(C1)C(=C(S2)NC(=O)C3=C(CCC3)C(=O)O)C4=NC(=NS4)C5CC5	1
CC(C)C1=CSC(=N1)C2=C(SC3=C2CCC(C3)(F)F)NC(=O)C4=C(CCC4)C(=O)O	1
CC1=C(SC(=C1C2=NC(=NO2)C3CC3)NC(=O)C4=C(CCC4)C(=O)O)C	1
CC1=C(SC(=C1C2=NC(=NO2)C3CC3)NC(=O)C4=C(CCC4)C(=O)O)C5CC5	1
CC1=C(C(=C(S1)NC(=O)C2=C(CCC2)C(=O)O)C3=NC(=NO3)C(F)(F)F)C4CC4	1
CC1=C(SC(=C1C2=NC(=NS2)C)NC(=O)C3=C(CCC3)C(=O)O)C4CC4	1
CC1=C(C(=C(S1)NC(=O)C2=C(CCC2)C(=O)O)C3=NC(=NO3)C4CC4)C5CC5	1
C1CCC(C(C1)C2=CC=CC=C2)OC(=O)C3C(C(C3C4=CC=CC=C4)C(=O)O)C5=CC=CC=C5	1
C1CCC(C(C1)C2=CC=CC=C2)OC(=O)C3C(C(C3C4=CC=CC=C4)C(=O)O)C5=CC=CC=C5	1
CC1=NC=CC(=C1)C2=C(C(=NC3=C2CCCCC3)C4(CCCC4)CO)C5=NNN=N5	1
CC1=C(SC(=C1C2=NC(=NS2)C)NC(=O)C3=C(CCCC3)C(=O)O)C	1
CC1=C(SC(=C1C2=NC(=NS2)C)NC(=O)C3=C(C4CCC3CC4)C(=O)O)C5CC5	1
CCC1CCC2=C(C1)SC(=C2C3=NC(=NO3)C4CC4)NC(=O)C5=C(C6CCC5CC6)C(=O)O	1
CCC1CCC2=C(C1)SC(=C2C3=NC(=CS3)C)NC(=O)C4=C(C5CCC4CC5)C(=O)O	1
C1=CC=C(C(=C1)COC2=CC=CC(=C2OCC3=CC=CC=C3Cl)C(C(=O)O)O)Cl	1
C1CCC(=C(C1)C(=O)NC2=C(C3=C(S2)CC(CC3)(F)F)C4=NC(=NS4)C5CC5)C(=O)O	1
C1CCC2=C(C1)C(=C(S2)NC(=O)C3=C(C4CCC3CC4)C(=O)O)C5=NC(=NS5)C6CC6	1
C1CC(=C(C1)C(=O)O)C(=O)NC2=C(C3=C(S2)OCCC3)C4=NC(=NO4)C5CC5	1
CC1(CCC2=C(C1)C(=C(S2)NC(=O)C3=C(CCC3)C(=O)O)C4=NC(=NO4)C5CC5)C	1
CC1=C(SC(=C1C2=NC(=NS2)C3CC3)NC(=O)C4=C(CCC4)C(=O)O)C	1
C1CC(=C(C1)C(=O)O)C(=O)NC2=C(C(=CS2)C3CC3)C4=NC(=NO4)C5CC5	1
CCC1CCC2=C(C1)SC(=C2C3=NC(=NO3)C4CC4)NC(=O)C5=C(C6CCC5CC6)C(=O)O	1
CC1=C(SC(=C1C2=NC(=NS2)C)NC(=O)C3=C(CCCC3)C(=O)O)C4CC4	1
CC1=CSC(=N1)C2=C(SC3=C2CCC3)NC(=O)C4=C(CCCC4)C(=O)O	1
C1CC2=C(C1)SC(=C2C3=NC(=NO3)C(F)(F)F)NC(=O)C4=C(CCC4)C(=O)O	1
C1CCC2=C(CC1)SC(=C2C3=NC(=NO3)C4CC4)NC(=O)C5=C(CCC5)C(=O)O	1
CC1=C(C(=C(S1)NC(=O)C2=C(C3CCC2CC3)C(=O)O)C4=NC(=NO4)C5CC5)C6CC6	1
CC1=C(SC(=C1C2=NC(=NS2)C3CC3)NC(=O)C4=C(CCCC4)C(=O)O)C5CC5	1
CC1=NC=CC(=C1)C2=C(C(=NC3=C2CCCCC3)C4(CCCC4)C)C5=NNN=N5	1
C1CC(=C(C1)C(=O)O)C(=O)NC2=C(C(=CS2)C(F)(F)F)C3=NC(=NO3)C4CC4	1
CC1=NSC(=N1)C2=C(SC3=C2CCCC3)NC(=O)C4=C(CCCC4)C(=O)O	1
CC1=C(SC(=C1C2=NC(=NS2)C)NC(=O)C3=C(CCC3)C(=O)O)C	1
CC1=NSC(=N1)C2=C(SC3=C2CCCC3)NC(=O)C4=C(CCC4)C(=O)O	1
C1CC(=C(C1)C(=O)O)C(=O)NC2=C(C3=C(S2)CC(CC3)F)C4=NC(=NO4)C5CC5	1
CCC1CCC2=C(C1)SC(=C2C3=NC(=NO3)C4CC4)NC(=O)C5=C(CCCC5)C(=O)O	1
C1CC(=C(C1)C(=O)O)C(=O)NC2=C(C3=C(S2)CC(CC3)C(F)(F)F)C4=NC(=NO4)C5CC5	1
C1CCC(=C(C1)C(=O)NC2=C(C3=C(S2)COCC3)C4=NC(=CS4)C5CC5)C(=O)O	1
CC(C)C1=NOC(=N1)C2=C(SC3=C2CCCC3)NC(=O)C4=C(CCC4)C(=O)O	1
C1CCC2=C(CC1)SC(=C2C3=NC(=NO3)C4CC4)NC(=O)C5=C(C6CCC5CC6)C(=O)O	1
C1CC(=C(C1)C(=O)O)C(=O)NC2=C(C3=C(S2)COCC3)C4=NC(=CS4)C5CC5	1
C1CC(=C(C1)C(=O)O)C(=O)NC2=C(C3=C(S2)CC(CC3)(F)F)C4=NC(=NS4)C5CC5	1
C1CCC(=C(C1)C(=O)NC2=C(C3=C(S2)CC(CC3)(F)F)C4=NC(=NO4)C(F)(F)F)C(=O)O	1
CC1=C(SC(=C1C2=NC(=NO2)C3CC3)NC(=O)C4=C(C5CCC4CC5)C(=O)O)C6CC6	1
CC1=C(SC(=C1C2=NC(=NO2)C3CC3)NC(=O)C4=C(C5CCC4CC5)C(=O)O)C	1
COC1=CC=CC=C1C2C(C(C2C(=O)OC3=CC=CC4=CC=CC=C43)C5=CC=CC=C5OC)C(=O)O	1
C1=CC=C2C(=C1)C(C3=CC=CC=C32)COC(=O)C4C(C(C4C5=CC=CC=C5Cl)C(=O)O)C6=CC=CC=C6Cl	1
CCN(CC)C1=NC2=CC(=C(C=C2C(=C1C3=NNN=N3)C4=CC=CC=C4)Cl)F	1
CCC1CCC2=C(C1)SC(=C2C3=NC(=NO3)C4CC4)NC(=O)C5=C(C6CCC5CC6)C(=O)O	1
CCC1CCC2=C(C1)SC(=C2C3=NC(=CS3)C)NC(=O)C4=C(CCC4)C(=O)O	1
CCC1CCC2=C(C1)SC(=C2C3=NC(=CS3)C)NC(=O)C4=C(C5CCC4CC5)C(=O)O	1
C1CC(=C(C1)C(=O)O)C(=O)NC2=C(C3=C(S2)CCOC3)C4=NC(=NO4)C5CC5	1
CCC1CCC2=C(C1)SC(=C2C3=NC(=CS3)C)NC(=O)C4=C(CCC4)C(=O)O	1
CC1=CSC(=N1)C2=C(SC3=C2CCC(C3)(C)C)NC(=O)C4=C(CCC4)C(=O)O	1
CC1CCC2=C(C1)SC(=C2C3=NC(=NO3)C4CC4)NC(=O)C5=C(CCCC5)C(=O)O	1
C1CCC2=C(C1)C(=C(S2)NC(=O)C3=C(C4CCC3CC4)C(=O)O)C5=NC(=NO5)C6CC6	1
C1CC2CCC1C(=C2C(=O)O)C(=O)NC3=C(C4=C(S3)CC(CC4)(F)F)C5=NC(=NO5)C6CC6	1
CC1=NOC(=N1)C2=C(SC3=C2CCCCC3)NC(=O)C4=C(CCC4)C(=O)O	1
C1CCC2=C(C1)C(=C(S2)NC(=O)C3=C(CCCC3)C(=O)O)C4=NC(=NS4)C5CC5	1
CC1=C(C(=C(S1)NC(=O)C2=C(C3CCC2CC3)C(=O)O)C4=NC(=NO4)C(F)(F)F)C5CC5	1
CC1=C(SC(=C1C2=NC(=NO2)C3CC3)NC(=O)C4=C(CCC4)C(=O)O)C5COC5	1
CC1=C(C(=C(S1)NC(=O)C2=C(CCC2)C(=O)O)C3=NC(=NO3)C4CC4)C(F)(F)F	1
COC1=CC=CC=C1C2C(C(C2C(=O)OC3CCCCC3C4=CC=CC=C4)C5=CC=CC=C5OC)C(=O)[O-]	1
CC1=C(SC(=C1C2=NC(=NS2)C3CC3)NC(=O)C4=C(CCCC4)C(=O)O)C	1
C1CCN(CC1)C2=NC3=CC(=C(C=C3C(=C2C4=NNN=N4)C5=CC=CC=C5)Cl)F	1
C1CCC2=C(C1)C(=C(S2)NC(=O)C3=C(CCCC3)C(=O)O)C4=NC(=NO4)C5CC5	1
CCN(CC)C1=NC2=C(C=C(C=C2)C(F)(F)F)C(=C1C3=NNN=N3)C4=CC=CC=C4	1
CC1=C(SC(=C1C2=NC(=NS2)C)NC(=O)C3=C(C4CCC3CC4)C(=O)O)C	1
C1CC2CCC1C(=C2C(=O)O)C(=O)NC3=C(C4=C(S3)CC(CC4)C(F)(F)F)C5=NC(=NO5)C6CC6	1
CC1=NSC(=N1)C2=C(SC3=C2CCCC3)NC(=O)C4=C(C5CCC4CC5)C(=O)O	1
CC1=NSC(=N1)C2=C(SC3=C2CCC(C3)(F)F)NC(=O)C4=C(CCC4)C(=O)O	1
CC(C)C1=NOC(=N1)C2=C(SC3=C2CCCC3)NC(=O)C4=C(C5CCC4CC5)C(=O)O	1
C1CCC(=C(C1)C(=O)NC2=C(C3=C(S2)COCC3)C4=NC(=CS4)C(F)(F)F)C(=O)O	1
CC1(C2=C(C(O1)(C)C)SC(=C2C3=NC(=NO3)C4CC4)NC(=O)C5=C(CCC5)C(=O)O)C	1
C1CC2=C(C1)SC(=C2C3=NC(=NO3)C(F)(F)F)NC(=O)C4=C(C5CCC4CC5)C(=O)O	1
CC1CCC2=C(C1)C(=C(C(=N2)C3CCCC3)C4=NNN=N4)C5=CC(=NC=C5)C	1
CC(C)C1=CSC(=N1)C2=C(SC3=C2CCC(C3)(F)F)NC(=O)C4=C(CCCC4)C(=O)O	1
CCC1CCC2=C(C1)SC(=C2C3=NC(=CS3)C)NC(=O)C4=C(CCC4)C(=O)O	1
CC1=CSC(=N1)C2=C(SC3=C2CCC(C3)C(F)(F)F)NC(=O)C4=C(CCCC4)C(=O)O	1
CC1(CCC2=C(C1)C(=C(S2)NC(=O)C3=C(C4CCC3CC4)C(=O)O)C5=NC(=NO5)C6CC6)C	1
C1CC(=C(C1)C(=O)O)C(=O)NC2=C(C3=C(S2)COCC3)C4=NC(=CS4)C(F)(F)F	1
C1CC2=C(C1)SC(=C2C3=NC(=NO3)C4CC4)NC(=O)C5=C(C6CCC5CC6)C(=O)O	1
CC1=CSC(=N1)C2=C(SC3=C2CCC(C3)C(F)(F)F)NC(=O)C4=C(C5CCC4CC5)C(=O)O	1
CC1=CSC(=N1)C2=C(SC3=C2CCCCC3)NC(=O)C4CCCCC4C(=O)O	1
CC1=CSC(=N1)C2=C(SC3=C2CCC(C3)(F)F)NC(=O)C4=C(C5CCC4CC5)C(=O)O	1
CC(C)C1=CSC(=N1)C2=C(SC3=C2CCC(C3)(F)F)NC(=O)C4=C(C5CCC4CC5)C(=O)O	1
C1=CC=C(C=C1)C2C(C(C2C(=O)OC3=CC=CC=C3C4=CC=CC=C4)C5=CC=CC=C5)C(=O)O	1
CCC(CC)C1=NC2=CC(=C(C=C2C(=C1C3=NNN=N3)C4=CC=CC=C4)Cl)F	1
CC1=NSC(=N1)C2=C(SC3=C2CCC(C3)(F)F)NC(=O)C4=C(CCCC4)C(=O)O	1
C1CCN(CC1)C2=NC3=C(C=C(C=C3)Cl)C(=C2C4=NNN=N4)C5=CC=CC=C5	1
CC1=NOC(=N1)C2=C(SC3=C2C(CC3)(C)C)NC(=O)C4=C(C5CCC4CC5)C(=O)O	1
CC1=CSC(=N1)C2=C(SC3=C2CCC3)NC(=O)C4=C(C5CCC4CC5)C(=O)O	1
CC1=C(SC(=C1C2=NC(=NO2)C3CC3)NC(=O)C4=C(CCCC4)C(=O)O)C	1
C1=CC=C(C=C1)COC(=O)C2C(C(C2C3=CC=CC=C3)C(=O)[O-])C4=CC=CC=C4	1
CC1=NC=CC(=C1)C2=C(C(=NC3=C2CC(CC3)C(F)(F)F)C4CCCCC4)C5=NNN=N5	1
CC1(CCC2=C(C1)C(=C(S2)NC(=O)C3=C(CCCC3)C(=O)O)C4=NC(=NO4)C5CC5)C	1
C1CCN(CC1)C2=NC3=C(C=C(C=C3)C(F)(F)F)C(=C2C4=NNN=N4)C5=CC=CC=C5	1
CC1=CSC(=C1C2=NC(=NO2)C3CC3)NC(=O)C4=C(CCC4)C(=O)O	1
CC1=CC(=CC2=C(C(=C(N=C12)N3CCCCC3)C(=O)O)C4=CC=CC=C4)Cl	1
CCC1=NOC(=N1)C2=C(SC3=C2CCCC3)NC(=O)C4=C(CCC4)C(=O)O	1
CC1=NOC(=N1)C2=C(SC3=C2CCCC3)NC(=O)C45CCCC4(C5)C(=O)O	1
CC1=NOC(=N1)C2=C(SC3=C2CCCCC3)NC(=O)C4=C(CCCC4)C(=O)O	1
COC1=CC=C(C=C1)COC(=O)C2C(C(C2C3=CC=CC=C3)C(=O)O)C4=CC=CC=C4	1
CC1=NOC(=N1)C2=C(SC3=C2CCCC3)NC(=O)C4=C(CCCC4)C(=O)O	1
CC1=CSC(=N1)C2=C(SC3=C2CCCCC3)NC(=O)C4=C(CCC4)C(=O)O	1
CC1=CSC(=N1)C2=C(SC3=C2CCCC3)NC(=O)C4=C(C5CCC4CC5)C(=O)O	1
CC1=NSC(=N1)C2=C(SC3=C2CCC(C3)(F)F)NC(=O)C4=C(C5CCC4CC5)C(=O)O	1
CC1=NOC(=N1)C2=C(SC3=C2CCC3)NC(=O)C4=C(CCC4)C(=O)O	1
C1=CC=C(C=C1)C2C(C(C2C(=O)OC3=C(C(=C(C=C3)Cl)Cl)Cl)C4=CC=CC=C4)C(=O)O	1
CC1(CCC2=C(C1)SC(=C2C3=NC(=NO3)C4CC4)NC(=O)C5=C(CCC5)C(=O)O)OC	1
C1CCN(CC1)C2=C(C(=C3C=C(C=C(C3=N2)Cl)Cl)C4=CC=CC=C4)C(=O)O	1
CC1=CSC(=N1)C2=C(SC3=C2CCOC3)NC(=O)C4=C(CCC4)C(=O)O	1
CC1(CC2=C(CO1)SC(=C2C3=NC(=NO3)C4CC4)NC(=O)C5=C(CCC5)C(=O)O)C	1
C1CCC2=C(C1)C(=C(S2)NC(=O)C3=C(COCC3)C(=O)O)C4=NC(=NO4)C5CC5	1
CC1=NOC(=N1)C2=C(SC3=C2CCCCC3)NC(=O)C4=C(C5CCC4CC5)C(=O)O	1
CC1=C(C(=C(S1)NC(=O)C2=C(CCC2)C(=O)O)C3=NC(=NO3)C)C4CC4	1
COC1=CC=CC=C1C2C(C(C2C(=O)OCC3C4=CC=CC=C4C5=CC=CC=C35)C6=CC=CC=C6OC)C(=O)O	1
C1C2=C(C=C(C=C2)C3=CC(=CC=C3)OC(=O)C4C(C(C4C5=CC=CC=C5)C(=O)O)C6=CC=CC=C6)NC1=O	1
C1CC(=C(C1)C(=O)O)C(=O)NC2=C(C=C(S2)C3CC3)C4=NC(=NO4)C5CC5	1
C1CC1C2=CSC(=N2)C3=C(SC4=C3CCOC4)NC(=O)C5=C(C6CCC5CC6)C(=O)O	1
CCOC(=O)C1=C(C(=C(S1)NC(=O)C2=C(CCC2)C(=O)O)C3=NC(=NO3)C4CC4)C	1
C1CCN(CC1)C2=NC3=C(C=C(C=C3)Cl)C(=C2C4=NNC(=S)O4)C5=CC=CC=C5	1
C1CC2CCC1C(=C2C(=O)O)C(=O)NC3=C(C4=C(S3)CC(CC4)C(F)(F)F)C5=NC(=NO5)C6CC6	1
CC1=CSC(=N1)C2=C(SC3=C2CCC(C3)C(F)(F)F)NC(=O)C4=C(CCC4)C(=O)O	1
C1CCC2=C(C1)C(=C(S2)NC(=O)C3=C(CCC3)C(=O)O)C4=NC(=NO4)C5CC5	1
CC1(CCC2=C(C1)SC(=C2C3=NC(=NO3)C4CC4)NC(=O)C5=C(CCC5)C(=O)O)OC	1
COC1=CC=C(C=C1)COC(=O)C2C(C(C2C3=CC=CC=C3)C(=O)[O-])C4=CC=CC=C4	1
C1=CC=C(C=C1)COC(=O)C2C(C(C2C3=CC=CC=C3)C(=O)[O-])C4=CC=CC=C4	1
CC1=C(SC(=C1C2=NC(=NO2)C3CC3)NC(=O)C4=C(COCC4)C(=O)O)C	1
C1CCC(=C(C1)C(=O)NC2=C(C3=C(S2)OCCC3)C4=NC(=NO4)C5CC5)C(=O)O	1
CC1(CCC2=C(C1)SC(=C2C3=NC(=NO3)C4CC4)NC(=O)C5=C(C6CCC5CC6)C(=O)O)O	1
CC1=CSC(=N1)C2=C(SC3=C2CCCC3)NC(=O)C4=C(CCC4)C(=O)O	1
CC1=CSC(=N1)C2=C(SC3=C2CC(CC3)(C)C)NC(=O)C4=C(CCC4)C(=O)O	1
C1CC(=C(C1)C(=O)O)C(=O)NC2=C(C3=C(S2)COCC3)C4=NC(=NO4)C5CC5	1
CC1=CSC(=N1)C2=C(SC3=C2CCC4(C3)COC4)NC(=O)C5=C(CCC5)C(=O)O	1
C1CC2CCC1C(=C2C(=O)O)C(=O)NC3=C(C4=C(S3)CC(CC4)(F)F)C5=NC(=NS5)C6CC6	1
CCC1CCC2=C(C1)SC(=C2C3=NC(=CS3)C)NC(=O)C4=C(C5CCC4CC5)C(=O)O	1
C1C(CC2=CC=CC=C21)OC(=O)C3C(C(C3C4=CC=CC=C4)C(=O)O)C5=CC=CC=C5	1
C1CCC(CC1)OC(=O)C2C(C(C2C3=CC=CC=C3)C(=O)O)C4=CC=CC=C4	1
C1CC(=C(C1)C(=O)O)C(=O)NC2=C(C3=C(S2)CC(CC3)C(F)(F)F)C4=NC(=NO4)C5CC5	1
C1CC2CCC1C(=C2C(=O)O)C(=O)NC3=C(C4=C(S3)CC(CC4)C(F)(F)F)C5=NC(=NO5)C6CC6	1
CC1=CSC(=N1)C2=C(SC3=C2CCC(C3)C(F)(F)F)NC(=O)C4=C(C5CCC4CC5)C(=O)O	1
CC1=CSC(=N1)C2=C(SC3=C2CCCC3)NC(=O)C4CCCCC4C(=O)O	1
CC1=CSC(=N1)C2=C(SC3=C2CCCCC3)NC(=O)C4=C(C5CCC4CC5)C(=O)O	1
C1CCC(C(C1)C2=CC=CC=C2)OC(=O)C3C(C(C3C4=CC=CC=C4Br)C(=O)O)C5=CC=CC=C5Br	1
C1=CC=C(C=C1)C2C(C(C2C(=O)OCC3C4=CC=CC=C4C5=CC=CC=C35)C6=CC=CC=C6)C(=O)O	1
C1=CC=C(C=C1)C2C(C(C2C(=O)OCC3=CC=C(C=C3)Br)C4=CC=CC=C4)C(=O)O	1
C1CCN(CC1)C2=NC3=C(C=C(C=C3)Cl)C(=C2C4=NNC(=O)O4)C5=CC=CC=C5	1
C1CCC(C(C1)C2=CC=CC=C2)OC(=O)C3C(C(C3C4=CC=CC=C4)C(=O)O)C5=CC=CC=C5	1
CC1=CSC(=N1)C2=C(SC3=C2CCC(C3)(C)C)NC(=O)C4=C(C5CCC4CC5)C(=O)O	1
CC1=NOC(=N1)C2=C(SC3=C2CCC(C3)(F)F)NC(=O)C4=C(CCC4)C(=O)O	1
C1=CC=C(C=C1)C2C(C(C2C(=O)OCC3=CC=C(C=C3)F)C4=CC=CC=C4)C(=O)O	1
CC(=O)NC1=CC2=C(C=C1)C(=CC=C2)OC(=O)C3C(C(C3C4=CC=CC=C4)C(=O)O)C5=CC=CC=C5	1
C1CCC(C(C1)C2=CC=CC=C2)OC(=O)C3C(C(C3C4=C(C=CC=C4Cl)Cl)C(=O)O)C5=C(C=CC=C5Cl)Cl	1
CCN(C)C1=NC2=C(C=C(C=C2)Cl)C(=C1C3=NNN=N3)C4=CC=CC=C4	1
CCN(C)C1=C(C(=C2C=C(C=C(C2=N1)Cl)Cl)C3=CC=CC=C3)C(=O)O	1
C1CC(=C(C1)C(=O)O)C(=O)NC2=C(C=C(S2)CC(F)(F)F)C3=NC(=NO3)C4CC4	1
C1CCC(C(C1)C2=CC=CC=C2)OC(=O)C3C(C(C3C4=CC=CC=C4)C(=O)O)C5=CC=CC=C5	1
CC1=NOC(=N1)C2=C(SC3=C2CCCC3)NC(=O)C4=C(CCC4)C(=O)O	1
C1CC2CCC1C(=C2C(=O)O)C(=O)NC3=C(C4=C(S3)COCC4)C5=NC(=CS5)C(F)(F)F	1
CC1=CSC(=N1)C2=C(SC3=C2CCC3)NC(=O)C4CCCCC4C(=O)O	1
C1CCC(=C(C1)C(=O)NC2=C(C3=C(S2)CC(CC3)F)C4=NC(=NO4)C5CC5)C(=O)O	1
CC1(CCC2=C(C1)SC(=C2C3=NC(=NO3)C4CC4)NC(=O)C5=C(CCC5)C(=O)O)O	1
C1CC2CCC1C(=C2C(=O)O)C(=O)NC3=C(C4=C(S3)COCC4)C5=NC(=NO5)C6CC6	1
CC1=CSC(=N1)C2=C(SC3=C2CCOC3)NC(=O)C4=C(CCCC4)C(=O)O	1
C1=CC=C(C=C1)C2C(C(C2C(=O)OC3=CC=CC=C3I)C4=CC=CC=C4)C(=O)O	1
CC1=CSC(=N1)C2=C(SC3=C2CCC(C3)(C)C)NC(=O)C4CCCCC4C(=O)O	1
C1CC(=C(C1)C(=O)O)C(=O)NC2=C(C3=C(S2)CC(CC3)C(F)(F)F)C4=NC(=NO4)C5CC5	1
C1=CC=C(C=C1)C2C(C(C2C(=O)OC3=CC=CC(=C3)C4=CC=CC=C4)C5=CC=CC=C5)C(=O)O	1
CC1=CSC(=N1)C2=C(SC3=C2CCC(C3)C(F)(F)F)NC(=O)C4=C(C5CCC4CC5)C(=O)O	1
CC1=C(SC(=C1C2=NC(=NO2)C3CC3)NC(=O)C4=C(CCCC4)C(=O)O)C5COC5	1
CC1=CSC(=N1)C2=C(SC3=C2CCC(C3)(F)F)NC(=O)C4=C(CCOC4)C(=O)O	1
CCC1=C(C(=NN1C2=CC=CC=C2C3=CC(=CC=C3)C(=O)O)C4=CC=CC=C4)C5=CC=CC=C5	1
C1CCC2=C(CC1)SC(=C2C3=NC(=NO3)C(F)(F)F)NC(=O)N4CCCC4C(=O)O	1
CCCCCCCCC=CCCCCCCCC(=O)O	1
CC1=CSC(=N1)C2=C(SC3=C2CCC(C3)(C)C)NC(=O)C4CC=CCC4C(=O)O	1
CC1(CCC2=C(C1)SC(=C2C3=NC(=NO3)C4CC4)NC(=O)C5=C(CCCC5)C(=O)O)O	1
C1CC1C2=NOC(=N2)C3=C(SC4=C3CCC(C4)(F)F)NC(=O)C5=C(COCC5)C(=O)O	1
C1CCC(C(C1)C(=O)NC2=C(C3=C(S2)CCCC3)C4=NC(=NO4)C5CC5)C(=O)O	1
CC1=NOC(=N1)C2=C(SC3=C2C(CC3)(C)C)NC(=O)C4=C(CCCC4)C(=O)O	1
CC1=CSC(=N1)C2=C(SC3=C2CCC(C3)C(F)(F)F)NC(=O)C4=C(CCC4)C(=O)O	1
CCC1=C(OC(=C1C2=CC=CC=C2)C3=CC=CC=C3)C4=CC=CC=C4C5=CC(=CC=C5)OCC(=O)O	1
CC1=CSC(=N1)C2=C(SC3=C2CCC3)NC(=O)C4=C(CCC4)C(=O)O	1
CC1=CSC(=N1)C2=C(SC3=C2CCCCC3)NC(=O)N4CCCCC4C(=O)O	1
CC1=C(C(=C(S1)NC(=O)C2=C(CCCC2)C(=O)O)C3=NC(=NO3)C)C4CC4	1
CC1(CC2=C(CO1)SC(=C2C3=NC(=NO3)C4CC4)NC(=O)C5=C(C6CCC5CC6)C(=O)O)C	1
CC1=CSC(=N1)C2=C(SC3=C2CCC3)NC(=O)C4CCCCC4C(=O)O	1
C1CCN(CC1)C2=NC3=C(C=C(C=C3)Cl)C(=C2C4=NNC(=S)O4)C5=CC=CC=C5	1
CC1=C(C(=C(S1)NC(=O)C2=C(C3CCC2CC3)C(=O)O)C4=NC(=NO4)C)C5CC5	1
C1CCC(CC1)OC(=O)C2C(C(C2C3=CC=CC=C3)C(=O)[O-])C4=CC=CC=C4	1
C1=CC=C(C=C1)C2C(C(C2C(=O)OC3=C(C=CC(=C3)C4=CC=CC=C4)C#N)C5=CC=CC=C5)C(=O)O	1
CC1=C(SC(=C1C2=NC(=NO2)C3CC3)NC(=O)C4=C(CCC4)C(=O)O)C5=NSC(=N5)N(C)C	1
C1CCC(C(C1)C2=CC=CC=C2)OC(=O)C3C(C(C3C4=CC=CC=C4Cl)C(=O)O)C5=CC=CC=C5Cl	1
COC1=CC=CC=C1C2C(C(C2C(=O)OC3=C(C=CC(=C3)C4=CC=CC=C4)C#N)C5=CC=CC=C5OC)C(=O)O	1
C1=CC=C(C=C1)C2C(C(C2C(=O)OC3=C(C=CC(=C3)C4=CC=CC=C4)C#N)C5=CC=CC=C5)C(=O)O	1
CC1=CSC(=N1)C2=C(SC3=C2CCN(C3)C(=O)OC(C)(C)C)NC(=O)C4=C(CCC4)C(=O)O	1
CCC1=C(C(=NN1C2=CC=CC=C2C3=CC(=CC=C3)OCC(=O)O)C4=CC=CC=C4)C5=CC=CC=C5	1
CC1=NOC(=N1)C2=C(SC3=C2CCCC3)NC(=O)C4=C(C5CCC4CC5)C(=O)O	1
C1=CC=C(C=C1)C2C(C(C2C(=O)OC3=CC=C(C=C3)C4=CC=CC=C4)C5=CC=CC=C5)C(=O)O	1
C1OC2=C(O1)C=C(C=C2)C3=CC(=CC=C3)OC(=O)C4C(C(C4C5=CC=CC=C5)C(=O)O)C6=CC=CC=C6	1
C1CCC2=C(C1)C(=C(S2)NC(=O)N3CCCC3C(=O)O)C4=NC(=NO4)C(F)(F)F	1
CC1=CC(=C(S1)NC(=O)C2=C(CCC2)C(=O)O)C3=NC(=NO3)C4CC4	1
CC1=CSC(=N1)C2=C(SC3=C2CCOC3)NC(=O)C4=C(C5CCC4CC5)C(=O)O	1
CC1=NOC(=N1)C2=C(SC3=C2CCC(C3)(F)F)NC(=O)C4=C(C5CCC4CC5)C(=O)O	1
CC1=CSC(=N1)C2=C(SC3=C2CCCCC3)NC(=O)C4CC=CCC4C(=O)O	1
C1CCC(=C(C1)C(=O)NC2=C(C3=C(S2)CCC3)C4=NC(=NO4)C5CC5)C(=O)O	1
COC1=CC=CC=C1C2C(C(C2C(=O)OC3=CC=CC(=C3)C4=C5C(=CC=C4)OCCO5)C6=CC=CC=C6OC)C(=O)O	1
C1CCC2=C(CC1)SC(=C2C3=NC(=NO3)C4CC4)NC(=O)N5CCCC5C(=O)O	1
C1CCC2=C(CC1)SC(=C2C3=NC(=NO3)C4CC4)NC(=O)C5CCCCC5C(=O)O	1
C1=CC=C(C(=C1)C(=O)O)NC2=C(C(=CC=C2)Cl)C3=CC4=C(C=C3)OC=C4	1
C1=CC=C(C=C1)C2C(C(C2C(=O)OC3=CC=CC=C3C4=CC=CC=C4O)C5=CC=CC=C5)C(=O)O	1
CC1=C(SC(=C1C2=NC(=NO2)C3CC3)NC(=O)C4CCCCC4C(=O)O)C	1
CC1=CSC(=N1)C2=C(SC3=C2CCCCC3)NC(=O)C4CCCCC4C(=O)O	1
C1=CC=C(C(=C1)C(=O)O)NC2=C(C(=CC=C2)Cl)C3=CC4=C(C=C3)NN=C4	1
C1CCC2=C(CC1)SC(=C2C3=NC(=NO3)C4CC4)NC(=O)C5CCCCC5C(=O)O	1
C1CCC2=C(C1)C(=C(S2)NC(=O)C3=C(CCOC3)C(=O)O)C4=NC(=NO4)C5CC5	1
C1CCN(CC1)C2=NC3=C(C=C(C=C3)Cl)C(=C2C(=O)O)C4=CC=CC=C4	1
C1CCC2=C(CC1)SC(=C2C3=NC(=NO3)C4CC4)NC(=O)C5CCCCC5C(=O)O	1
C1CCN(CC1)C2=NC3=C(C=C(C=C3)Cl)C(=C2C(=O)O)C4=CC=CC=C4	1
CC1=NOC(=N1)C2=C(SC3=C2CCCCC3)NC(=O)N4CCCC4C(=O)O	1
C1CCC(=C(C1)C(=O)NC2=C(C3=C(S2)CCOC3)C4=NC(=NO4)C5CC5)C(=O)O	1
CC1=CSC(=N1)C2=C(SC3=C2CCC(C3)(F)F)NC(=O)C4=C(COCC4)C(=O)O	1
C1=CC=C(C=C1)COC(=O)C2C(C(C2C3=CC=CC=C3)C(=O)O)C4=CC=CC=C4	1
CC1=NOC(=N1)C2=C(SC3=C2CCCC3)NC(=O)C4CC=CCC4C(=O)O	1
CC1=CSC(=N1)C2=C(SC3=C2CCC(C3)(F)F)NC(=O)C4CCCCC4C(=O)O	1
CCC1=C(C(=NN1C2=CC=CC=C2C3=CC(=CC=C3)C(C(=O)O)O)C4=CC=CC=C4)C5=CC=CC=C5	1
COC1=CC=CC=C1C2C(C(C2C(=O)OC3=CC=CC4=CC=CC=C43)C5=CC=CC=C5OC)C(=O)O	1
CC1=COC(=N1)C2=C(SC3=C2CCOC3)NC(=O)C4=C(CCC4)C(=O)O	1
CC1=NOC(=N1)C2=C(SC3=C2CCOC3)NC(=O)C4=C(CCC4)C(=O)O	1
COC1=CC=CC=C1C2C(C(C2C(=O)OC3=CC=CC4=CC=CC=C43)C5=CC=CC=C5OC)C(=O)O	1
CC1=NOC(=N1)C2=C(SC3=C2CCCC3)NC(=O)C4CCCCC4C(=O)O	1
CC1=NOC(=N1)C2=C(SC3=C2CCC3)NC(=O)C4=C(C5CCC4CC5)C(=O)O	1
CC1(COC(=N1)C2=C(SC3=C2CCCC3)NC(=O)C4=C(CCC4)C(=O)O)C	1
CC(C)C1=NOC(=N1)C2=C(SC3=C2CCOC3)NC(=O)C4=C(CCC4)C(=O)O	1
C1CC(=O)NC2=C1C=CC(=C2)C3=CC(=CC=C3)OC(=O)C4C(C(C4C5=CC=CC=C5)C(=O)O)C6=CC=CC=C6	1
C1=CC=C2C=C(C=CC2=C1)C3=C(C=CC=C3Cl)NC4=CC=CC=C4C(=O)O	1
C1=CC=C(C(=C1)C(=O)O)NC2=C(C(=CC=C2)Cl)C3=CC4=NON=C4C=C3	1
C1CCC(=C(C1)C(=O)NC2=C(C3=C(S2)CC(CC3)F)C4=NC(=NO4)C5CC5)C(=O)O	1
C1CC2(CC2(C1)C(=O)O)C(=O)NC3=C(C4=C(S3)COCC4)C5=NC(=NO5)C6CC6	1
C1CCC2=C(C1)C(=C(S2)NC(=O)N3CC(CC3C(=O)O)O)C4=NC(=NO4)C5CC5	1
C1CCC2=C(C1)C(=C(S2)NC(=O)C3=C(CCC3)C(=O)O)C4=NC(=CC=C4)Cl	1
CC1=CSC(=N1)C2=C(SC3=C2CCC(C3)OC)NC(=O)C4CC=CCC4C(=O)O	1
CC1(CC2=C(CO1)SC(=C2C3=NC(=NO3)C4CC4)NC(=O)C5=C(CCCC5)C(=O)O)C	1
C1CCC(=C(C1)C(=O)NC2=C(C3=C(S2)CC(CC3)F)C4=NC(=NO4)C5CC5)C(=O)O	1
C1CC(=C(C1)C(=O)O)C(=O)NC2=C(C3=CC=CC=C3S2)C4=NC(=NO4)C5CC5	1
CCCCCCCCCCCCCCCC(=O)O	1
COC1=CC=CC=C1C2C(C(C2C(=O)OC3CCCCC3C4=CC=CC=C4)C5=CC=CC=C5OC)C(=O)O	1
CCCCCCCCCCCCCCCC(=O)O	1
C1CCN(C(C1)C(=O)O)C(=O)NC2=C(C3=C(S2)CCCC3)C4=NC(=NO4)C5CC5	1
CCCCCCCCNC1C=C(C(C(C1O)O)O)CO	1
C1=CC=C(C=C1)C2C(C(C2C(=O)OC3=CC=CC4=CC=CC=C43)C5=CC=CC=C5)C(=O)O	1
COC1=CC=CC=C1C2C(C(C2C(=O)OC3=CC=CC(=C3)C4=CC5=C(C=C4)OCO5)C6=CC=CC=C6OC)C(=O)O	1
C1CC(=O)NC2=C1C=C(C=C2)C3=CC(=CC=C3)OC(=O)C4C(C(C4C5=CC=CC=C5)C(=O)O)C6=CC=CC=C6	1
C#CC1=C2C=CC=C(C2=CC=C1)OC(=O)C3C(C(C3C4=CC=CC=C4)C(=O)O)C5=CC=CC=C5	1
CC1=CSC(=N1)C2=C(SC3=C2CCC(C3)(F)F)NC(=O)C4CCCCC4C(=O)O	1
CC1=C(SC(=C1C2=NC(=NO2)C3CC3)NC(=O)C4=C(COCC4)C(=O)O)C	1
C1=CC=C(C=C1)C2C(C(C2C(=O)OC3=CC=CC=C3C4=CC=CC=C4)C5=CC=CC=C5)C(=O)O	1
C1=CC=C(C=C1)C2C(C(C2C(=O)OC3=CC=CC=C3C4=CC=CC=C4)C5=CC=CC=C5)C(=O)O	1
C1CC1C2=NOC(=N2)C3=C(SC4=C3CCOC4)NC(=O)C5=C(C=CC=N5)C(=O)O	1
C1=CC=C(C=C1)C2C(C(C2C(=O)OC3=CC=CC4=CC=CC=C43)C5=CC=CC=C5)C(=O)O	1
C1OC2=C(O1)C=C(C=C2)C3=CC=CC=C3OC(=O)C4C(C(C4C5=CC=CC=C5)C(=O)O)C6=CC=CC=C6	1
C1=CC=C(C=C1)C2C(C(C2C(=O)OC3=CC(=C(C=C3Cl)Cl)Cl)C4=CC=CC=C4)C(=O)O	1
CCCCCCCCCCCCCCCC(=O)O	1
CCCCCCCCCCCCCCCC(=O)O	1
C1=CC=C(C=C1)C2C(C(C2C(=O)OC3=CC=CC4=CC=CC=C43)C5=CC=CC=C5)C(=O)O	1
C1=CC=C(C=C1)C2C(C(C2C(=O)OC3=CC=CC4=CC=CC=C43)C5=CC=CC=C5)C(=O)O	1
C1COC2=C1C=C(C=C2)C3=C(C=CC=C3Cl)NC4=CC=CC=C4C(=O)O	1
CC1=C(SC(=C1C2=NC(=NO2)C3CC3)NC(=O)C4CCCCC4C(=O)O)C	1
CCN1C(=C(N=C1C2=CC=CC=C2C3=CC(=CC=C3)OCC(=O)O)C4=CC=CC=C4)C5=CC=CC=C5	1
CN1C(=C(N=C1C2=CC=CC=C2C3=CC(=CC=C3)OCC(=O)O)C4=CC=CC=C4)C5=CC=CC=C5	1
C1=CC=C(C=C1)C2C(C(C2C(=O)OC3=CC=CC(=C3)C4=CC=CC=C4)C5=CC=CC=C5)C(=O)O	1
CC(C)C1=NOC(=N1)C2=C(SC3=C2CCOC3)NC(=O)C4=C(C5CCC4CC5)C(=O)O	1
C1=CC=C(C=C1)C2=C(C=CC=C2Cl)NC3=CC=CC=C3C(=O)O	1
C#CC1=CC(=CC=C1)OC(=O)C2C(C(C2C3=CC=CC=C3)C(=O)O)C4=CC=CC=C4	1
C1=CC=C2C(=C1)C(C3=CC=CC=C32)COC(=O)C4C(C(C4C5=CC=CC=C5Cl)C(=O)O)C6=CC=CC=C6Cl	1
C1CCC2=C(C1)C(=C(S2)NC(=O)N3CCCC3C(=O)O)C4=NC(=NO4)C5CC5	1
C1CC(=C(C1)C(=O)O)C(=O)NC2=C(C=CS2)C3=NC(=NO3)C4CC4	1
COC1=CC=CC=C1C2C(C(C2C(=O)OC3=CC=CC(=C3)C4=CC5=C(C=C4)OCO5)C6=CC=CC=C6OC)C(=O)O	1
C1=CC=C(C=C1)C2C(C(C2C(=O)OC3=CC=CC4=CC=CC=C43)C5=CC=CC=C5)C(=O)O	1
CC(=O)NC1=CC2=C(C=C1)C(=CC=C2)OC(=O)C3C(C(C3C4=CC=CC=C4)C(=O)O)C5=CC=CC=C5	1
CC1=NOC(=N1)C2=C(SC3=C2CCC4(C3)COC4)NC(=O)C5=C(CCC5)C(=O)O	1
C1CCC2=C(CC1)SC(=C2C3=NC(=NO3)C4CC4)NC(=O)N5CCCC5C(=O)O	1
CC1=NOC(=N1)C2=C(SC3=C2CCCC3)NC(=O)C4CCCCC4C(=O)O	1
COC1=CC=CC=C1C2C(C(C2C(=O)OC3=CC=CC(=C3)C4=CC=C(C=C4)F)C5=CC=CC=C5OC)C(=O)O	1
C1CCC(=C(C1)C(=O)NC2=C(C3=C(S2)CC(CC3)C(F)(F)F)C4=NC(=NO4)C5CC5)C(=O)O	1
CC1(CCC2=C(C1)SC(=C2C3=NC(=NO3)C4CC4)NC(=O)C5=C(CCC5)C(=O)O)OC	1
CC1=CSC(=N1)C2=C(SC3=C2CCC4(C3)CC4)NC(=O)C5CCCCC5C(=O)O	1
C1CCC(C(C1)C(=O)NC2=C(C3=C(S2)CCC3)C4=NC(=NO4)C5CC5)C(=O)O	1
CC1=COC(=N1)C2=C(SC3=C2CCOC3)NC(=O)C4=C(C5CCC4CC5)C(=O)O	1
COC1=CC=CC=C1C2C(C(C2C(=O)OC3=CC=CC(=C3)C4=CC5=C(CC(=O)N5)C=C4)C6=CC=CC=C6OC)C(=O)O	1
C1OC2=C(O1)C=C(C=C2)C3=C(C=CC=C3Cl)NC4=CC=CC=C4C(=O)O	1
C1CC1C2=NOC(=N2)C3=C(SC4=C3CCC(C4)(F)F)NC(=O)C5=C(CCOC5)C(=O)O	1
CCCCCCCCNC1C=C(C(C(C1O)O)O)CO	1
C1CC(=C(C1)C(=O)O)C(=O)NC2=C(C3=C(S2)CS(=O)(=O)CC3)C4=NC(=NO4)C(F)(F)F	1
C1CCC(=C(C1)C(=O)NC2=C(C3=C(S2)CC(CC3)(F)F)C4=NC(=NO4)C5CC5)C(=O)O	1
CC1=C(OC(=N1)C2=C(SC3=C2CCOC3)NC(=O)C4=C(CCC4)C(=O)O)C	1
C1CC(=C(C1)C(=O)O)C(=O)NC2=C(C3=C(S2)COCC3)C4=NC(=NO4)C(F)(F)F	1
C1CC(=C(C1)C(=O)O)C(=O)NC2=C(C3=C(S2)CC3)C4=NC(=NO4)C5CC5	1
CCCCCCCCCCCCCCCC(=O)O	1
CC(C)C1=NC2=C(C=C(C=C2)Cl)C(=C1C(=O)O)C3=CC=CC=C3	1
COC1=CC=CC(=C1C2=CC=CC=C2)NC3=CC=CC=C3C(=O)O	1
CC(C)C1=NC2=C(C=C(C=C2)Cl)C(=C1C(=O)O)C3=CC=CC=C3	1
CCCCCCCCCCCCCCCC(=O)O	1
C1CCC2=C(C1)C(=C(S2)NC(=O)C3=C(C=CN=C3)C(=O)O)C4=NC(=NO4)C5CC5	1
C1CCC(C(C1)C2=CC=CC=C2)OC(=O)C3C(C(C3C4=C(C=CC=C4Cl)Cl)C(=O)O)C5=C(C=CC=C5Cl)Cl	1
C1CCC(C(C1)C(=O)NC2=C(C3=C(S2)CC(CC3)(F)F)C4=NC(=NO4)C5CC5)C(=O)O	1
CCCCCCCCNC1C=C(C(C(C1O)O)O)CO	1
C1CCC(CC1)C2=NC3=C(CCCCC3)C(=C2C4=NNN=N4)C5=CC=NC=C5	1
CCCCCC=CCC=CCCCCCCCC(=O)O	1
COC1=CC=CC=C1C2C(C(C2C(=O)OC3=CC=CC(=C3)C4=C5C(=CC=C4)OCCO5)C6=CC=CC=C6OC)C(=O)O	1
CC1=CSC(=N1)C2=C(SC3=C2CCS(=O)(=O)C3)NC(=O)C4=C(CCC4)C(=O)O	1
COC1=CC=CC=C1C2C(C(C2C(=O)OC3=CC4=C(C=C3)C=C(C=C4)C5=CN=CN=C5)C6=CC=CC=C6OC)C(=O)O	1
COC1=CC=CC=C1C2C(C(C2C(=O)OC3CC4=CC=CC=C4C3)C5=CC=CC=C5OC)C(=O)O	1
C1CC(=C(C1)C(=O)O)C(=O)NC2=C(C3=CC=CC=C3S2)C4=CC=CC=C4	1
C1=CC=C(C=C1)C2C(C(C2C(=O)OC3=CC=CC=C3I)C4=CC=CC=C4)C(=O)O	1
CCCCCCC=CCCCCCCCC(=O)O	1
C1CCC2=C(CC1)SC(=C2C3=NC(=NO3)C(F)(F)F)NC(=O)C4=C(CCCC4)C(=O)O	1
C1=CC=C(C=C1)C2C(C(C2C(=O)OC3=CC=CC=C3C4=CC=C(C=C4)C#N)C5=CC=CC=C5)C(=O)O	1
C1CCC(C(C1)C(=O)NC2=C(C3=C(S2)CCC3)C4=NC(=NO4)C5CC5)C(=O)O	1
CC(C)(C)C1=NOC(=N1)C2=C(SC3=C2CCCC3)NC(=O)C4=C(CCC4)C(=O)O	1
CC1=NOC(=N1)C2=C(SC3=C2CCOC3)NC(=O)C4=C(C5CCC4CC5)C(=O)O	1
C1CCC(=C(C1)C(=O)NC2=C(C3=C(S2)CC(CC3)(F)F)C4=NC(=NO4)C5CC5)C(=O)O	1
COC1=CC=CC=C1C2C(C(C2C(=O)OC3=CC=CC(=C3)C4=CC5=C(C=C4)OCCO5)C6=CC=CC=C6OC)C(=O)O	1
C1C(CC2=CC=CC=C21)OC(=O)C3C(C(C3C4=CC=CC=C4)C(=O)O)C5=CC=CC=C5	1
C1C(CC2=CC=CC=C21)OC(=O)C3C(C(C3C4=CC=CC=C4)C(=O)O)C5=CC=CC=C5	1
C1=CC=C(C=C1)C2C(C(C2C(=O)OCC3=CC=C(C=C3)Br)C4=CC=CC=C4)C(=O)O	1
CC1=NOC(=N1)C2=C(SC3=C2CCC3)NC(=O)C4=C(CCCC4)C(=O)O	1
C1=CC=C(C=C1)C2C(C(C2C(=O)OC3=CC=CC=C3C4=CC=CC=C4O)C5=CC=CC=C5)C(=O)O	1
COC1=CC=CC=C1C2C(C(C2C(=O)OC3=CC=CC=C3C4=CC5=C(C=C4)OCO5)C6=CC=CC=C6OC)C(=O)O	1
COC1=CC=CC=C1C2C(C(C2C(=O)OC3=CC=CC=C3C4=CC=CC=C4)C5=CC=CC=C5OC)C(=O)O	1
CCCCCCC=CCCCCCCCC(=O)O	1
C1=CC=C(C=C1)C2C(C(C2C(=O)OCC3=CC=CC=C3C4=CC=CC=C4)C5=CC=CC=C5)C(=O)O	1
CC1(CCC2=C(C1)C(=C(S2)NC(=O)C3=C(CCC3)C(=O)O)C4=NC=CC=N4)C	1
C1CCC(C(C1)C2=CC=CC=C2)OC(=O)C3C(C(C3C4=CC=CC=C4Cl)C(=O)O)C5=CC=CC=C5Cl	1
COC1=CC=CC=C1C2C(C(C2C(=O)OCC3C4=CC=CC=C4C5=CC=CC=C35)C6=CC=CC=C6OC)C(=O)O	1
COC1=CC=CC=C1C2C(C(C2C(=O)OCC3C4=CC=CC=C4C5=CC=CC=C35)C6=CC=CC=C6OC)C(=O)O	1
COC1=CC=CC=C1C2C(C(C2C(=O)OC3=CC=CC(=C3)C4=CC=C(C=C4)C#N)C5=CC=CC=C5OC)C(=O)O	1
COC1=CC=CC=C1C2C(C(C2C(=O)OC3=CC=CC(=C3)C4=CC=C(C=C4)F)C5=CC=CC=C5OC)C(=O)O	1
CCCCCCC=CCCCCCCCC(=O)O	1
CC1=C(C(=NN1C)C(=O)NC2=C(C3=C(S2)COCC3)C4=NC(=NO4)C5CC5)C(=O)O	1
COC1=CC=CC=C1C2C(C(C2C(=O)OC3=CC=CC4=CC=CC=C43)C5=CC=CC=C5OC)C(=O)O	1
COC1=CC=CC=C1C2C(C(C2C(=O)OCC3(C4=CC=CC=C4C5=CC=CC=C53)F)C6=CC=CC=C6OC)C(=O)O	1
CCOC(=O)C1=CSC(=N1)C2=C(SC3=C2CCC(C3)(F)F)NC(=O)C4=C(CCC4)C(=O)O	1
C1CC(=C(C1)C(=O)O)C(=O)NC2=C(C3=C(S2)CS(=O)(=O)CC3)C4=NC(=NO4)C5CC5	1
COC1=CC=C(C=C1)COC(=O)C2C(C(C2C3=CC=CC=C3)C(=O)O)C4=CC=CC=C4	1
COC1=CC=CC=C1C2C(C(C2C(=O)OCC3=CC=CC4=CC=CC=C43)C5=CC=CC=C5OC)C(=O)O	1
C1CCC(CC1)OC(=O)C2C(C(C2C3=CC=CC=C3)C(=O)O)C4=CC=CC=C4	1
CCCCCC=CCC=CCCCCCCCC(=O)O	1
C1CC(N(C1)C(=O)NC2=C(C3=C(S2)CC(CC3)(F)F)C4=NC(=NO4)C5CC5)C(=O)O	1
C1CC(N(C1)C(=O)NC2=C(C3=C(S2)CCC3)C4=NC(=NO4)C5CC5)C(=O)O	1
CC1=CSC(=N1)C2=C(SC3=C2CCC(C3)(C)C)NC(=O)C4C5CCC(C4C(=O)O)C=C5	1
C1=CC=C(C=C1)C2C(C(C2C(=O)OCC3=CC=C(C=C3)F)C4=CC=CC=C4)C(=O)O	1
CC1=CSC(=N1)C2=C(SC(=C2C)C(=O)OC)NC(=O)C3=C(C4CCC3CC4)C(=O)O	1
COC1=CC=CC=C1C2C(C(C2C(=O)OC3=CC=CC(=C3)C4=CC=C(C=C4)C#N)C5=CC=CC=C5OC)C(=O)O	1
CC1=CSC(=N1)C2=C(SC3=C2CCC(C3)OC)NC(=O)C4CCCCC4C(=O)O	1
CC1=C(SC(=N1)C2=C(SC3=C2CCOC3)NC(=O)C4=C(CCC4)C(=O)O)C	1
C1=CC=C(C=C1)C2C(C(C2C(=O)OC3=CC=C(C=C3)C4=CC=CC=C4)C5=CC=CC=C5)C(=O)O	1
CC1=C(C(=NN1)C(=O)NC2=C(C3=C(S2)COCC3)C4=NC(=NO4)C5CC5)C(=O)O	1
C1=CC=C(C=C1)C2C(C(C2C(=O)OCC3C4=CC=CC=C4C5=CC=CC=C35)C6=CC=CC=C6)C(=O)O	1
C1CCC(C(C1)C(=O)NC2=C(C3=C(S2)COCC3)C4=NC(=NO4)C(F)(F)F)C(=O)O	1
C1=CC=C(C=C1)C2C(C(C2C(=O)OC3=CC4=C(C=C3)C=C(C=C4)C5=CN=CN=C5)C6=CC=CC=C6)C(=O)O	1
CCCCCC=CCC=CCC=CCC=CCCCC(=O)O	1
C1=CC=C(C=C1)C2C(C(C2C(=O)OCC3=CC=CC4=CC=CC=C43)C5=CC=CC=C5)C(=O)O	1
CC1=C(SC(=C1C2=NC(=NO2)C3CC3)NC(=O)C4=C(CCC4)C(=O)O)C(=O)N(C)C	1
C1CCC(C(C1)C2=CC=CC=C2)OC(=O)C3C(C(C3C4=CC=CC=C4Br)C(=O)O)C5=CC=CC=C5Br	1
CCCCCCCOC1=CC=C(C2=CC=CC=C21)S(=O)(=O)NC3=CC(=C(C=C3)F)C(=O)O	1
COC1=CC=CC=C1C2C(C(C2C(=O)OC3=CC=CC=C3C4=CC5=C(C=C4)OCCO5)C6=CC=CC=C6OC)C(=O)O	1
CC(C)C1=CC=CC=C1C2=C(C3=CC=CC=C3C(=C2)S(=O)(=O)NC4=CC(=C(C=C4)F)CC(=O)O)OC	1
C1=CC=C2C(=C1)C3=CC=CC=C3N2CCCCC(=O)O	1
C1=CC=C2C(=C1)C3=CC=CC=C3N2CCCCC(=O)O	1
C1=CC=C(C=C1)C2C(C(C2C(=O)OC3=CC=CC4=CC=CC=C43)C5=CC=CC=C5)C(=O)O	1
CCCCCCCCCCCCCCCC(=O)O	1
C1C2=C(C=C(C=C2)C3=CC(=CC=C3)OC(=O)C4C(C(C4C5=CC=CC=C5)C(=O)O)C6=CC=CC=C6)NC1=O	1
C1COC2=C(O1)C=CC(=C2)C3=CC(=CC=C3)OC(=O)C4C(C(C4C5=CC=CC=C5)C(=O)O)C6=CC=CC=C6	1
CCC1=CC=CC=C1C2=C(C3=CC=CC=C3C(=C2)S(=O)(=O)NC4=CC(=C(C=C4)F)CC(=O)O)OC	1
C1CCCC(CC1)OC2=CC=C(C3=CC=CC=C32)S(=O)(=O)NC4=CC(=C(C=C4)F)C(=O)O	1
C1CC(=O)NC2=C1C=CC(=C2)C3=CC(=CC=C3)OC(=O)C4C(C(C4C5=CC=CC=C5)C(=O)O)C6=CC=CC=C6	1
COC(=O)C1=C(C=C(S1)C2=CC=CS2)NC(=O)C=CC(=O)O	1
COC1=CC=CC=C1C2C(C(C2C(=O)OC3=CC=CC(=C3)C4=CC=C(C=C4)F)C5=CC=CC=C5OC)C(=O)O	1
CC1=NOC(=N1)C2=C(SC3=C2CCCC3)NC(=O)N4CCCC4C(=O)O	1
CCCCCC=CCC=CCCCCCCCC(=O)O	1
C1CCC(CC1)CCCOC2=CC=C(C3=CC=CC=C32)S(=O)(=O)NC4=CC(=C(C=C4)F)C(=O)O	1
COC1=CC=CC=C1C2C(C(C2C(=O)OC3=CC=CC(=C3)C4=CC5=C(C=C4)OCCO5)C6=CC=CC=C6OC)C(=O)O	1
C1CCC(C1)(C(=O)O)NC(=O)NC2=C(C(=CC(=C2)Cl)Cl)C3=CC=CC=C3	1
C1CCC(C1)(C(=O)O)NC(=O)NC2=C(C(=CC(=C2)Cl)Cl)C3=CC=CC=C3	1
C1=CC=C(C=C1)COC(=O)C2C(C(C2C3=CC=CC=C3)C(=O)O)C4=CC=CC=C4	1
C#CC1=C2C=CC=C(C2=CC=C1)OC(=O)C3C(C(C3C4=CC=CC=C4)C(=O)O)C5=CC=CC=C5	1
COC1=CC=CC=C1C2C(C(C2C(=O)OC3=CC=CC4=C3C=CC=N4)C5=CC=CC=C5OC)C(=O)O	1
C1CCC(C(C1)C(=O)NC2=C(C3=C(S2)COCC3)C4=NC(=NO4)C(F)(F)F)C(=O)O	1
COC1=CC=CC=C1C2C(C(C2C(=O)OC3=CC=CC=C3C4=CC=C(C=C4)C#N)C5=CC=CC=C5OC)C(=O)O	1
CC1=NOC(=N1)C2=C(SC3=C2CCC4(C3)COC4)NC(=O)C5=C(C6CCC5CC6)C(=O)O	1
CCCCCCOC1=CC=C(C2=CC=CC=C21)S(=O)(=O)NC3=CC(=C(C=C3)F)C(=O)O	1
CCCCCCCCOC1=CC=C(C2=CC=CC=C21)S(=O)(=O)NC3=CC(=C(C=C3)F)C(=O)O	1
C1CCC2=C(C1)C(=C(S2)NC(=O)C3=C(CCC3)C(=O)O)C4=NC=CC=N4	1
CC(C)C1=CC=CC(=C1)C2=C(C(=NC3=C2C=C(C=C3)Cl)N(C)C)C(=O)O	1
CCCCCCCCCCOC1=CC=C(C2=CC=CC=C21)S(=O)(=O)NC3=CC(=C(C=C3)F)C(=O)O	1
C1CCC2=C(C1)C(=C(S2)NC(=O)C3=C(CCC3)C(=O)O)C4=NOC=N4	1
C1C2CC3CC1CC(C2)(C3)COC4=CC=C(C5=CC=CC=C54)S(=O)(=O)NC6=CC(=C(C=C6)F)C(=O)O	1
CC1=CSC(=N1)C2=C(SC3=C2CCC(C3)(C)C)NC(=O)C4=CC=CC=C4C(=O)O	1
C1CC1C2=NC3=C(C=C(C=C3)Cl)C(=C2C(=O)O)C4=CC=CC=C4	1
C1CCC(CC1)CCOC2=CC=C(C3=CC=CC=C32)S(=O)(=O)NC4=CC(=C(C=C4)F)C(=O)O	1
C1CCC(CC1)CCOC2=CC=C(C3=CC=CC=C32)S(=O)(=O)NC4=CC(=C(C=C4)F)C(=O)O	1
COCCC1=NOC(=N1)C2=C(SC3=C2CCOC3)NC(=O)C4=C(CCC4)C(=O)O	1
CCCCCC=CCC=CCC=CCC=CCCCC(=O)O	1
C1=CC=C(C=C1)C2C(C(C2C(=O)OCC3=CC=CC4=CC=CC=C43)C5=CC=CC=C5)C(=O)O	1
C1=CC=C(C=C1)C2C(C(C2C(=O)OC3=CC=CC(=C3)C4=CC=CC=C4)C5=CC=CC=C5)C(=O)O	1
CC1=NOC(=N1)C2=C(SC3=C2CCOC3)NC(=O)C4=C(CCCC4)C(=O)O	1
CCC1=NC2=C(C=C(C=C2)Cl)C(=C1C(=O)O)C3=CC=CC=C3	1
CC1=C(C=CC(=C1)F)C2=C(C3=CC=CC=C3C(=C2)S(=O)(=O)NC4=CC(=C(C=C4)F)CC(=O)O)OC	1
C1CCC(C(C1)C(=O)NC2=C(C3=C(S2)COCC3)C4=NC(=NO4)C(F)(F)F)C(=O)O	1
CC(C)(C)C1=NOC(=N1)C2=C(SC3=C2CCCC3)NC(=O)C4=C(C5CCC4CC5)C(=O)O	1
C1CCC2=C(C1)C(=C(S2)NC(=O)N3CCCC3C(=O)O)C4=NC(=NO4)C5CC5	1
COC1=C(C=C(C2=CC=CC=C21)S(=O)(=O)NC3=CC(=C(C=C3)F)CC(=O)O)C4=C(C=C(C=C4)F)Cl	1
C1=CC=C(C=C1)NC2=CC=CC3=C2C(=CC=C3)S(=O)(=O)O	1
C1=CC=C2C(=C1)C(=CC=C2S(=O)(=O)NC3=CC(=C(C=C3)F)C(=O)O)C4=CC(=C(C=C4)F)Cl	1
CC1=NOC(=N1)C2=C(SC3=C2CCCC3)NC(=O)C4C(C4(C)C)C(=O)O	1
C1CCC(C1)(C(=O)O)NC(=O)NC2=C(C=CC(=C2)C(F)(F)F)C3=CC=CC=C3	1
C1CCC(C1)(C(=O)O)NC(=O)NC2=C(C=CC(=C2)C(F)(F)F)C3=CC=CC=C3	1
C1CCC2=C(C1)C(=C(S2)NC(=O)N3CCCC3CC(=O)O)C4=NC(=NO4)C5CC5	1
C1=CC=C(C=C1)NC2=CC=CC3=C2C(=CC=C3)S(=O)(=O)O	1
COC1=CC=CC=C1C2C(C(C2C(=O)OC3CC4=CC=CC=C4C3)C5=CC=CC=C5OC)C(=O)O	1
C1=CC=C2C(=C1)C3=CC=CC=C3N2CCCC(=O)O	1
C1=CC=C2C(=C1)C3=CC=CC=C3N2CCCC(=O)O	1
CC1=C(SC(=C1C2=NC(=NO2)C(F)(F)F)NC(=O)N3CCCC3C(=O)O)C	1
CC(=O)NC1=CC2=C(C=C1)C(=CC=C2)OC(=O)C3C(C(C3C4=CC=CC=C4)C(=O)O)C5=CC=CC=C5	1
COC1=C(C=C(C2=CC=CC=C21)S(=O)(=O)NC3=CC(=C(C=C3)F)CC(=O)O)C4=CC=CC=C4Cl	1
C1CC(=O)NC2=C1C=C(C=C2)C3=CC(=CC=C3)OC(=O)C4C(CC4C5=CC=CC=C5)C6=CC=CC=C6	1
C1CCC(CC1)OC2=CC=C(C3=CC=CC=C32)S(=O)(=O)NC4=CC(=C(C=C4)F)C(=O)O	1
CC1=CC=CC=C1C2=C(C3=CC=CC=C3C(=C2)S(=O)(=O)NC4=CC(=C(C=C4)F)CC(=O)O)OC	1
COC1=C(C=C(C2=CC=CC=C21)S(=O)(=O)NC3=CC(=C(C=C3)F)CC(=O)O)C4=CC=CC=C4C(F)(F)F	1
CC1=NOC(=N1)C2=C(SC3=C2CCCC3)NC(=O)CC(C)(C)CC(=O)O	1
CC1=NOC(=N1)C2=C(SC3=C2CCC(C3)(F)F)NC(=O)C4=C(CCCC4)C(=O)O	1
C1CCC(=C(C1)C(=O)NC2=C(C3=C(S2)CCC3)C4=NC(=NO4)C(F)(F)F)C(=O)O	1
CC1=NOC(=N1)C2=C(SC3=C2CCCC3)NC(=O)CC(C)(C)C(=O)O	1
C1CCC(CC1)COC2=CC=C(C3=CC=CC=C32)S(=O)(=O)NC4=CC(=C(C=C4)F)C(=O)O	1
C1=CC=C2C(=C1)C(=CC=C2S(=O)(=O)NC3=CC(=C(C=C3)F)C(=O)O)C4=CC=CC=C4OC(F)(F)F	1
C1=CC=C(C=C1)C2=CC=CC=C2NC3=CC=CC=C3C(=O)O	1
CCCCCOC1=CC=C(C2=CC=CC=C21)S(=O)(=O)NC3=CC(=C(C=C3)F)C(=O)O	1
C1C(CC2=CC=CC=C21)OC(=O)C3C(C(C3C4=CC=CC=C4)C(=O)O)C5=CC=CC=C5	1
C1CCC2=C(C1)C(=C(S2)NC(=O)C3=C(C=CC=N3)C(=O)O)C4=NC(=NO4)C(F)(F)F	1
CC1=CSC(=N1)C2=C(SC3=C2CCCC3)NC(=O)C4CCCN4CC(=O)O	1
CC1=C(C=CC(=C1)F)C2=C(C3=CC=CC=C3C(=C2)S(=O)(=O)NC4=CC(=C(C=C4)F)C(=O)O)OC	1
C1=CC=C2C(=C1)C3=CC=CC=C3N2S(=O)(=O)C4=C(SC=C4)C(=O)O	1
C1=CC=C2C(=C1)C3=CC=CC=C3N2S(=O)(=O)C4=C(SC=C4)C(=O)O	1
CCC1=C(C(=NN1C2=CC=CC=C2C3=CC(=CC=C3)OCC(=O)O)C4=CC=CC=C4)C5=CC=CC=C5	1
CC1=NOC(=N1)C2=C(SC3=C2CCCC3)NC(=O)C4C5CCC(C4C(=O)O)C=C5	1
CC1=NOC(=N1)C2=C(SC3=C2CCCC3)NC(=O)C4=NC=CN=C4C(=O)O	1
CCCCCC=CCC=CCC=CCC=CCCCC(=O)O	1
C1CCC(C(C1)C(=O)NC2=C(C3=C(S2)COCC3)C4=NC(=NO4)C(F)(F)F)C(=O)O	1
COC1=C(C=C(C2=CC=CC=C21)S(=O)(=O)NC3=CC(=C(C=C3)F)C(=O)O)C4=CC=C(C=C4)F	1
