# Supplementary material for: Identification and validation of γ-Linolenic acid as a natural FABP5 inhibitor in hepatocellular carcinoma through deep learning and experimental approaches
Source: Front Immunol. 2026 Jan 28;17:1700347. doi: 10.3389/fimmu.2026.1700347 (PMC12891133; doi:10.3389/fimmu.2026.1700347)
Supplement: Supplementary file 4 [file DataSheet2.zip › Morgan-XGBoost/predictions_with_smiles.csv]

SMILES	Predicted_Score
CC(C)(CO)[C@H](C(=O)NCCC(=O)O)O	0.049519166
CCCCCC/C=C\CCCCCCCC1=C(C(=CC=C1)O)C(=O)O	0.17148905
CC1=CCC2CC1OC2(C)C	0.013092337
CCCCCCCC(=O)O	0.93582445
COC1=C(C=CC(=C1)C2=C(C(=O)C3=C(C=C(C=C3O2)O)O)O)O	0.006790694
C1=CC=C(C(=C1)O)O	0.005423262
CC[C@H](/C=C/[C@@H](C)[C@H]1CC[C@@H]2[C@@]1(CC[C@H]3[C@H]2CC=C4[C@@]3(CC[C@@H](C4)O)C)C)C(C)C	0.009634649
C([C@@H](C(=O)O)N)C(=O)N	0.059154656
C1[C@H]([C@H](OC2=CC(=CC(=C21)O)O)C3=CC(=C(C(=C3)O)O)O)OC(=O)C4=CC(=C(C(=C4)O)O)O	0.005476991
C1[C@@H]([C@H](OC2=CC(=CC(=C21)O)O)C3=CC(=C(C=C3)O)O)O	0.0047703846
C1=CC(=C(C=C1C2=C(C(=O)C3=C(C=C(C=C3O2)O)O)O)O)O	0.0067568133
CCCCCC/C=C\CCCCCCCC(=O)O	0.9671277
C1[C@H]([C@H](OC2=CC(=CC(=C21)O)O)C3=CC(=C(C=C3)O)O)O	0.0047703846
C[C@@]12[C@H](C=C[C@@]3([C@@H]1[C@@H]([C@]45[C@H]3CC[C@](C4)(C(=C)C5)O)C(=O)O)OC2=O)O	0.05086467
CCCCCC/C=C\CCCCCCCC1=CC(=CC(=C1)O)O	0.032736927
CCCC/C=C/CCC/C=C/CCCC(=O)O	0.20627466
CCCCCCCCCCCCCCCCCC(=O)O	0.93582445
C=C(CO)[C@@H](C#N)O[C@H]1[C@@H]([C@H]([C@@H]([C@H](O1)CO)O)O)O	0.011688315
C1=CC=C(C=C1)C2=CC(=O)C3=CC=CC=C3O2	0.055839404
CCCCCCCCCCCCCC1=C(C(=CC=C1)O)C(=O)O	0.102953285
COC1=C(C=C(C=C1)C2=CC(=O)C3=C(C=C(C=C3O2)OC)O)C4=C(C=C(C5=C4OC(=CC5=O)C6=CC=C(C=C6)O)O)O	0.016370554
COC1=CC2=C(C=CN=C2C=C1)C(=O)CC[C@@H]3CCNC[C@@H]3C=C	0.0061609168
C[C@@]12CCC[C@@]3([C@@H]1[C@H](OC2)O)COC(=O)[C@]45[C@H]3[C@@H](C[C@H](C4)C(=C)C5=O)O	0.008118751
C[C@H]1[C@@H]([C@H]([C@@H]([C@@H](O1)O[C@H]2CC[C@]3([C@@H](C2)CC[C@@H]4[C@@H]3CC[C@]5([C@@]4(CC[C@@H]5C6=CC(=O)OC6)O)C)CO)O)OC)O	0.043403123
CC1C(C(C(C(O1)OC2CCC3(C(C2)CCC4C3CCC5(C4(CCC5C6=CC(=O)OC6)O)C)CO)O)OC)O	0.043403123
CCCCCCCCCCCCCCCCC=CC=CC(=O)O	0.31800517
CCCCCCCCCCCCCCCC1=C(C(=CC=C1)O)C(=O)O	0.102953285
CC[C@H](CC[C@@H](C)[C@H]1CC[C@@H]2[C@@]1(CC[C@H]3[C@H]2CC=C4[C@@]3(CC[C@@H](C4)O)C)C)C(C)C	0.006009104
CCCCCCCCCCCCCCCC(=O)O	0.93582445
CCCCCC/C=C/CCCCCCCCCC(=O)O	0.9671277
CCCCCC/C=C\CCCCCCCCCC(=O)O	0.9671277
CCCCCCC=CCCCCCCCCCC(=O)O	0.9671277
CCCCCCCC/C=C\CCCCCCCC(=O)O	0.9671277
C[C@](CC1=CC(=C(C=C1)O)F)(C(=O)O)N	0.030366024
COC1=CC=C(C=C1)C2=COC3=C(C2=O)C=CC(=C3)O	0.00510142
C1=CC(=CC=C1C2=C(C(=O)C3=C(C=C(C=C3O2)O)O)O)O	0.0060255635
C1[C@H](C([C@@H](CC1(C(=O)O)O)O)O)O	0.090053625
C1=CC(=CC=C1C2=CC(=O)C3=C(O2)C(=C(C=C3O)O)C4=C(C=CC(=C4)C5=CC(=O)C6=C(C=C(C=C6O5)O)O)O)O	0.020350512
CC1=C(C(CCC1)(C)C)/C=C/C(=C/C=C/C(=C/C=C/C=C(\C)/C=C/C=C(\C)/C=C/[C@H]2C(=CCCC2(C)C)C)/C)/C	0.041324705
CC[C@H](CC[C@@H](C)[C@H]1CC[C@@H]2[C@@]1(CC[C@H]3[C@H]2CC=C4[C@@]3(CC[C@@H](C4)O[C@H]5[C@@H]([C@H]([C@@H]([C@H](O5)CO)O)O)O)C)C)C(C)C	0.009491001
CC1=NC=C(C(=C1O)COC)CO	0.0037056857
CCCCCCCCCCCCCCCCCCC[C@H](CCCCCCCCC)O	0.030468171
CC1C(=O)OC2C1(C34C(=O)OC5C3(C2O)C6(C(C5)C(C)(C)C)C(C(=O)OC6O4)O)O	0.02055288
C[C@@H]1C(=O)O[C@@H]2[C@]1([C@@]34C(=O)O[C@H]5[C@]3([C@H]2O)[C@@]6([C@@H](C5)C(C)(C)C)[C@H](C(=O)O[C@H]6O4)O)O	0.02055288
C[C@@H]1C(=O)O[C@@H]2[C@]1([C@@]34C(=O)O[C@H]5C3(C2O)C6([C@@H](C5)C(C)(C)C)[C@H](O4)OC(=O)C6O)O	0.02055288
C[C@@H]1C(=O)O[C@@H]2[C@]1([C@@]34C(=O)O[C@H]5[C@]3([C@@H]2O)[C@@]6([C@@H](C5)C(C)(C)C)[C@H](C(=O)O[C@H]6O4)O)O	0.02055288
C[C@@H]1C(=O)O[C@@H]2[C@]1(C34C(=O)O[C@H]5C3([C@H]2O)C6([C@@H](C5)C(C)(C)C)[C@H](C(=O)O[C@H]6O4)O)O	0.02055288
C[C@@H]1C(=O)O[C@@H]2[C@]1([C@@]34C(=O)O[C@H]5C3([C@@H]2O)C6([C@@H](C5)C(C)(C)C)[C@H](C(=O)O[C@H]6O4)O)O	0.02055288
C[C@@H]1C(=O)O[C@@H]2[C@]1([C@@]34C(=O)O[C@H]5C3([C@H]2O)C6([C@@H](C5)C(C)(C)C)[C@H](C(=O)O[C@H]6O4)O)O	0.02055288
C[C@@H]1C(=O)O[C@@H]2[C@]1([C@@]34C(=O)O[C@H]5C3([C@H]2O)[C@@]6([C@@H](C5)C(C)(C)C)[C@H](C(=O)O[C@H]6O4)O)O	0.02055288
C[C@@H]1C(=O)O[C@@H]2[C@]1([C@@]34C(=O)O[C@H]5C3(C2O)C6([C@H](O4)OC(=O)C6O)C(C5)C(C)(C)C)O	0.02055288
C[C@@H]1C(=O)OC2[C@]1([C@@]34C(=O)O[C@H]5C3([C@H]2O)[C@@]6([C@@H](C5)C(C)(C)C)[C@H](C(=O)O[C@H]6O4)O)O	0.02055288
C[C@@H]1C(=O)O[C@@H]2[C@]1([C@@]34C(=O)O[C@H]5[C@]3([C@H]2O)[C@@]6([C@@H](C5)C(C)(C)C)[C@H](C(=O)OC6O4)O)O	0.02055288
C[C@@H]1C(=O)O[C@@H]2[C@]1([C@@]34C(=O)O[C@H]5C3([C@@H]2O)C6([C@@H](C5)C(C)(C)C)[C@H](C(=O)OC6O4)O)O	0.02055288
C[C@@H]1C(=O)O[C@@H]2[C@]1([C@@]34C(=O)O[C@H]5C3([C@H]2O)C6([C@@H](C5)C(C)(C)C)[C@H](C(=O)O[C@@H]6O4)O)O	0.02055288
C[C@@H]1C(=O)O[C@@H]2[C@]1([C@@]34C(=O)O[C@H]5[C@]3([C@H]2O)[C@]6([C@@H](C5)C(C)(C)C)[C@H](O4)OC(=O)C6O)O	0.02055288
C[C@@H]1C(=O)O[C@H]2[C@]1(C34C(=O)O[C@H]5C3([C@H]2O)C6([C@@H](C5)C(C)(C)C)[C@H](C(=O)O[C@@H]6O4)O)O	0.02055288
C[C@H]1C(=O)O[C@@H]2[C@]1([C@]34C(=O)O[C@@H]5C3([C@@H]2O)C6([C@@H](C5)C(C)(C)C)[C@@H](C(=O)O[C@H]6O4)O)O	0.02055288
CC1C(=O)O[C@H]2[C@]1([C@@]34C(=O)OC5[C@]3(C2O)[C@@]6(C(C5)C(C)(C)C)C(C(=O)OC6O4)O)O	0.02055288
C[C@H]1C(=O)O[C@H]2[C@@]1([C@]34C(=O)O[C@@H]5C3([C@@H]2O)[C@]6([C@H](C5)C(C)(C)C)[C@@H](C(=O)O[C@@H]6O4)O)O	0.02055288
C[C@@H]1C(=O)O[C@@H]2[C@]1([C@@]34C(=O)O[C@H]5C3([C@H]2O)C6([C@@H](C5)C(C)(C)C)[C@H](C(=O)OC6O4)O)O	0.02055288
C[C@@H]1C(=O)OC2[C@]1([C@@]34C(=O)O[C@H]5[C@@]3([C@H]2O)[C@@]6([C@@H](C5)C(C)(C)C)[C@H](C(=O)O[C@H]6O4)O)O	0.02055288
C[C@@H]1C(=O)O[C@@H]2[C@]1([C@@]34C(=O)O[C@H]5[C@@]3([C@H]2O)C6([C@@H](C5)C(C)(C)C)[C@H](C(=O)O[C@H]6O4)O)O	0.02055288
CC1C(=O)OC2[C@]1([C@@]34C(=O)OC5[C@]3(C2O)[C@@]6(C(C5)C(C)(C)C)C(C(=O)OC6O4)O)O	0.02055288
C[C@@H]1C(=O)O[C@@H]2[C@]1(C34C(=O)OC5C3([C@H]2O)C6([C@H](C(=O)O[C@H]6O4)O)C(C5)C(C)(C)C)O	0.02055288
C[C@H]1[C@@H]([C@H]([C@H]([C@@H](O1)OC[C@@H]2[C@H]([C@@H]([C@H]([C@@H](O2)OC3=C(OC4=CC(=CC(=C4C3=O)O)O)C5=CC(=C(C=C5)O)O)O)O)O)O)O)O	0.006043631
CC1=C(C(C[C@@H](C1)O)(C)C)/C=C/C(=C/C=C/C(=C/C=C/C=C(\C)/C=C/C=C(\C)/C=C/[C@H]2C(=C[C@@H](CC2(C)C)O)C)/C)/C	0.036648713
CC1=C(C(CCC1)(C)C)/C=C/C(=C/C=C/C(=C/C=C/C=C(/C=C/C=C(/C=C/C2=C(CCCC2(C)C)C)\C)\C)/C)/C	0.026575955
CCCC(=O)O	0.09887417
C[C@@H]1C(=O)O[C@@H]2[C@]1([C@@]34C(=O)O[C@H]5C3(C2)C6([C@@H](C5)C(C)(C)C)[C@H](C(=O)O[C@H]6O4)O)O	0.019926963
C[C@@H]1C(=O)OC2[C@]1([C@]34C(=O)O[C@H]5C3(C2)C6([C@@H](C5)C(C)(C)C)[C@H](C(=O)OC6O4)O)O	0.019926963
C/C=C(\C)/C(=O)N[C@@H](C1=CC=CC=C1)[C@H](C(=O)O[C@H]2C[C@]3([C@H]([C@H]4[C@@]([C@@H](C[C@@H]5[C@]4(CO5)OC(=O)C)O)(C(=O)[C@@H](C(=C2C)C3(C)C)OC(=O)C)C)OC(=O)C6=CC=CC=C6)O)O	0.019742845
C/C=C(/C)\C(=O)N[C@@H](C1=CC=CC=C1)[C@H](C(=O)O[C@H]2C[C@]3([C@H]([C@H]4[C@@]([C@@H](C[C@@H]5[C@]4(CO5)OC(=O)C)O)(C(=O)[C@@H](C(=C2C)C3(C)C)OC(=O)C)C)OC(=O)C6=CC=CC=C6)O)O	0.019742845
CCCCC/C=C\C/C=C\CCCCCCCC(=O)O	0.96317565
CC1=CC(=O)OC2=C1C=C3C=C(OC3=C2C)C	0.00748147
CC(C)/C=C/CCCCC(=O)NCC1=CC(=C(C=C1)O)OC	0.0058883466
C[C@@H]1C(=O)O[C@@H]2[C@]1([C@@]34C(=O)O[C@H]5[C@]3(C2)[C@@]6([C@@H](C5)C(C)(C)C)[C@H](C(=O)O[C@H]6O4)O)O	0.019926963
CC1C(=O)OC2C1(C34C(=O)OC5C3(C2)C6(C(C5)C(C)(C)C)C(C(=O)OC6O4)O)O	0.019926963
C[C@@H]1C(=O)O[C@@H]2[C@]1([C@@]34C(=O)O[C@H]5C3(C2)C6([C@@H](C5)C(C)(C)C)[C@H](O4)OC(=O)C6O)O	0.019926963
C[C@@H]1C(=O)O[C@@H]2[C@]1([C@@]34C(=O)O[C@H]5C3(C2)C6([C@@H](C5)C(C)(C)C)[C@H](C(=O)OC6O4)O)O	0.019926963
C[C@@H]1C(=O)O[C@@H]2[C@]1([C@@]34C(=O)O[C@H]5C3(C2)[C@@]6([C@@H](C5)C(C)(C)C)[C@H](C(=O)O[C@H]6O4)O)O	0.019926963
C[C@@H]1C(=O)O[C@@H]2[C@]1([C@@]34C(=O)O[C@H]5C3(C2)C6([C@H](O4)OC(=O)C6O)C(C5)C(C)(C)C)O	0.019926963
C[C@@H]1C(=O)O[C@@H]2[C@]1(C34C(=O)O[C@H]5[C@]3(C2)C6([C@@H](C5)C(C)(C)C)[C@H](C(=O)O[C@H]6O4)O)O	0.019926963
C[C@@H]1C(=O)O[C@@H]2[C@]1(C34C(=O)O[C@H]5C3(C2)C6([C@@H](C5)C(C)(C)C)[C@H](C(=O)O[C@H]6O4)O)O	0.019926963
C[C@@H]1C(=O)O[C@@H]2[C@]1([C@@]34C(=O)O[C@H]5C3(C2)C6([C@@H](C5)C(C)(C)C)[C@H](C(=O)O[C@H]6O4)O)O	0.019926963
C[C@@H]1C(=O)O[C@@H]2[C@]1(C34C(=O)O[C@H]5C3(C2)C6([C@H](C(=O)O[C@H]6O4)O)C(C5)C(C)(C)C)O	0.019926963
C[C@@H]1C(=O)O[C@@H]2[C@]1([C@@]34C(=O)O[C@H]5[C@]3(C2)[C@]6([C@@H](C5)C(C)(C)C)[C@H](C(=O)O[C@H]6O4)O)O	0.019926963
C[C@@H]1C(=O)O[C@@H]2[C@]1([C@@]34C(=O)O[C@H]5[C@]3(C2)[C@@]6([C@@H](C5)C(C)(C)C)[C@H](C(=O)OC6O4)O)O	0.019926963
C[C@@H]1C(=O)O[C@@H]2[C@]1([C@@]34C(=O)O[C@H]5C3(C2)C6([C@@H](C5)C(C)(C)C)[C@@H](C(=O)O[C@H]6O4)O)O	0.019926963
C[C@@H]1C(=O)O[C@@H]2[C@]1([C@@]34C(=O)O[C@H]5[C@]3(C2)C6([C@@H](C5)C(C)(C)C)[C@H](C(=O)O[C@@H]6O4)O)O	0.019926963
C[C@@H]1C(=O)O[C@H]2[C@]1(C34C(=O)O[C@H]5C3(C2)C6([C@@H](C5)C(C)(C)C)[C@H](C(=O)O[C@@H]6O4)O)O	0.019926963
CC1C(=O)O[C@H]2[C@]1([C@@]34C(=O)OC5[C@]3(C2)[C@@]6(C(C5)C(C)(C)C)C(C(=O)OC6O4)O)O	0.019926963
C[C@@H]1C(=O)O[C@@H]2[C@]1([C@@]34C(=O)OC5C3(C2)C6([C@H](C(=O)OC6O4)O)C(C5)C(C)(C)C)O	0.019926963
C[C@@H]1C(=O)O[C@@H]2[C@]1([C@@]34C(=O)O[C@H]5[C@@]3(C2)C6([C@@H](C5)C(C)(C)C)[C@@H](C(=O)O[C@H]6O4)O)O	0.019926963
C[C@@H]1C(=O)O[C@@H]2[C@]1([C@@]34C(=O)O[C@H]5C3(C2)C6([C@H](C(=O)OC6O4)O)C(C5)C(C)(C)C)O	0.019926963
C[C@H]1[C@@H]([C@H]([C@H]([C@@H](O1)O[C@H]2CC[C@@]3([C@H]4CC[C@@]5([C@H](CC[C@@]5([C@@H]4CCC3=C2)O)C6=COC(=O)C=C6)C)C)O)O)O[C@H]7[C@@H]([C@H]([C@@H]([C@H](O7)CO)O)O)O	0.019741405
CC1C(C(C(C(O1)OC2CCC3(C4CCC5(C(CCC5(C4CCC3=C2)O)C6=COC(=O)C=C6)C)C)O)O)OC7C(C(C(C(O7)CO)O)O)O	0.019741405
CC1[C@@H]([C@@H](C([C@@H](O1)O[C@H]2CC[C@@]3([C@H]4CC[C@@]5([C@H](CC[C@@]5([C@@H]4CCC3=C2)O)C6=COC(=O)C=C6)C)C)O)O)O[C@H]7C([C@H]([C@@H](C(O7)CO)O)O)O	0.019741405
C#CCCCCCCCCCCCCCCC(=O)O	0.20961697
COC1=C(C=C(C=C1)C2=CC(=O)C3=C(C=C(C=C3O2)O)O)C4=C(C=C(C5=C4OC(=CC5=O)C6=CC=C(C=C6)O)O)O	0.013323016
CCCCCCCCCCCCCCC(CCCCCCCCCCCCC)O	0.030468171
C[C@@H]1C(=O)O[C@@H]2[C@]1([C@@]34C(=O)O[C@H]5C3([C@H]2O)C6([C@@H](C5)C(C)(C)C)[C@H](C(=O)O[C@H]6O4)O)O	0.02055288
C[C@@H]1C(=O)OC2[C@]1([C@]34C(=O)O[C@H]5C3([C@H]2O)C6([C@@H](C5)C(C)(C)C)[C@H](C(=O)OC6O4)O)O	0.02055288
C[C@@]1(CC[C@@H]2C(=C1)CC[C@H]3[C@]2(CC[C@H](C3(C)C)O[C@H]4[C@@H]([C@H]([C@@H]([C@H](O4)CO)O)O)O)C)[C@H](CO)O	0.009745805
CC1(C2CCC3=CC(CCC3C2(CCC1OC4C(C(C(C(O4)CO)O)O)O)C)(C)C(CO)O)C	0.009745805
C[C@@]1(CCC2C(=C1)CCC3[C@]2(CCC(C3(C)C)OC4C(C(C(C(O4)CO)O)O)O)C)C(CO)O	0.009745805
CCCCC/C=C\C/C=C\CCCCCC(=O)O	0.96317565
CC[C@@H](CC[C@@H](C)[C@H]1CC[C@@H]2[C@@]1(CC[C@H]3[C@H]2CC=C4[C@@]3(CC[C@@H](C4)O)C)C)C(C)C	0.006009104
C/C=C/C1=CC=C(C=C1)OC	0.0099017415
CC1=CC=C(C=C1)C(C)C	0.0062837745
C1=C(C=C(C(=C1O)O)O)C(=O)O	0.040362485
CC1=CC[C@H]2C[C@@H]1C2(C)C	0.013590904
COC[C@H](CO)O	0.005959797
COC1=C(C=C(C=C1)C2=CC(=O)C3=C(C=C(C=C3O2)O)O)O	0.003619924
CC1(C2CCC(O1)(CC2)C)C	0.18639632
CC(C)[C@@]12CCC(=C)[C@@H]1C2	0.010435578
CC(=CCC/C(=C\COC(=O)C)/C)C	0.007320522
CC(=CCCC(=CCOC(=O)C)C)C	0.007320522
CC(=CCC/C(=C/COC(=O)C)/C)C	0.007320522
C[C@H]1CC[C@@H]2[C@H]1[C@@H]3[C@@H](C3(C)C)CC[C@]2(C)O	0.0101201795
C[C@H]1CCC2C1C3C(C3(C)C)CC[C@]2(C)O	0.0101201795
C[C@@H]1CCC2C1[C@H]3[C@H](C3(C)C)CC[C@@]2(C)O	0.0101201795
CC1CCC2C1C3C(C3(C)C)CC[C@]2(C)O	0.0101201795
CCCCCC/C=C\CCCCCCCC(=O)O	0.9671277
CCCCCCC(=O)O	0.93582445
CC(=CCC/C(=C/C/C=C(\C)/C=C)/C)C	0.008515533
CC1([C@H]2CCC(=C)[C@@H]1C2)C	0.011376335
CC1=CCC(=CC1)C(C)C	0.0073241233
CC(=C)[C@@H]1CC[C@]2(CCCC(=C)[C@@H]2C1)C	0.010300185
CC(=C)C1CCC2(CCCC(=C)C2C1)C	0.010300185
CC(=C)[C@H]1CC[C@@]2(CCCC(=C)[C@H]2C1)C	0.010300185
CC(=C)[C@@H]1CC[C@]2(CCCC(=C)[C@H]2C1)C	0.010300185
CC1=C[C@@H]2[C@@H](CCC(=C2CC1)C)C(C)C	0.0083776405
CC1=CC2C(CCC(=C2CC1)C)C(C)C	0.0083776405
CC1=C[C@H]2[C@@H](CCC(=C2CC1)C)C(C)C	0.0083776405
CC1=C[C@H]2[C@H](CCC(=C2CC1)C)C(C)C	0.0083776405
CC(C)C1CCC(=O)C=C1	0.0059601055
CC1=C[C@H]2[C@H](CC1)C(=C)CC[C@@H]2C(C)C	0.0071588056
CC1=CC[C@H](CC1)C(C)(C)O	0.010944257
CC(=O)O[C@H]1CC[C@](OC1(C)C)(C)C=C	0.007189563
C[C@@H]1CC[C@H]([C@H]2[C@]13[C@@H]2C(=C)CC3)C(C)C	0.0072083203
CC(C)[C@H](CCC(=O)C)/C=C/C(=C)C	0.0046177204
CCOC(=O)/C=C(\C)/CCC=C(C)C	0.0070099924
CCCCCCCCCCCCCCCC(=O)O	0.93582445
C/C/1=C\CC(/C=C/C/C(=C/CC1)/C)(C)C	0.034416236
CC[C@H](CC[C@@H](C)[C@H]1CC[C@@H]2[C@@]1(CC[C@H]3[C@H]2CC=C4[C@@]3(CC[C@@H](C4)O)C)C)C(C)C	0.006009104
C/C=C/C1=CC=C(C=C1)OC	0.0099017415
CC1=CCC2C(C1)C2(C)C	0.012013416
CCCC(C)CC	0.007363368
CC(=CCC/C(=C/CO)/C)C	0.008888894
CC1(C2CC3C1(C3C2)C)C	0.010958104
CC(=O)O[C@@H]1C[C@@H]2CC[C@]1(C2(C)C)C	0.0077314656
C[C@H]1[C@@H]([C@H]([C@H]([C@@H](O1)OC[C@@H]2[C@H]([C@@H]([C@H]([C@@H](O2)OC3=CC(=C4C(=C3)OC(=CC4=O)C5=CC(=C(C=C5)OC)O)O)O)O)O)O)O)O	0.0062822024
CCCCCCCC/C=C\CCCCCCCC(=O)O	0.9671277
C[C@@]1(CC[C@@H]2[C@@H]1[C@H]3[C@H](C3(C)C)CCC2=C)O	0.0070181494
CC1(C2C1C3C(CCC3(C)O)C(=C)CC2)C	0.0070181494
C[C@@]1(CCC2C1C3C(C3(C)C)CCC2=C)O	0.0070181494
C[C@]1(CC[C@H]2[C@H]1[C@@H]3[C@@H](C3(C)C)CCC2=C)O	0.0070181494
CC(=CCC1=C(C=C2C(=C1)C=CC(=O)O2)OC)C	0.021322967
CC(=CCC[C@](C)(C=C)O)C	0.008888894
CC(=CCC[C@@](C)(C=C)O)C	0.008888894
COC1=CC2=C(C=C1)C=CC(=O)O2	0.017555758
COC	0.009468485
CC1=CC=CC=C1C(=O)C	0.005944796
CC(=CC/C=C(\C)/C=C)C	0.008515533
CC1=CC[C@H](CC1)C(C)(C)OC(=O)C	0.008110077
C1=CC(=C(C=C1C2=C(C(=O)C3=C(C=C(C=C3O2)O)O)O[C@H]4[C@@H]([C@H]([C@H]([C@H](O4)CO)O)O)O)O)O	0.0067357314
C1=CC(=C(C=C1C2=C(C(=O)C3=C(C=C(C=C3O2)O)O)O[C@H]4[C@@H]([C@H]([C@H]([C@H](O4)CO)O)O)O)O)[O-]	0.0041134087
CC1=C[C@@H]2[C@@H](C2(C)C)CC1	0.011376335
CC(=CCCC1=COC=C1)C	0.005202567
C1CC(C(=O)N(C1)O)P(=O)(O)O	0.0078098597
CC1=CC[C@H](CC1)C(=C)C	0.010944257
COC1=C2C=COC2=NC3=C1C=CC(=C3OC)O	0.004492136
CC(=CCCC(=C)C=C)C	0.011456969
COC1=C(C=C(C=C1)CC=C)OC	0.005952717
C[C@@H](CCC=C(C)C)CC=O	0.0058429986
CC1=CC=CC=C1C(C)C	0.007079123
CCCCCCC=O	0.034991246
CC(=C)[C@@H]1CC[C@@]([C@@H](C1)C(=C)C)(C)C=C	0.034578614
CC(C)(C)C1=CC=CC=C1	0.059109144
C[C@H]1CC[C@H]([C@H]2[C@H]1C=C[C@@H](C2)C)C(C)C	0.0071588056
C(C(=O)CO)O	0.008167107
CC1(C2CCC(O1)(CC2)C)C	0.18639632
CC(=O)C	0.0073290165
CC(=CC/C=C(/C)\C=C)C	0.008515533
CC(C)[C@H]1CCC(=C)C=C1	0.0071588056
C1=CC(=CC2=C1C=CC(=O)O2)O	0.010589236
CC(C)C1=CC=C(C=C1)C=O	0.0064315237
CC(C)C1=CC=C(C=C1)CO	0.0053354157
COC1=CC=C(C=C1)CC=C	0.006449264
C[C@@]12CCC[C@]3(C1)C=CC([C@@H]3CC2)(C)C	0.0098273875
C[C@]12CCC[C@@]3(C1)C=CC([C@@H]3CC2)(C)C	0.0098273875
CC1(C=CC23C1CCC(C2)(CCC3)C)C	0.0098273875
C[C@@]12CCC[C@]3(C1)C=CC([C@H]3CC2)(C)C	0.0098273875
CC1=CC[C@@H](C=C1)C(C)C	0.008005451
CC(=CCCC(C)(C=C)OC(=O)C1=CC=CC=C1N)C	0.0050214264
COC1=C(C=CC(=C1)CC=C)O	0.00408333
CCCCCCCC1=CC(=O)C2=CC=CC=C2N1C	0.026270976
C[C@@H](CCC=C(C)C)CCOC(=O)C	0.0048094424
COC1=CC=C(C=C1)C2=CC(=O)C3=C(C=C(C=C3O2)O)O	0.0048304484
CC1=C2C[C@@H](CC[C@@]2(CCC1)C)C(C)(C)O	0.0121530825
COC1=C(C=CC(=C1)C2=C(C(=O)C3=C(C=C(C=C3O2)O)O)O)O	0.006790694
COC1=C(C=C(C=C1)C2=CC(=O)C3=C(C=C(C=C3O2)O)O)O	0.003619924
C[C@]12CC[C@@H](C([C@@H]1CC[C@@]3([C@@H]2CC=C4[C@]3(CC[C@@]5([C@H]4CC(CC5)(C)C)CO)C)C)(C)C)O	0.12490075
C[C@]12CC[C@H](C1(C)C)CC2=O	0.01089949
C1=CC(=CC=C1C2=CC(=O)C3=C(C(=C(C(=C3O2)[C@H]4[C@@H]([C@H]([C@@H]([C@H](O4)CO)O)O)O)O)[C@H]5[C@@H]([C@H]([C@@H]([C@H](O5)CO)O)O)O)O)O	0.007837532
C1=CC(=CC=C1C2=CC(=O)C3=C(C(=C(C(=C3O2)C4C(C(C(C(O4)CO)O)O)O)O)C5C(C(C(C(O5)CO)O)O)O)O)O	0.007837532
C1=CC(=CC=C1C2=CC(=O)C3=C(C(=C(C(=C3O2)[C@@H]4[C@@H](C([C@H]([C@H](O4)CO)O)O)O)O)[C@H]5[C@@H]([C@H]([C@H]([C@H](O5)CO)O)O)O)O)O	0.007837532
C1=CC(=CC=C1C2=CC(=O)C3=C(C(=C(C(=C3O2)C4[C@@H]([C@H](C([C@H](O4)CO)O)O)O)O)[C@@H]5[C@@H]([C@H](C([C@H](O5)CO)O)O)O)O)O	0.007837532
CCCCCCC=C	0.034991246
CCCCCC(C)C	0.019221742
CC1=C[C@@H]([C@H]2C[C@@H]1C2(C)C)O	0.009518228
CC/C=C/C=O	0.020382497
CC(=CCC/C(=C/CC/C(=C/CC/C=C(/CC/C=C(/CCC=C(C)C)\C)\C)/C)/C)C	0.008888894
C[C@H]1CC[C@@H]2[C@H]1[C@@H]3[C@@H](C3(C)C)CC[C@]2(C)O	0.0101201795
C[C@H]1CCC2C1C3C(C3(C)C)CC[C@]2(C)O	0.0101201795
C[C@@H]1CCC2C1[C@H]3[C@H](C3(C)C)CC[C@@]2(C)O	0.0101201795
CC1CCC2C1C3C(C3(C)C)CC[C@]2(C)O	0.0101201795
CC[C@@H](CC[C@@H](C)[C@H]1CC[C@@H]2[C@@]1(CC[C@H]3C2=CC[C@@H]4[C@@]3(CC[C@@H](C4)O)C)C)C(C)C	0.008222364
C1=COC(=C1)C=O	0.009828872
C[C@@H]1CC[C@H]([C@H]2[C@]13[C@@H]2C(=C)CC3)C(C)C	0.0072083203
CCCCC(C)CC	0.007363368
C1=CC(=C(C=C1C2=CC(=O)C3=C(C=C(C=C3O2)O)O)O)O	0.004035593
CC1=CC[C@H]2C[C@@H]1[C@]2(C)CCC=C(C)C	0.014217052
CC(=CCCC(=O)C)C	0.007320522
C1C(C[C@H](C([C@@H]1OC(=O)/C=C/C2=CC(=C(C=C2)O)O)O)OC(=O)/C=C/C3=CC(=C(C=C3)O)O)(O)C(=O)O	0.052707106
CCCCC/C=C/C=O	0.052106965
CCCCCC=CC=O	0.052106965
C/C/1=C\CCC(=C)[C@H]2CC([C@H]2CC1)(C)C	0.013287428
CC1=CC(=O)[C@@H](CC1)C(C)C	0.007472598
C1[C@H]([C@@H]([C@@H](C[C@]1(C(=O)O)OC(=O)/C=C/C2=CC(=C(C=C2)O)O)OC(=O)/C=C/C3=CC(=C(C=C3)O)O)O)O	0.04959253
CC(C)C1=C[C@@H]([C@@](CC1)(C)C=C)C(=C)C	0.00798796
CC(C)C1=CC(C(CC1)(C)C=C)C(=C)C	0.00798796
CC(C)C1=CC([C@@](CC1)(C)C=C)C(=C)C	0.00798796
CC1=CC2=C(C=C1)C(CCC2)(C)C	0.00921559
CN(C)CCCOC1=CC=CC(=C1)C(=O)OC	0.0067296633
CCCCCC(=O)OC	0.020251574
CC1CCC(=C1)C(C)C	0.0076605547
CC1=CC=C(C=C1)C(C)CCC=C(C)C	0.0055110194
CC(C)(C)C1=CC=CC=C1	0.059109144
CC(=CCC/C(=C\CCC(=C)C=C)/C)C	0.011456969
CC(C)CCCC(C)CCCC(C)CCCC(=O)C	0.004815037
CC[C@H](C)C(=O)O	0.040929724
CC1=CCC2(C1C2)C(C)C	0.007855005
CCCCCCOC(=O)C	0.024587423
CC1=CC(=CC(=C1)C)C	0.009468485
CCCCCCCCCCCCCCCCCCCCCCCCCCCCC	0.03503073
COC1=C(C=C(C=C1)C2=CC(=O)C3=C(C=C(C=C3O2)O[C@H]4[C@@H]([C@H]([C@@H]([C@H](O4)CO)O)O)O)O)O	0.0062822024
CCCCCCCCCCCCCCCCCCCCCCCCC	0.03503073
CC(=CC/C=C(/C)\C=C)C	0.008515533
CC(C)[C@H]1CCC(=C)C=C1	0.0071588056
C[C@H]1CC[C@H](C(=O)C1)C(C)C	0.0072638714
CCC1=CC=CC=C1	0.03948552
COC1=C(C=C(C=C1)C2CC(=O)C3=C(C=C(C=C3O2)O)O)O	0.015558649
COC1=C(C=C(C=C1)[C@H]2CC(=O)C3=C(C=C(C=C3O2)O)O)O	0.015558649
C[C@@H]1CC[C@@H]2[C@@H]1[C@H]3[C@H](C3(C)C)CC[C@@]2(C)O	0.0101201795
CC1CCC2C1C3C(C3(C)C)CCC2(C)O	0.0101201795
C[C@H]1CC[C@@H]2[C@@H]1[C@@H]3[C@H](C3(C)C)CC[C@@]2(C)O	0.0101201795
CC1CC[C@@H]2[C@@H]1[C@H]3[C@H](C3(C)C)CC[C@@]2(C)O	0.0101201795
CC1(CCC2(C(CC3(C(=C2C1)CCC4C3(CCC5C4(CCC(C5(C)C)O)C)C)C)O)CO)C	0.22759967
CCCCCCCCCCCCCCCCCCCCCCCCCCCCCCCCCCC	0.03503073
CC1=CC=C(C=C1)C(C)C	0.0062837745
C[C@@H]1CC[C@@H]2[C@]13CC[C@@]([C@H](C3)C2(C)C)(C)O	0.010693576
C1=CC=C2C=CC=CC2=C1	0.012829528
CC(C)CCO	0.0058497884
CC(=CCC/C(=C/CCC(=O)C)/C)C	0.007320522
CC1([C@H]2CC[C@H](C2)C1=C)C	0.02289528
CC(=C1CCC(CC1)(C)O)C	0.021531591
C/C=C/C(=O)C1=C(C=CCC1(C)C)C	0.005712948
COC1=C(C=C(C=C1)C2=CC(=O)C3=C(O2)C=C(C(=C3O)OC)O)OC	0.0041774944
C[C@H]1[C@@H]([C@H]([C@H]([C@@H](O1)OC[C@@H]2[C@@H]([C@@H]([C@H]([C@@H](O2)OC3=C(OC4=CC(=CC(=C4C3=O)O)O[C@H]5[C@@H]([C@@H]([C@H]([C@@H](O5)C)O)O)O)C6=CC=C(C=C6)O)O)O)O)O)O)O	0.0053378
CCCCCCCCCCCCCCC(=O)OC	0.026016267
C1=CC(=CC=C1C2=CC(=O)C3=C(C=C(C=C3O2)O[C@H]4[C@@H]([C@H]([C@@H]([C@H](O4)CO)O)O)O)O)O	0.005949554
C/C/1=C/CCC(=C)[C@H]2CC([C@@H]2CC1)(C)C	0.013287428
CC(CCC(C(C)CO)O)C1CC[C@@]2([C@@]1(CC[C@]34C2CCC5[C@]3(C4)CCC(C5(C)C)O)C)C	0.006540349
CC1=CC[C@H](CC1=O)C(=C)C	0.008999813
CC1=CC[C@](CC1)(C(C)C)O	0.0058903033
C[C@@H]1CC[C@H]([C@H]2[C@]13[C@@H]2C(=CC3)C)C(C)C	0.0064135585
CC1CCC(C2C13C2C(=CC3)C)C(C)C	0.0064135585
C[C@@H]1CC[C@H]([C@H]2C13[C@@H]2C(=CC3)C)C(C)C	0.0064135585
C[C@@H]1CC[C@H]([C@H]2C13C2C(=CC3)C)C(C)C	0.0064135585
C[C@@H]1CCC([C@H]2[C@]13C2C(=CC3)C)C(C)C	0.0064135585
C[C@@H]1CC[C@H](C2[C@@]13[C@H]2C(=CC3)C)C(C)C	0.0064135585
COC1=C(C=CC(=C1)CO)O	0.0055312156
CC1=CCC(=CC1)C(C)C	0.0073241233
C1=CC(=C(C=C1C2=C(C(=O)C3=C(C=C(C=C3O2)O)O)O)O)O	0.0067568133
CCCCCCCCCCCCCCCCCCCCCCCCCCCC	0.03503073
C[C@]12CC[C@@H](C([C@@H]1CC[C@@]3([C@@H]2CC=C4[C@]3(C[C@@H]([C@@]5([C@H]4CC(CC5)(C)C)C)O)C)C)(C)C)O	0.01387058
CC(=CCC/C(=C/C/C=C(\C)/C=C)/C)C	0.008515533
CC1=CC=CO1	0.008461007
CCOC(=O)C(C)C	0.004610294
CC1=CC(=O)CC(C1)(C)C	0.009634776
CC(C)(C)C1=CC(=C(C=C1)O)C(C)(C)C	0.00486536
C1=CC=C(C=C1)CC=O	0.039820585
CC/C=C\CCOC(=O)C	0.013389265
C[C@]12CC[C@H](C1(C)C)C[C@H]2O	0.010300185
CC1=CC[C@@H](C=C1)[C@@H](C)CCC=C(C)C	0.0066076918
CCCCCCCCC=O	0.034991246
CC1=CC=C(C=C1)C(=C)C	0.008982653
C[C@H]1[C@@H]([C@H]([C@H]([C@@H](O1)OC[C@@H]2[C@H]([C@@H]([C@H]([C@@H](O2)OC3=CC(=C4C(=C3)OC(=CC4=O)C5=CC=C(C=C5)OC)O)O)O)O)O)O)O	0.0068060486
C1=CC(=CC=C1C2=C(C(=O)C3=C(C=C(C=C3O2)O)O)O)O	0.0060255635
C[C@H]1[C@@H]([C@H]([C@H]([C@@H](O1)OC[C@@H]2[C@H]([C@@H]([C@H]([C@@H](O2)OC3=CC(=C4C(=C3)OC(=CC4=O)C5=CC(=C(C=C5)OC)O)O)O)O)O)O)O)O	0.0062822024
CC1=CC[C@@H](CC1)C(=C)C	0.010944257
CC[C@@H](C)C(=O)C	0.005556687
C[C@H]1C2C3CCC4[C@]5(CC[C@@H](C(C5CC[C@]4([C@@]3(C[C@@H]([C@]2(C[C@@H]6[C@]1(O6)C)C)O)C)C)(C)C)O)C	0.012198063
CC1=CC=C(C=C1)C(C)(C)O	0.00839504
CC(C)CC=O	0.006218012
CC(=CCC[C@](C)(C=C)O)C	0.008888894
CC(=CCC[C@@](C)(C=C)O)C	0.008888894
CCCCCCCCCCCCCCCCCCCCCCCCCC	0.03503073
CCCCC/C=C\C/C=C\CCCCCCCC(=O)OC	0.041824054
C[C@]12CC[C@H](C1(C)C)C[C@H]2O	0.010300185
CCCCCCCCCCCCCCCC(=O)OC	0.026016267
CC(C)CC(=O)OC	0.00484842
CC1=C[C@H]2C(=C(CCCC2(C)C)C)CC1	0.014637064
C[C@]12CCCC(=C)[C@@H]1C[C@@H](CC2)C(C)(C)O	0.010300185
C1[C@H]([C@@H]([C@@H](C[C@]1(C(=O)O)O)OC(=O)/C=C/C2=CC(=C(C=C2)O)O)O)O	0.052707106
CCC1=CC=CC(=C1)C	0.009919278
CCCCCCCCCCCCCCCCCCCCCCCC	0.03503073
CC1=CC[C@H](CC1)C(=C)CCC=C(C)C	0.010179473
COC1=C(C=C(C=C1)C2=CC(=O)C3=C(C(=C(C=C3O2)OC)OC)O)O	0.020969106
CCCCCCCCCCCCCCCCCCCCCCCCCC(=O)OC	0.026016267
CC(=C)[C@@H]1CC[C@@]([C@@H](C1)C(=C)C)(C)C=C	0.034578614
CC1=CC[C@H](C[C@@H]1O)C(=C)C	0.009741628
C[C@H]1[C@@H]2[C@H]3CC[C@@H]4[C@]5(CC[C@@H](C([C@@H]5CC[C@]4([C@@]3(C[C@@H]([C@]2(CC=C1C)C)O)C)C)(C)C)O)C	0.0082685985
CCCCCCCCCCCCCCCC(=O)OC(C)C	0.01476491
C[C@@]12CCC[C@@](C1)([C@H]3CC([C@@H]3CC2)(C)C)O	0.011643047
CC(=CCC/C(=C\C/C=C(/C)\C=C)/C)C	0.008515533
C[C@H]1[C@@H]2[C@H]3CC[C@@H]4[C@]5(CC[C@@H](C([C@@H]5CC[C@]4([C@@]3(C[C@@H]([C@]2(CCC1=C)C)O)C)C)(C)C)O)C	0.010693576
CCCCCCCCCCCCCCCCCCCCCCC	0.03503073
CC1=CC[C@H](C[C@H]1O)C(=C)C	0.009741628
CC(=C)[C@@H]1CC[C@]2([C@H]1[C@H]3CC[C@@H]4[C@]5(CC[C@@H](C([C@@H]5CC[C@]4([C@@]3(C[C@@H]2O)C)C)(C)C)O)C)C	0.012638247
CC[C@@H](CC[C@@H](C)[C@H]1CC[C@@H]2[C@@]1(CC[C@H]3[C@H]2CC=C4[C@@]3(CC[C@@H](C4)O)C)C)C(C)C	0.006009104
CC1=CC(=O)CC(C1=O)(C)C	0.034213517
C1[C@H](OC2=CC(=CC(=C2C1=O)O)O)C3=CC=C(C=C3)O	0.019666675
C1C(OC2=CC(=CC(=C2C1=O)O)O)C3=CC=C(C=C3)O	0.019666675
C1[C@@H](OC2=CC(=CC(=C2C1=O)O)O)C3=CC=C(C=C3)O	0.019666675
COC1=C(C=C(C=C1)C2=C(C(=O)C3=C(C(=C(C=C3O2)OC)OC)O)OC)OC	0.03063088
CC1=C[C@@H]2[C@@H](CCC(=C2CC1)C)C(C)C	0.0083776405
CC1=CC2C(CCC(=C2CC1)C)C(C)C	0.0083776405
CC1=C[C@H]2[C@@H](CCC(=C2CC1)C)C(C)C	0.0083776405
CC1=C[C@H]2[C@H](CCC(=C2CC1)C)C(C)C	0.0083776405
CCCCCCCCCCCCCCCCCCCCC(=O)OC	0.026016267
CC(=CCC[C@](C)(C=C)OC(=O)C)C	0.008706753
CC/C=C/C=C/C=O	0.020382497
CC1=CC(=O)[C@H]2C[C@@H]1C2(C)C	0.0084352745
CC(=O)O[C@H]1CC[C@]2([C@H](C1(C)C)CC[C@@]3([C@@H]2CC=C4[C@]3(CC[C@@]5([C@H]4CC(CC5)(C)C)C)C)C)C	0.016119791
C1=CC(=C(C=C1C2=C(C(=O)C3=C(C=C(C=C3O2)O)O)O[C@H]4[C@@H]([C@H]([C@@H]([C@H](O4)CO)O)O)O)O)O	0.0067357314
C1=CC(=C(C=C1C2=CC(=O)C3=C(C=C(C=C3O2)O[C@H]4[C@@H]([C@H]([C@@H]([C@H](O4)CO)O)O)O)O)O)O	0.007001431
C1=CC(=C(C=C1C2=CC(=O)C3=C(C=C(C=C3O2)O[C@H]4[C@@H]([C@H]([C@@H]([C@H](O4)C(=O)O)O)O)O)O)O)O	0.027625846
C[C@H]1[C@@H]([C@H]([C@H]([C@@H](O1)O[C@@H]2[C@H]([C@@H]([C@H](O[C@H]2OC3=CC(=C4C(=C3)OC(=CC4=O)C5=CC=C(C=C5)O)O)CO)O)O)O)O)O	0.0053378
C[C@@]12CC[C@@H]3[C@H](CC3(C)C)C(=C)CC[C@H]1O2	0.009138119
CC1(C2CC1C(=C)C(=O)C2)C	0.010010035
C[C@@H]1CC[C@@H]2[C@]13CC=C([C@H](C3)C2(C)C)C	0.010126712
CCCCCCCCCCCCCC(=O)OC	0.026016267
CCCCCCCCCCCCCCCCCCCCCCCCCCCCCCCC	0.03503073
CC1=C[C@@H]([C@@H]2C[C@H]1C2(C)C)O	0.009518228
C1=CC=C(C=C1)COC(=O)C2=CC=CC=C2	0.0438384
CC/C=C\C/C=C\C/C=C\CCCCCCCC(=O)OC	0.018545615
CCC1=CC2=C(C=CC2=C(C=C1)C)C	0.012075109
CCCCCC/C=C\CCCCCCCC(=O)OC	0.04680017
C1C(C[C@H](C([C@@H]1OC(=O)/C=C/C2=CC(=C(C=C2)O)O)O)OC(=O)/C=C/C3=CC(=C(C=C3)O)O)(O)C(=O)O	0.052707106
C1[C@H]([C@@H]([C@@H](C[C@]1(C(=O)O)O)OC(=O)/C=C/C2=CC(=C(C=C2)O)O)OC(=O)/C=C/C3=CC(=C(C=C3)O)O)O	0.04199073
CCCCCCCCCCCCCCCCCCCCCC(=O)OC	0.026016267
CCCCCCOC(=O)CCC	0.029300341
C[C@@H](CCC[C@@H](C)CCC/C(=C/CO)/C)CCCC(C)C	0.0058429986
CC(C)CCCC(C)CCCC(C)CCC/C(=C/CO)/C	0.0058429986
CC(C)CCCC(C)CCCC(C)CCCC(=CCO)C	0.0058429986
CC(C)CCCC(C)CCCC(C)CCC/C(=C\CO)/C	0.0058429986
C[C@@H](CCC[C@@H](C)CCCC(=CCO)C)CCCC(C)C	0.0058429986
C/C/1=C\CCC(=C)/C=C/[C@@H](CC1)C(C)C	0.0088990275
C/C/1=C/CCC(=C)/C=C\C(CC1)C(C)C	0.0088990275
C/C/1=C\CCC(=C)/C=C/C(CC1)C(C)C	0.0088990275
CC1=CCCC(=C)C=CC(CC1)C(C)C	0.0088990275
C/C/1=C/CCC(=C)/C=C\[C@@H](CC1)C(C)C	0.0088990275
C/C/1=C\CCC(=C)/C=C/[C@H](CC1)C(C)C	0.0088990275
CC1=CCCC(=C)/C=C/[C@@H](CC1)C(C)C	0.0088990275
C/C/1=C\CCC(=C)C=CC(CC1)C(C)C	0.0088990275
C[C@]12CC[C@@H](C([C@@H]1CC[C@@]3([C@@H]2CCC4=C5CC(CC[C@@]5([C@H](C[C@]43C)O)C)(C)C)C)(C)C)O	0.02504809
CCCCCCCCCCCCCCCCCCCCCC	0.03503073
CC1=C(C=C(C=C1)C(C)C)O	0.004506403
CCCCCCCC=C	0.034991246
CC1=CC2=C(C=C1)C=C(C=C2)C	0.022411088
CC1=CCC(CC1)C(=C)CC/C=C(\C)/CO	0.010179473
COC1=CC(=CC2=C1OCO2)CC=C	0.009973687
CC(C)CC(=O)OCC1=CC=CC=C1	0.028646931
CC(=CCC/C(=C\C/C=C(/C)\C=C)/C)C	0.008515533
CC(=CCC/C(=C/C/C=C(/C)\C=C)/C)C	0.008515533
CCCCCCCCCCCCCCCCCCCCCCCCCCCC(=O)OC	0.026016267
CCC(CC[C@@H](C)[C@H]1CC[C@@H]2[C@@]1(CC[C@H]3[C@H]2CCC4=CC(=O)CC[C@]34C)C)C(C)C	0.00651062
CCCCCC=O	0.029005183
C1=CC(=CC=C1[C@@H]2[C@H](C(=O)C3=C(C=C(C=C3O2)O)O)O)O	0.018631395
C1=CC=C(C=C1)C=O	0.059600398
C[C@]12CC[C@@H](C([C@@H]1CC[C@@]3([C@@H]2CC=C4[C@]3(C[C@@H]([C@@]5([C@H]4CC(CC5)(C)C)CO)O)C)C)(C)C)O	0.07104164
CC1(CCC2(C(C1)C3=CCC4C5(CCC(C(C5CCC4(C3(CC2O)C)C)(C)C)O)C)CO)C	0.07104164
C[C@@]12CC[C@@H](C([C@@H]1CC[C@@]3([C@@H]2CC=C4[C@@]3(C[C@@H]([C@@]5([C@H]4CC(CC5)(C)C)CO)O)C)C)(C)C)O	0.07104164
C[C@]12CC[C@@H](C(C1CC[C@@]3(C2CC=C4[C@]3(C[C@@H]([C@@]5([C@H]4CC(CC5)(C)C)CO)O)C)C)(C)C)O	0.07104164
CCCCCCC=O	0.034991246
C[C@@]12CC[C@@H]([C@H]1CC[C@H]3[C@]2(CC[C@@H]4[C@@]3(CC[C@@H](C4(C)C)O)C)C)[C@@]5(CC[C@H](O5)C(C)(C)O)C	0.013414976
CC1=CC(=CC=C1)C(C)C	0.009290528
CCCCCC1=CC=CO1	0.027122129
CC1(C2CCC(O1)(CC2)C)C	0.18639632
CC(C)C1=CC=C(C=C1)C=O	0.0064315237
C[C@@]12C[C@H](CC(C1=CC(=O)O2)(C)C)O	0.0066750464
C[C@H]1[C@@H]([C@H]([C@H]([C@@H](O1)OC2=C(OC3=CC(=CC(=C3C2=O)O)O)C4=CC(=C(C=C4)O)O)O)O)O	0.006043631
CCCCCCCCCCCCCCCCCCCCCCCCCCC	0.03503073
CC(=CCC[C@@](C)([C@H]1CC[C@@]2([C@@H]1CC[C@H]3[C@]2(CC[C@@H]4[C@@]3(CC[C@@H](C4(C)C)O)C)C)C)O)C	0.009946134
CC(C)[C@@]12CCC(=C)[C@@H]1C2	0.010435578
CC1([C@H]2CC=C([C@@H]1C2)CO)C	0.014348874
CCCCCCCCCCCCCCCCCCCC(=O)OC	0.026016267
C1=CC(=CC=C1C2=CC(=O)C3=C(C=C(C=C3O2)O)O)O	0.0034277579
CC1=CC2=C(C=C1)C(CC=C2)(C)C	0.011565255
CC1=CC[C@]2(CC[C@@H]([C@]2(CC1)O)C(C)C)C	0.006773991
CCCCCCCCCCCCCCCCCCCCCCCCCCCCCC	0.03503073
C1[C@@H](OC2=CC(=CC(=C2C1=O)O)O[C@H]3[C@@H]([C@H]([C@@H]([C@H](O3)C(=O)O)O)O)O)C4=CC(=C(C=C4)O)O	0.083905466
CC(=CCC/C(=C\CCC(=O)C)/C)C	0.007320522
COC1=C(C=CC(=C1)C2=C(C(=O)C3=C(C(=C(C=C3O2)OC)OC)O)OC)O	0.039014135
CC(=CCC/C(=C\CC/C(=C\CO)/C)/C)C	0.008888894
COC1=CC=C(C=C1)C2=CC(=O)C3=C(C=C(C=C3O2)O[C@H]4[C@@H]([C@H]([C@@H]([C@H](O4)CO)O)O)O)O	0.0068060486
CC(=CC[C@@H](CO)C(=C)C)C	0.007703979
CC(=CCC/C(=C/C/C=C(\C)/C=C)/C)C	0.008515533
CC(=CCC/C(=C/C=C/C(=O)C)/C)C	0.007320522
CC(=C)[C@@H]1CC[C@]2(CCCC(=C)[C@@H]2C1)C	0.010300185
CC(=C)C1CCC2(CCCC(=C)C2C1)C	0.010300185
CC(=C)[C@H]1CC[C@@]2(CCCC(=C)[C@H]2C1)C	0.010300185
CC(=C)[C@@H]1CC[C@]2(CCCC(=C)[C@H]2C1)C	0.010300185
C[C@@H]1CC[C@@H]2[C@@H](C2(C)C)[C@H]3[C@@H]1CCC3=C	0.008400115
CC1CCCC2=CCC3C(C12C)C3(C)C	0.010849676
C1CC(CC=C1)CO	0.012190675
COC1=C(C=CC(=C1)C2=CC(=O)C3=C(C=C(C=C3O2)O)O)O	0.003619924
CC(=C)C1CCC2(C1C3CCC4C5(CCC(C(C5CCC4(C3(CC2O)C)C)(C)C)O)C)CO	0.066667445
CC(=C)[C@@H]1CC[C@]2([C@H]1[C@H]3CC[C@@H]4[C@]5(CC[C@@H](C([C@@H]5CC[C@]4([C@@]3(C[C@@H]2O)C)C)(C)C)O)C)CO	0.066667445
CC(=C)[C@@H]1CC[C@]2(C1C3CCC4[C@]5(CC[C@@H](C(C5CC[C@]4([C@@]3(C[C@@H]2O)C)C)(C)C)O)C)CO	0.066667445
CC(=C)C1CC[C@]2(C1C3CCC4[C@]5(CC[C@@H](C(C5CC[C@]4([C@@]3(C[C@@H]2O)C)C)(C)C)O)C)CO	0.066667445
CC1=CC=CC=C1	0.057758022
CC1=CC[C@H](CC1)C(C)(C)O	0.010944257
CCCCCCCCCCCCCC(CC(CC)CC)CC(CC)CC	0.030468171
CC(=C/C=C/C(=O)C)C	0.00795433
CC(=C/C=C\C(=O)C)C	0.00795433
CC1=CC(=C(C=C1)C(C)C)O	0.0039116377
CCCCCCCCCCCCCCCCCC(=O)OC	0.026016267
CC(C)[C@@]12CC[C@@](C=C1)(OO2)C	0.0070633832
CC(=C)[C@@H]1CC[C@]2([C@H]1[C@H]3CC[C@@H]4[C@]5(CC[C@@H](C([C@@H]5CC[C@]4([C@@]3(CC2)C)C)(C)C)O)C)C	0.012638247
CCCCCCCCCC(=O)OC	0.026016267
C[C@@H]1CC[C@H](C(=O)C1)C(C)C	0.0072638714
C[C@@H]1CC[C@@]2(CC[C@@]3(C(=CC[C@H]4[C@]3(CC[C@@H]5[C@@]4(CC[C@@H](C5(C)C)O)C)C)[C@@H]2[C@H]1C)C)C	0.017686673
CC(CCC(C(C)(C)O)O)C1CCC2(C1(CCC34C2CCC5C3(C4)CCC(C5(C)C)O)C)C	0.006540349
CCCCCCCCCCCCCCCCCCCCCCC(=O)OC	0.026016267
CCCCCCCCCCCC(=O)OC	0.026016267
CCCCCCCCCCCCCCCC(=O)O	0.93582445
CC1=C[C@@H]([C@@H](CC1)C(C)C)O	0.006727439
CCCC=CC=O	0.020382497
CC(=O)O[C@@H]1C[C@@H]2CC[C@]1(C2(C)C)C	0.0077314656
CC[C@H](CC[C@@H](C)[C@H]1CC[C@@H]2[C@@]1(CC[C@H]3[C@H]2CC=C4[C@@]3(CC[C@@H](C4)O)C)C)C(C)C	0.006009104
C/C=C(\C)/C=O	0.008515533
C[C@@]12CC[C@@H](C1(C)C)C=C2	0.010958104
CC1=CC[C@@]2(CCCC([C@]23[C@H]1C3)(C)C)C	0.012399417
CC1=CCC2(CCCC(C23C1C3)(C)C)C	0.012399417
CC1=CC[C@]2(CCCC(C23C1C3)(C)C)C	0.012399417
CC1=CC[C@]2(CCCC([C@@]23[C@@H]1C3)(C)C)C	0.012399417
CC(=CC/C=C(\C)/C=C)C	0.008515533
CC1=CC=CC(CC1=O)(C)C	0.007940619
CC1=CC=C(CC1)C(C)C	0.006661992
CC(=O)CC(C)(C)O	0.0073290165
CC1=CC(=CC=C1)C	0.009510274
C1[C@H]([C@H]([C@@H](C[C@@]1(C(=O)O)O)OC(=O)/C=C/C2=CC(=C(C=C2)O)O)OC(=O)/C=C/C3=CC(=C(C=C3)O)O)O	0.04199073
C1[C@H]([C@H]([C@@H](C[C@@]1(C(=O)O)O)OC(=O)C=CC2=CC(=C(C=C2)O)O)OC(=O)C=CC3=CC(=C(C=C3)O)O)O	0.04199073
C1C(C(C(CC1(C(=O)O)O)OC(=O)C=CC2=CC(=C(C=C2)O)O)OC(=O)C=CC3=CC(=C(C=C3)O)O)O	0.04199073
C1C(C(C(CC1(C(=O)O)O)OC(=O)/C=C/C2=CC(=C(C=C2)O)O)OC(=O)/C=C/C3=CC(=C(C=C3)O)O)O	0.04199073
C1[C@H]([C@H](C(C[C@@]1(C(=O)O)O)OC(=O)/C=C/C2=CC(=C(C=C2)O)O)OC(=O)/C=C/C3=CC(=C(C=C3)O)O)O	0.04199073
C1[C@H]([C@@H]([C@@H](C[C@]1(C(=O)O)O)OC(=O)/C=C/C2=CC(=C(C=C2)O)O)OC(=O)/C=C/C3=CC(=C(C=C3)O)O)O	0.04199073
C1C(C(C(C[C@@]1(C(=O)O)O)OC(=O)C=CC2=CC(=C(C=C2)O)O)OC(=O)C=CC3=CC(=C(C=C3)O)O)O	0.04199073
C1[C@H](C([C@@H](CC1(C(=O)O)O)O)OC(=O)/C=C/C2=CC(=C(C=C2)O)O)O	0.038263377
COC1=C(C=CC(=C1)C2=CC(=O)C3=C(C=C(C=C3O2)O[C@H]4[C@@H]([C@H]([C@@H]([C@H](O4)CO)O)O)O)O)O	0.0062822024
C/C=C(\C)/C=C/C=C(C)C	0.00925184
C[C@H]1CC[C@H](C2=C1C=CC(=C2)C)C(C)C	0.009457368
C[C@H]1CC[C@H]([C@H]2[C@H]1C=C[C@@H](C2)C)C(C)C	0.0071588056
CC(=CCC/C(=C/CC/C(=C/CO)/C)/C)C	0.008888894
CCCCC/C=C/C/C=C/CCCCCCCC(=O)OC	0.041824054
CCCCCCCCCCCCCCCCCCCCC	0.03503073
CC(=CCCC(=C)C=C)C	0.011456969
CC1=CC(=C(C=C1)C(C)C)OC	0.035908062
CC1=CCC(=C(C)C)CC1	0.017655047
C1[C@H]([C@H]([C@@H](C[C@@]1(C(=O)O)O)OC(=O)/C=C/C2=CC(=C(C=C2)O)O)O)O	0.052707106
C(CCCBr)CCBr	0.012775769
CCCOC(=O)CC(C)C	0.00484842
CC(C)C1=CC=C(C=C1)CO	0.0053354157
CC1=C2C[C@@H](CC[C@]2(CCC1)C)C(C)(C)O	0.0121530825
CCCCCCCCCCCCCCCCCCCl	0.028819859
CC1=CC=CC(C1=O)(C)C	0.007940619
CC1=CC=CC=C1C	0.008831997
C[C@@H]1[C@H]2C[C@]2(CC1=O)C(C)C	0.0060013793
CC1=CC[C@@H](C=C1)C(C)C	0.008005451
CCC(C)CC(C)C	0.007363368
C1[C@H]([C@@H]([C@@H](C[C@]1(C(=O)O)O)OC(=O)/C=C/C2=CC(=C(C=C2)O)O)O)O	0.052707106
CC(C)[C@@H]1CC[C@@]2([C@H]1[C@@H]3[C@H]2CCC3=C)C	0.005316652
CCCCCCCCCCCCCCCCCCI	0.03503073
C[C@H]1[C@@H]([C@H]([C@H]([C@@H](O1)OC[C@@H]2[C@H]([C@@H]([C@H]([C@@H](O2)OC3=CC(=C4C(=O)C[C@H](OC4=C3)C5=CC(=C(C=C5)OC)O)O)O)O)O)O)O)O	0.01901607
CC1=CC=C(CC1)[C@H](C)CCC=C(C)C	0.005439051
CCCCCCCCCCCCCCCCC(=O)OC	0.026016267
CC1=CC2=C(C=CC=C2C=C1)C	0.022982756
CCOC(=O)C=C(C)C	0.0070099924
CCCCCCCC/C=C\CCCCCCCC(=O)O	0.9671277
CC1=CC[C@H](CC1)C(=C)C	0.010944257
COC1=C(C=C(C=C1)CC=C)OC	0.005952717
CC1=CC[C@H]2C[C@@H]1C2(C)C	0.013590904
CC[C@H](CC[C@@H](C)[C@H]1CC[C@@H]2[C@@]1(CC[C@H]3[C@H]2CC=C4[C@@]3(CC[C@@H](C4)O)C)C)C(C)C	0.006009104
CCCCCCCCCCCCCC(=O)O	0.93582445
C1=CC(=CC=C1/C=C/C(=O)C2=C(C=C(C=C2)O)O)O	0.0035778112
C1=CC(=C(C(=C1)O)C(=O)CCCCCCCCC2=CC=C(C=C2)O)O	0.004985299
COC1=C(C=C(C=C1)C=O)O	0.004859707
C/C=C/C1=CC2=C(C=C1)OCO2	0.00851177
C1=CC(=C(C=C1C(=O)O)O)O	0.04513246
C[C@@H]1CC2=CC(=C(C=C2[C@H]([C@@H]1C)C3=CC(=C(C=C3)O)OC)O)OC	0.040065702
C[C@]12CC[C@H](C1(C)C)CC2=O	0.01089949
CC(=CCC[C@](C)(C=C)O)C	0.008888894
CC(=CCC[C@@](C)(C=C)O)C	0.008888894
C[C@H](CC1=CC(=C(C=C1)O)OC)[C@@H](C)CC2=CC(=C(C=C2)O)OC	0.0045402804
CCC(=O)C1=C(C=C(C=C1)OC)OC	0.0059016505
C/C=C/C1=CC(=C(C=C1)OC(C)[C@H](C2=CC(=C(C=C2)O)OC)O)OC	0.0039698654
C[C@@H]1[C@@H]([C@H](O[C@H]1C2=CC(=C(C=C2)O)OC)C3=CC(=C(C(=C3)OC)O)OC)C	0.006363652
CC1C(C(OC1C2=CC3=C(C=C2)OCO3)C4=CC5=C(C=C4)OCO5)C	0.010007602
C[C@H]1[C@@H]([C@H](O[C@@H]1C2=CC3=C(C=C2)OCO3)C4=CC5=C(C=C4)OCO5)C	0.010007602
C/C=C/C1=CC(=C(C=C1)O)OC	0.005444163
C[C@@H]1[C@@H]([C@@H](O[C@@H]1C2=CC(=C(C=C2)O)OC)C3=CC(=C(C=C3)O)OC)C	0.0055159116
COC1=CC(=CC2=C1OCO2)CC=C	0.009973687
C[C@H](CC1=CC2=C(C=C1)OCO2)[C@@H](C)CC3=CC(=C(C=C3)O)OC	0.0045402804
CC[C@H](CC[C@@H](C)[C@H]1CC[C@@H]2[C@@]1(CC[C@H]3[C@H]2CC=C4[C@@]3(CC[C@@H](C4)O[C@H]5[C@@H]([C@H]([C@@H]([C@H](O5)CO)O)O)O)C)C)C(C)C	0.009491001
CC1=CC[C@H](C=C1)C(C)C	0.008005451
CC1=CC[C@](CC1)(C(C)C)O	0.0058903033
CC(C)NC[C@@H](COC1=CC=C(C=C1)CC(=O)N)O	0.0036120398
CC1=CC[C@@H](C=C1)C(C)C	0.008005451
C/C=C/C1=CC2=C(C(=C1)OC)O[C@@H]([C@H]2C)C3=CC(=C(C=C3)O)OC	0.011712819
C/C=C/C1=CC2=C(C(=C1)OC)O[C@H]([C@@H]2C)C3=CC(=C(C=C3)O)OC	0.011712819
C/C=C/C1=CC2=C(C(=C1)OC)OC(C2C)C3=CC(=C(C=C3)O)OC	0.011712819
CC=CC1=CC2=C(C(=C1)OC)OC(C2C)C3=CC(=C(C=C3)O)OC	0.011712819
C/C=C/C1=CC2=C(C(=C1)OC)OC([C@H]2C)C3=CC(=C(C=C3)O)OC	0.011712819
COC(=O)CCCCCCCC(=O)OC	0.011431162
CCCCCCCCCCCCCCCCC(=O)O	0.93582445
CCCCC=CC(=O)OC.CCCCC=CC(=O)OC	0.014279511
CC1=CC2=C(C=C1)NC(=C2)C3=CC=CC=C3	0.10865917
CC1=CC=C(C=C1)C2=CN3C=CC=CC3=C2	0.0073994864
C/C/1=C\CCC(=C)[C@H]2CC([C@@H]2CC1)(C)C	0.013287428
CCCCOC(=O)C1=CC=CC=C1C(=O)OCCCC(C)C	0.0038753708
CCC1(C=CC(C=C1)(C)CC)C	0.01127
CCCCCCCCCCCCCCC(=O)OC	0.026016267
C[C@@H]1CC[C@H]([C@H]2[C@]13[C@@H]2C(=CC3)C)C(C)C	0.0064135585
CC1CCC(C2C13C2C(=CC3)C)C(C)C	0.0064135585
C[C@@H]1CC[C@H]([C@H]2C13[C@@H]2C(=CC3)C)C(C)C	0.0064135585
C[C@@H]1CC[C@H]([C@H]2C13C2C(=CC3)C)C(C)C	0.0064135585
C[C@@H]1CCC([C@H]2[C@]13C2C(=CC3)C)C(C)C	0.0064135585
C[C@@H]1CC[C@H](C2[C@@]13[C@H]2C(=CC3)C)C(C)C	0.0064135585
CCCCC(C)CCC(C)CC	0.007363368
C(CS(=O)(=O)Cl)CCl	0.008188479
CCCCCCCCCCCCCCCCCCC(=O)O	0.93582445
CC[C@H](/C=C/[C@@H](C)[C@H]1CC[C@@H]2[C@@]1(CC[C@H]3[C@H]2CC=C4[C@@]3(CC[C@@H](C4)O)C)C)C(C)C	0.009634649
C/C=C(/CC[C@@H](C)[C@H]1CC[C@@H]2[C@@]1(CC[C@H]3C2=CC[C@@H]4[C@@]3(CC[C@@H]([C@H]4C)O)C)C)\C(C)C	0.003946143
CC(=CCC/C(=C/CC[C@@](C)(C=C)O)/C)C	0.008888894
C1CCC(CC1)N	0.049922373
CCCCCCCCCCCCC	0.03503073
CC[C@H](/C=C/[C@@H](C)[C@H]1CC[C@@H]2[C@@]1(CC[C@H]3C2=CC[C@@H]4[C@@]3(CC[C@@H](C4)O)C)C)C(C)C	0.012247493
CC(=CCC/C(=C/C/C=C(\C)/C=C)/C)C	0.008515533
CCCCCC/C=C\CCCCCCCC(=O)O	0.9671277
CC(C)CC(C)C	0.006225235
CC1=C[C@@H]2[C@@H](CCC(=C2CC1)C)C(C)C	0.0083776405
CC1=CC2C(CCC(=C2CC1)C)C(C)C	0.0083776405
CC1=C[C@H]2[C@@H](CCC(=C2CC1)C)C(C)C	0.0083776405
CC1=C[C@H]2[C@H](CCC(=C2CC1)C)C(C)C	0.0083776405
CCCCCCCCCCCCCCCCCC(=O)O	0.93582445
C(C(Cl)(Cl)Cl)O	0.009382994
CC1CCC2=C1CC3CCC2(C3(C)C)C	0.011572039
CC(=C)[C@H]1CC[C@@]([C@H](C1)C(=C)C)(C)C=C	0.034578614
CC1=CC=CC=C1	0.057758022
CC1=CC[C@H](CC1)C(C)(C)O	0.010944257
CCCCCCCC(=O)OC	0.026016267
CCCCCCCCCCCCCCCCCC	0.03503073
CC(=CCC/C(=C/C(=O)OC)/C)C	0.007320522
CCCCCCCCCC(=O)OC	0.026016267
CCCCCCCCCCCCCC(=O)OC	0.026016267
CC1(C2CC=C(C1C2)CO)C	0.014348874
C1=CC(=C(C=C1C2=CC(=O)C3=C(C=C(C=C3O2)O)O)O)O	0.004035593
CC(=CCC[C@@](C)(C=C)OC(=O)C)C	0.008706753
CCCCC(C)C	0.007363368
C[C@H](CCC(=C)C(C)C)[C@H]1CC[C@@]2([C@@]1(CC[C@]34[C@H]2CC[C@@H]5[C@]3(C4)CC[C@@H](C5(C)C)O)C)C	0.006540349
CCCCCCCCC=O	0.034991246
C/C/1=C\CC(/C=C/C/C(=C/CC1)/C)(C)C	0.034416236
C[C@H](CC[C@@H](C)C(C)C)[C@H]1CC[C@@H]2[C@@]1(CC[C@H]3[C@H]2CC=C4[C@@]3(CC[C@@H](C4)O)C)C	0.005255375
CCCCCCCCCCCCCCCC(=O)O	0.93582445
CC[C@H](CC[C@@H](C)[C@H]1CC[C@@H]2[C@@]1(CC[C@H]3[C@H]2CC=C4[C@@]3(CC[C@@H](C4)O)C)C)C(C)C	0.006009104
C(C(Cl)Cl)(Cl)Cl	0.008653451
CCCCCCCC/C=C\CCCCCCCC(=O)O	0.9671277
C/C/1=C\CCC(=C)/C=C/[C@@H](CC1)C(C)C	0.0088990275
C/C/1=C/CCC(=C)/C=C\C(CC1)C(C)C	0.0088990275
C/C/1=C\CCC(=C)/C=C/C(CC1)C(C)C	0.0088990275
CC1=CCCC(=C)C=CC(CC1)C(C)C	0.0088990275
C/C/1=C/CCC(=C)/C=C\[C@@H](CC1)C(C)C	0.0088990275
C/C/1=C\CCC(=C)/C=C/[C@H](CC1)C(C)C	0.0088990275
CC1=CCCC(=C)/C=C/[C@@H](CC1)C(C)C	0.0088990275
C/C/1=C\CCC(=C)C=CC(CC1)C(C)C	0.0088990275
CC1=CC[C@@H](CC1)C(=C)C	0.010944257
C[C@H](CCC=C(C)C)[C@@H]1CC[C@]2([C@]1(CC[C@H]3C2=CC[C@@H]4[C@@]3(CC[C@@H](C4(C)C)O)C)C)C	0.009280088
C[C@H](CCC=C(C)C)C1CC[C@]2([C@]1(CCC3C2=CC[C@@H]4[C@@]3(CC[C@@H](C4(C)C)O)C)C)C	0.009280088
CC(CCC=C(C)C)C1CCC2(C1(CCC3C2=CCC4C3(CCC(C4(C)C)O)C)C)C	0.009280088
C[C@H](CCC=C(C)C)[C@H]1CC[C@@]2([C@@]1(CCC3C2=CCC4[C@@]3(CC[C@@H](C4(C)C)O)C)C)C	0.009280088
CCCCCCCCC(=O)OC	0.026016267
CC(=O)OCCCl	0.0069347653
C(S(=O)(=O)Cl)Cl	0.009982925
CCCCCCCCCCC	0.03503073
CC(=CCC[C@](C)(C=C)O)C	0.008888894
CC(=CCC[C@@](C)(C=C)O)C	0.008888894
CC(C)CCCCCCCCCCC(=O)OC	0.0075207395
C1CC2C(C1)C3CCC2C3=O	0.010101248
CC(C)COC(=O)C1=CC=CC=C1C(=O)OCC(C)C	0.004046115
CC1=CC(=CC=C1)C	0.009510274
CCCCCC(=O)OC	0.020251574
CC1=CC[C@H]2[C@H]3[C@@H]1[C@@]2(CC[C@H]3C(C)C)C	0.0077617625
CC1=CCC2C3C1C2(CCC3C(C)C)C	0.0077617625
CC1=CC[C@H]2[C@H]3C1[C@]2(CC[C@H]3C(C)C)C	0.0077617625
CC1=CCC2[C@H]3[C@@H]1[C@@]2(CC[C@H]3C(C)C)C	0.0077617625
CC1=CC[C@H]2[C@H]3C1[C@@]2(CCC3C(C)C)C	0.0077617625
C[C@H]1[C@@H]2CC[C@H]3[C@@]4(CC[C@@H]([C@]4(CC[C@@]35[C@@]2(C5)CC[C@@H]1O)C)[C@H](C)CCC(=C)C(C)C)C	0.007123722
COC(=O)CCCCCCCC=O	0.011417967
CCCCCC=O	0.029005183
C1=CC=C(C=C1)C=O	0.059600398
CCCCC/C=C\C/C=C\C/C=C\C/C=C\CCCC(=O)O	0.9576842
CCCCCCCC/C=C\CCCCCC(=O)OC	0.04680017
CCCCCCCCCCCCCCCCCCCCC(=O)O	0.93582445
C[C@@H]1[C@H](CC[C@]2([C@H]1CC=C3[C@@H]2CC[C@]4([C@H]3CC[C@@H]4[C@H](C)CCC(=C)C(C)C)C)C)O	0.005768486
CC1=C(C(CCC1)(C)C)/C=C/C(=C/C=C/C(=C/C=C/C=C(/C=C/C=C(/C=C/C2=C(CCCC2(C)C)C)\C)\C)/C)/C	0.026575955
C1=CC=C2C(=C1)C(=CN2)C[C@@H](C(=O)O)N	0.07884023
CC(C1=CC2CC1C=C2)O	0.004078791
CCCCCCCCCCCCCCC=C	0.034991246
CC1(C2CCC(O1)(CC2)C)C	0.18639632
C[C@H]1[C@@H]2CCC3=C([C@]2(CC[C@@H]1O)C)CC[C@]4([C@]3(CC[C@@H]4[C@H](C)CCC(=C)C(C)C)C)C	0.0067546796
CCC1=CC=CC=C1	0.03948552
CC(=O)C1=CC=CO1	0.005907514
CCCCCCCC/C=C\CCCCCCCC(=O)OC	0.04680017
CC1=CCCC(C1=C)(C)C	0.008866719
C[C@H](CCCC(C)C)[C@H]1CC[C@@]2([C@@]1(CC[C@]34[C@H]2CC[C@@H]5[C@]3(C4)CC[C@@H](C5(C)C)O)C)C	0.006540349
CC/C=C\C/C=C\C/C=C\CCCCCCCC(=O)O	0.32761228
COC1=C(C=CC(=C1)CC=C)O	0.00408333
CC(C)[C@@H]1CC[C@@]2([C@H]1[C@@H]3[C@H]2CCC3=C)C	0.005316652
CC(=CCCC(C)(C=C)OC(=O)C1=CC=CC=C1N)C	0.0050214264
CN1CCC2=CC(=C(C3=C2[C@@H]1CC4=CC=CC=C43)OC)OC	0.0900358
C[N+]1(CCC2=CC(=C(C3=C2[C@@H]1CC4=C3C(=C(C=C4)OC)OC)O)O)C	0.07017681
CC(C)C1C(C(=O)NC(C(=O)N/C=C/C2=CC=C(O1)C=C2)C(C(C)C)O)NC(=O)C(CC3=CC=CC=C3)N(C)C	0.031954985
COC1=C(C=C2[C@@H](NCCC2=C1)CC3=CC=C(C=C3)O)O	0.0045335353
COC1=C(C(=C2C(=C1)OC(=CC2=O)C3=CC=C(C=C3)O)O)[C@H]4[C@@H]([C@H]([C@@H]([C@H](O4)CO)O[C@H]5[C@@H]([C@H]([C@@H]([C@H](O5)CO)O)O)O)O)O	0.007927742
COC1=C(C(=C2C(=C1)OC(=CC2=O)C3=CC=C(C=C3)O)O)[C@H]4C([C@H]([C@@H](C(O4)CO)O[C@H]5C([C@H]([C@@H](C(O5)CO)O)O)O)O)O	0.007927742
COC1=C(C(=C2C(=C1)OC(=CC2=O)C3=CC=C(C=C3)O)O)[C@H]4[C@@H]([C@H]([C@@H]([C@H](O4)CO)O)O)O	0.008902165
C[C@H]1[C@@H]([C@H]([C@H]([C@@H](O1)O[C@@H]2[C@H]([C@H](CO[C@H]2O[C@H]3CC[C@@]4([C@H]5CC[C@@H]6[C@H]7[C@@](C[C@@H](O[C@@]78C[C@]6([C@@]5(CC[C@H]4C3(C)C)C)CO8)C=C(C)C)(C)O)C)O)O[C@H]9[C@@H]([C@H]([C@@H]([C@H](O9)CO[C@H]1[C@@H]([C@H]([C@@H]([C@H](O1)CO)O)O)O)O)O)O[C@H]1[C@@H]([C@H]([C@@H](CO1)O)O)O)O)O)O	0.027848743
C1=CC(=CC=C1C2=CC(=O)C3=C(C(=C(C(=C3O2)[C@H]4[C@@H]([C@H]([C@@H]([C@H](O4)CO)O)O)O)O)[C@H]5[C@@H]([C@H]([C@@H]([C@H](O5)CO)O)O)O)O)O	0.007837532
C1=CC(=CC=C1C2=CC(=O)C3=C(C(=C(C(=C3O2)C4C(C(C(C(O4)CO)O)O)O)O)C5C(C(C(C(O5)CO)O)O)O)O)O	0.007837532
C1=CC(=CC=C1C2=CC(=O)C3=C(C(=C(C(=C3O2)[C@@H]4[C@@H](C([C@H]([C@H](O4)CO)O)O)O)O)[C@H]5[C@@H]([C@H]([C@H]([C@H](O5)CO)O)O)O)O)O	0.007837532
C1=CC(=CC=C1C2=CC(=O)C3=C(C(=C(C(=C3O2)C4[C@@H]([C@H](C([C@H](O4)CO)O)O)O)O)[C@@H]5[C@@H]([C@H](C([C@H](O5)CO)O)O)O)O)O	0.007837532
CC(=C)[C@@H]1CC[C@]2([C@H]1[C@H]3CC[C@H]4[C@]([C@@]3(CC2)C)(CC[C@@H]5[C@@]4(C[C@H]([C@@H](C5(C)C)O)O)C)C)C(=O)O	0.109520674
CC(C)C[C@H]1C(=O)NC[C@@H](C2=CC=C(C=C2)O[C@H]([C@@H](C(=O)N1)NC(=O)[C@H](CC3=CC=CC=C3)N(C)C)C(C)C)O	0.023901619
CC(C)CC1C(=O)N/C=C/C2=CC=C(C=C2)OC(C(C(=O)N1)NC(=O)/C=C/C3=CC=CC=C3)C(C)C	0.048032716
CC(C)CC1C(=O)N/C=C/C2=CC=C(C=C2)OC(C(C(=O)N1)NC(=O)C(CC3=CC=CC=C3)NC)C(C)C	0.023175292
COC1=C(C(=C2C(=C1)OC(=CC2=O)C3=CC=C(C=C3)O)O)[C@H]4[C@@H]([C@H]([C@@H]([C@H](O4)CO)O)O)O	0.008902165
CC(C)C[C@H]1C(=O)NC[C@@H](C2=CC=C(C=C2)O[C@H]([C@@H](C(=O)N1)NC(=O)[C@H](CC3=CC=CC=C3)N(C)C)C(C)C)OC	0.023901619
CC(=C)[C@@H]1CC[C@]2([C@H]1[C@H]3CC[C@@H]4[C@]5(CC[C@@H](C([C@@H]5CC[C@]4([C@@]3(CC2)C)C)(C)C)O)C)CO	0.06288977
CC(=C)[C@@H]1CC[C@]2([C@H]1[C@H]3CC[C@@H]4[C@]5(CC[C@@H](C([C@@H]5CC[C@]4([C@@]3(CC2)C)C)(C)C)O)C)C(=O)O	0.042786755
CCC(C)C1C(=O)N/C=C\C2=CC=C(C=C2)OC3CCN(C3C(=O)N1)C(=O)C(C(C)CC)NC(=O)C(CC4=CC=CC=C4)N(C)C	0.009211794
C[C@H]1[C@@H]([C@H]([C@H]([C@@H](O1)O[C@@H]2[C@H]([C@H](CO[C@H]2O[C@H]3CC[C@@]4([C@H]5CC[C@@H]6[C@H]7[C@@](C[C@@H](O[C@@]78C[C@]6([C@@]5(CC[C@H]4C3(C)C)C)CO8)C=C(C)C)(C)O)C)O)O[C@H]9[C@@H]([C@H]([C@@H]([C@H](O9)CO)O)O)O[C@H]1[C@@H]([C@H]([C@@H](CO1)O)O)O)O)O)O	0.027848743
COC1=C(C=CC(=C1)C2=C(C(=O)C3=C(C(=C(C=C3O2)OC)OC)O)OC)O	0.039014135
CC1=C(C(CCC1)(C)C)/C=C/C(=C/C=C/C(=C/CO)/C)/C	0.009413465
CCCCCCCCCCCCCCCCC(=O)O	0.93582445
C[C@]12CC[C@H](C([C@@H]1CC[C@@]3([C@@H]2CC=C4[C@]3(CC[C@@]5([C@H]4CC(CC5)(C)C)C(=O)O)C)C)(C)C)O	0.08199305
CCCCCCCC(CCCC)C1=CC=CC=C1	0.1315066
CC1=CC2=C(C=CC=N2)C(=C1O)C	0.00861339
CC1(C2CCC3(C(C2(CCC1O)C)CCC4C3(CCC4C5(CCC(O5)C(C)(C)O)C)C)C)C	0.013414976
CC(=CCC[C@@](C)([C@H]1CC[C@@]2([C@@H]1[C@@H](C[C@H]3[C@]2(CC[C@@H]4[C@@]3(CC[C@@H](C4(C)C)O[C@H]5[C@@H]([C@H]([C@@H]([C@H](O5)CO)O)O)O[C@H]6[C@@H]([C@H]([C@@H]([C@H](O6)CO)O)O)O)C)C)O)C)O[C@H]7[C@@H]([C@H]([C@@H]([C@H](O7)CO[C@H]8[C@@H]([C@H]([C@H](CO8)O[C@H]9[C@@H]([C@H]([C@@H](CO9)O)O)O)O)O)O)O)O)C	0.010917218
CCCCCCCC(=O)O	0.93582445
CCCCCC(=O)O	0.93582445
C/C/1=C/CCC(=C)[C@H]2CC([C@@H]2CC1)(C)C	0.013287428
CCCCCCCCCCCCCCCCCC(=O)O	0.93582445
C[C@@H]1CCC(=C(C)C)C(=O)C1	0.009781044
C([C@H]([C@H]([C@@H](C(=O)CO)O)O)O)O	0.008453702
CC(=CCC[C@@](C)([C@H]1CC[C@@]2([C@@H]1[C@@H](C[C@H]3[C@]2(CC[C@@H]4[C@@]3(CC[C@@H](C4(C)C)O[C@H]5[C@@H]([C@H]([C@@H]([C@H](O5)CO)O)O)O[C@H]6[C@@H]([C@H]([C@@H]([C@H](O6)COC(=O)CC(=O)O)O)O)O)C)C)O)C)O[C@H]7[C@@H]([C@H]([C@@H]([C@H](O7)CO)O)O)O)C	0.049288273
CC(=CCC[C@@](C)(C1CC[C@@]2([C@@H]1[C@@H](CC3[C@]2(CCC4[C@@]3(CC[C@@H](C4(C)C)O[C@H]5[C@@H]([C@H]([C@@H]([C@H](O5)CO)O)O)O[C@H]6[C@@H]([C@H]([C@@H]([C@H](O6)COC(=O)CC(=O)O)O)O)O)C)C)O)C)O[C@H]7[C@@H]([C@H]([C@@H]([C@H](O7)CO[C@H]8[C@@H]([C@H]([C@@H]([C@H](O8)CO)O)O)O)O)O)O)C	0.049288273
CCCCCCCCCC(CCC)C1=CC=CC=C1	0.1315066
CC1=CC[C@H](CC1)C(=C)CCC=C(C)C	0.010179473
CCCCC/C=C\C/C=C\CCCCCCCC(=O)OCC(OC(=O)CCCCCCC/C=C\C/C=C\CCCCC)COC(=O)CCCCCCC/C=C\C/C=C\CCCCC	0.03306601
CC(=O)OCCC1=CC=CC=C1	0.03948552
CCCCCCCC(=O)OC	0.026016267
CCCCCCCCC(=O)O	0.93582445
CC(=CCC[C@@](C)([C@H]1CC[C@@]2([C@@H]1[C@@H](C[C@H]3[C@]2(C[C@@H]([C@@H]4[C@@]3(CC[C@@H](C4(C)C)O)C)O[C@H]5[C@@H]([C@H]([C@@H]([C@H](O5)CO)O)O)O[C@H]6[C@@H]([C@H]([C@@H]([C@H](O6)CO)O)O)O)C)O)C)O)C	0.012171787
CCCCCCCC(CCC)C1=CC=CC=C1	0.1315066
C/C/1=C\CCC(=C)[C@H]2CC([C@H]2CC1)(C)C	0.013287428
CC(=O)C1=C(C=C2C(=C1)C=CC(O2)(C)C)OC	0.0065493495
CCCCCCCCCC(CC)C1=CC=CC=C1	0.1966012
CCCCCCCCC(CC)C1=CC=CC=C1	0.1966012
CCCCCCCCCCCCCCCC(=O)O	0.93582445
CC[C@H](CC[C@@H](C)[C@H]1CC[C@@H]2[C@@]1(CC[C@H]3[C@H]2CC=C4[C@@]3(CC[C@@H](C4)O)C)C)C(C)C	0.006009104
CC(=CCC[C@@](C)([C@H]1CC[C@@]2([C@@H]1[C@@H](C[C@H]3[C@]2(CC[C@@H]4[C@@]3(CC[C@@H](C4(C)C)O[C@H]5[C@@H]([C@H]([C@@H]([C@H](O5)CO)O)O)O[C@H]6[C@@H]([C@H]([C@@H]([C@H](O6)CO)O)O)O)C)C)O)C)O[C@H]7[C@@H]([C@H]([C@@H]([C@H](O7)CO[C@H]8[C@@H]([C@H]([C@@H](CO8)O)O)O)O)O)O)C	0.010917218
CC(=CCC[C@](C)([C@H]1CC[C@@]2([C@@H]1[C@@H](C[C@H]3[C@]2(CC[C@@H]4[C@@]3(CC[C@@H](C4(C)C)O[C@H]5[C@@H]([C@H]([C@@H]([C@H](O5)CO)O)O)O[C@H]6[C@@H]([C@H]([C@@H]([C@H](O6)CO)O)O)O)C)C)O)C)O[C@H]7[C@@H]([C@H]([C@@H]([C@H](O7)CO[C@H]8[C@@H]([C@H]([C@@H](CO8)O)O)O)O)O)O)C	0.010917218
CC(=CCC[C@@](C)([C@H]1CC[C@@]2([C@@H]1[C@@H](C[C@H]3[C@]2(CC[C@@H]4[C@@]3(CC[C@@H](C4(C)C)O[C@H]5[C@@H]([C@H]([C@@H]([C@H](O5)CO)O)O)O[C@H]6[C@@H]([C@H]([C@@H]([C@H](O6)CO)O)O)O)C)C)O)C)O[C@H]7[C@@H]([C@H]([C@@H]([C@H](O7)CO[C@@H]8[C@@H]([C@@H]([C@@H](CO8)O)O)O)O)O)O)C	0.010917218
CCCCCCCCC(CCCC)C1=CC=CC=C1	0.1315066
CCCCCCCCC(CCC)C1=CC=CC=C1	0.1315066
CCCCCCCCCCC	0.03503073
CCCCCCCC(C(CC#CC#CC(C=C)O)O)O	0.045541443
[C@@H]1([C@H]([C@H](OC([C@@H]1O)O)C(=O)O)O)O	0.055486683
CCCCCCCCCCCC	0.03503073
CCCCCCCC(CC)C1=CC=CC=C1	0.1966012
CC(=CCC[C@@](C)([C@H]1CC[C@@]2([C@@H]1[C@@H](C[C@H]3[C@]2(C[C@@H]([C@@H]4[C@@]3(CC[C@@H](C4(C)C)O)C)O)C)O)C)O)C	0.009946134
CC[C@H](CC[C@@H](C)[C@H]1CC[C@@H]2[C@@]1(CC[C@H]3[C@H]2CC=C4[C@@]3(CC[C@@H](C4)O[C@H]5[C@@H]([C@H]([C@@H]([C@H](O5)CO)O)O)O)C)C)C(C)C	0.009491001
C1=CC(=C(C=C1C[C@H](C(=O)O)OC(=O)/C=C/C2=C3[C@@H]([C@H](OC3=C(C=C2)O)C4=CC(=C(C=C4)O)O)C(=O)O[C@H](CC5=CC(=C(C=C5)O)O)C(=O)O)O)O	0.043111272
CC[C@H](CC[C@@H](C)[C@H]1CC[C@@H]2[C@@]1(CC[C@H]3C2=CCC4[C@@]3(CC[C@@H](C4)O)C)C)C(C)C	0.008222364
CC[C@H](CC[C@@H](C)[C@H]1CC[C@@H]2[C@@]1(CC[C@H]3C2=CC[C@@H]4[C@@]3(CC[C@@H](C4)O)C)C)C(C)C	0.008222364
CC1=CC=C(C=C1)C(C)CCC=C(C)C	0.0055110194
CCCCCCCCCCCCCCCC(=O)OC[C@H](COP(=O)([O-])OCC[N+](C)(C)C)OC(=O)CCCCCCC/C=C\C/C=C\CCCCC	0.0422528
CCCCCCCCCCCCCCCC(=O)OC[C@H](COP(=O)([O-])OCC[N+](C)(C)C)OC(=O)CCCCCCC/C=C/C/C=C/CCCCC	0.0422528
CCCCCCCCCCCCCCCC(=O)OCC(COP(=O)([O-])OCC[N+](C)(C)C)OC(=O)CCCCCCCC=CCC=CCCCCC	0.0422528
CCCCCCCCCCCCCCCC(=O)OC[C@H](COP(=O)([O-])OCC[N+](C)(C)C)OC(=O)CCCCCCCC=CCC=CCCCCC	0.0422528
CCCCCCCCCC(CC)C1CCCCC1	0.039357275
CC(=CCCC(C)(C1CCC2(C1C(CC3C2(CCC4C3(CCC(C4(C)C)OC5C(C(C(C(O5)CO)O)O)OC6C(C(C(C(O6)CO)O)O)OC7C(C(C(C(O7)CO)O)O)O)C)C)O)C)OC8C(C(C(C(O8)COC9C(C(C(C(O9)CO)O)O)O)O)O)O)C	0.010917218
CCCCCCCCCCCCO	0.03503073
CC(=CCC[C@@](C)([C@H]1CC[C@@]2([C@@H]1[C@@H](C[C@H]3[C@]2(CC[C@@H]4[C@@]3(CC[C@@H](C4(C)C)O)C)C)O)C)O)C	0.009946134
CC(=CCC[C@](C)([C@H]1CC[C@@]2([C@@H]1[C@@H](C[C@H]3[C@]2(CC[C@@H]4[C@@]3(CC[C@@H](C4(C)C)O)C)C)O)C)O)C	0.009946134
CC(=CCC[C@](C)([C@H]1CC[C@]2([C@@H]1[C@@H](C[C@H]3[C@]2(CC[C@@H]4[C@@]3(CC[C@@H](C4(C)C)O)C)C)O)C)O)C	0.009946134
CC(=CCC[C@@](C)([C@H]1CC[C@@]2([C@@H]1[C@@H](C[C@H]3[C@]2(CC[C@@H]4[C@@]3(CC[C@@H](C4(C)C)O[C@H]5[C@@H]([C@H]([C@@H]([C@H](O5)CO)O)O)O[C@H]6[C@@H]([C@H]([C@@H]([C@H](O6)COC(=O)CC(=O)O)O)O)O)C)C)O)C)O[C@H]7[C@@H]([C@H]([C@@H]([C@H](O7)CO)O)O)O)C	0.049288273
C/C=C(/C)\C(=O)O[C@H]1[C@H](C2=C(C=CC3=C2OC(=O)C=C3)OC1(C)C)OC(=O)C	0.009648258
C/C=C(/C)\C(=O)O[C@@H]1[C@H](C2=C(C=CC3=C2OC(=O)C=C3)OC1(C)C)OC(=O)C	0.009648258
CC=C(C)C(=O)OC1C(C2=C(C=CC3=C2OC(=O)C=C3)OC1(C)C)OC(=O)C	0.009648258
CC=C(C)C(=O)O[C@@H]1[C@@H](C2=C(C=CC3=C2OC(=O)C=C3)OC1(C)C)OC(=O)C	0.009648258
C/C=C(/C)\C(=O)OC1C(C2=C(C=CC3=C2OC(=O)C=C3)OC1(C)C)OC(=O)C	0.009648258
C/C=C(\C)/C(=O)OC1C(C2=C(C=CC3=C2OC(=O)C=C3)OC1(C)C)OC(=O)C	0.009648258
C/C=C(\C)/C(=O)O[C@H]1[C@H](C2=C(C=CC3=C2OC(=O)C=C3)OC1(C)C)OC(=O)C	0.009648258
CC=C(C)C(=O)O[C@H]1[C@H](C2=C(C=CC3=C2OC(=O)C=C3)OC1(C)C)OC(=O)C	0.009648258
CC(C)(C)C1=C(C=CC(=C1)OC)O	0.0046602054
CC/C(=C/CC[C@@](C)(C1CC[C@]2(C1[C@H](CC3C2C[C@H](C4[C@@]3(CCC(C4(C)C)O)C)O[C@H]5[C@@H]([C@H]([C@@H]([C@H](O5)CO)O)O)O[C@H]6[C@@H]([C@@H]([C@H]([C@@H](O6)C)O)O)O)O)C)O)/C	0.014381363
CCCCCCC[C@H]1[C@H](O1)CC#CC#C[C@@H](C=C)O	0.054267813
CCCCCCCC1C(O1)CC#CC#CC(C=C)O	0.054267813
C[C@]12CC[C@@H](C([C@@H]1CC[C@@]3([C@@H]2CC=C4[C@]3(CC[C@@]5([C@H]4CC(CC5)(C)C)C(=O)O[C@H]6[C@@H]([C@H]([C@@H]([C@H](O6)CO)O)O)O)C)C)(C)C)O[C@H]7[C@@H]([C@H]([C@@H]([C@H](O7)C(=O)O)O)O)O[C@H]8[C@@H]([C@H]([C@@H]([C@H](O8)CO)O)O)O	0.06115852
CC(=CCC[C@@](C)([C@H]1CC[C@@]2([C@@H]1[C@@H](C[C@H]3[C@]2(CC[C@@H]4[C@@]3(CC[C@@H](C4(C)C)O[C@H]5[C@@H]([C@H]([C@@H]([C@H](O5)CO)O)O)O)C)C)O)C)O)C	0.010917218
CC(=CCCC(C)(C1CCC2(C1C(CC3C2(CCC4C3(CCC(C4(C)C)OC5C(C(C(C(O5)CO)O)O)O)C)C)O)C)O)C	0.010917218
CC(=CCC[C@@](C)(C1CC[C@@]2(C1C(CC3[C@]2(CCC4[C@@]3(CCC(C4(C)C)OC5C(C(C(C(O5)CO)O)O)O)C)C)O)C)O)C	0.010917218
CC(=CCC[C@@](C)([C@H]1CC[C@@]2(C1[C@@H](C[C@H]3[C@]2(CCC4[C@@]3(CC[C@@H](C4(C)C)OC5C(C(C(C(O5)CO)O)O)O)C)C)O)C)O)C	0.010917218
CC(=CCC[C@@](C)([C@H]1CC[C@@]2([C@@H]1[C@@H](C[C@H]3[C@]2(CC[C@@H]4[C@@]3(CC[C@@H](C4(C)C)OC5C(C(C(C(O5)CO)O)O)O)C)C)O)C)O)C	0.010917218
CC(=CCC[C@](C)([C@H]1CC[C@@]2([C@@H]1[C@@H](C[C@H]3[C@]2(CC[C@@H]4[C@@]3(CC[C@@H](C4(C)C)O[C@H]5[C@@H]([C@H]([C@@H]([C@H](O5)CO)O)O)O)C)C)O)C)O)C	0.010917218
CC(=CCC[C@@](C)([C@H]1CC[C@@]2([C@@H]1[C@@H](C[C@H]3[C@]2(CC[C@@H]4[C@@]3(CC[C@@H](C4(C)C)O[C@@H]5[C@@H]([C@H]([C@@H]([C@H](O5)CO)O)O)O)C)C)O)C)O)C	0.010917218
CC(=CCC[C@@](C)([C@@H]1CC[C@@]2([C@H]1[C@@H](C[C@H]3[C@]2(CC[C@@H]4[C@@]3(CC[C@@H](C4(C)C)O[C@H]5[C@@H]([C@H]([C@@H]([C@H](O5)CO)O)O)O)C)C)O)C)O)C	0.010917218
CC(=CCC[C@@](C)([C@H]1CC[C@@]2(C1[C@@H](C[C@H]3[C@]2(CC[C@@H]4[C@@]3(CC[C@@H](C4(C)C)O[C@H]5[C@@H]([C@H]([C@@H]([C@H](O5)CO)O)O)O)C)C)O)C)O)C	0.010917218
CC(=CCC[C@](C)([C@H]1CC[C@@]2(C1[C@@H](C[C@H]3[C@]2(CC[C@@H]4[C@@]3(CC[C@@H](C4(C)C)O[C@H]5[C@@H]([C@H]([C@@H]([C@H](O5)CO)O)O)O)C)C)O)C)O)C	0.010917218
C/C=C/C1=CC(=C(C=C1)O)OC	0.005444163
CC(=O)CC1=CC=CC=C1	0.03948552
CCCCCCCCCCC(C)C1=CC=CC=C1	0.10620464
CC(C)/C=C/CCCCC(=O)NCC1=CC(=C(C=C1)O)OC	0.0058883466
CC1=CC=C(C=C1)[C@@H](C)CCC=C(C)C	0.0055110194
CCCCC/C=C\C/C=C\CCCCCCCC(=O)O	0.96317565
COC1=C(C=C(C=C1)CC2=NC=CC3=CC(=C(C=C32)OC)OC)OC	0.043491725
CC/C=C\C/C=C\C/C=C\CCCCCCCC(=O)O	0.32761228
CC1=CC[C@H](CC1)C(=C)CCC=C(C)C	0.010179473
C1CCC(CC1)C2=CC=C(C=C2)OCCO	0.039412156
CC1(CCCC2(C3C1C(C2=C)CC3)C)C	0.012385674
C[C@]12CCCC([C@@H]3[C@H]1CC[C@@H]3C2=C)(C)C	0.012385674
C[C@]12CCCC([C@H]3[C@H]1CC[C@@H]3C2=C)(C)C	0.012385674
C[C@@]12CCCC(C3C1CCC3C2=C)(C)C	0.012385674
C[C@]12CCCC([C@@H]3C1CCC3C2=C)(C)C	0.012385674
CC1=CC=C(C=C1)C(C)C	0.0062837745
C1=CC(=C(C=C1/C=C/C(=O)O)O)O	0.04138053
C1=CC=C(C=C1)C2=[O+]C3=CC=CC=C3C=C2	0.06986944
CCCCCCCCCCO	0.03503073
CC1=C(C(CCC1=O)(C)C)/C=C/C(=C/C=C/C(=C/C=C/C=C(/C=C/C=C(/C=C/C2=C(C(=O)CCC2(C)C)C)\C)\C)/C)/C	0.020637088
CCCCCCCCCCCCCCCCCO	0.03503073
C1C(C(OC(=O)C2=CC(=C(C(=C2C3=C(C(=C(C=C3C(=O)O1)O)O)O)O)O)O)C4C(OC(=O)C5=CC(=C(C(=C5C6=C(C(=C(C=C6C(=O)O4)O)O)O)O)O)O)C(=O)O)OC(=O)C7=CC(=C(C(=C7)O)O)O	0.037513714
CC(=CCC/C(=C/CCC(=O)C)/C)C	0.007320522
C1=CC2=C(C(=C1)O)C(=O)C3=C(C2=O)C=C(C=C3O)C(=O)O	0.3907658
C1=CC=C(C=C1)CO	0.0438384
CC(=O)O	0.06114106
CC1=C(SC=[N+]1CC2=CN=C(N=C2N)C)CCO	0.00801304
CCCCCCCCCCCCCCCCCCCCCCC	0.03503073
C1C[C@H](NC1)C(=O)O	0.06771295
C(C(CO)O)O	0.008594525
CCCCCC(=O)OCC	0.018330762
CC1=C(C2=C(CC[C@@](O2)(C)CCC[C@H](C)CCC[C@H](C)CCCC(C)C)C(=C1O)C)C	0.007441442
CC(C)(CC1=CC=CC=C1)OC=O	0.13005881
CCCCCCCCCCCCCCCCCCC=O	0.034991246
CCCCCCCCCCCCC/C=C\CCCCCCCC	0.06255361
C[C@@H]1CC[C@@]2(CC[C@@]3(C(=CC[C@H]4[C@]3(CC[C@@H]5[C@@]4(CC[C@@H](C5(C)C)O)C)C)[C@@H]2[C@H]1C)C)C(=O)O	0.08199305
CCCCCCCC=CC=O	0.06255361
CCCCCCCCCCCCC	0.03503073
C[C@H](CCC=C(C)C)[C@H]1CC[C@@]2([C@@]1(CC=C3C2CC[C@@H]4[C@@]3(CC[C@@H](C4(C)C)O)C)C)C	0.0065448494
CCCCCCCC(=O)O	0.93582445
C[C@@H]1CC[C@@]2([C@H]([C@H]3[C@@H](O2)[C@H]([C@@H]4[C@@]3(CC[C@H]5[C@H]4CC[C@@H]6[C@@]5(C[C@H]([C@@H](C6)O[C@H]7[C@@H]([C@H]([C@H]([C@H](O7)CO)O[C@H]8[C@@H]([C@H]([C@@H]([C@H](O8)CO)O)O[C@H]9[C@@H]([C@H]([C@@H](CO9)O)O)O)O[C@H]2[C@@H]([C@H]([C@@H]([C@H](O2)CO)O)O[C@H]2[C@@H]([C@H]([C@@H]([C@H](O2)CO)O)O)O)O)O)O)O)C)C)O)C)OC1	0.2717241
C1=CC(=CC=C1C2=C(C(=O)C3=C(C=C(C=C3O2)O)O)O[C@H]4[C@@H]([C@H]([C@@H]([C@H](O4)CO)O)O)O)O	0.00600675
CCCCCC(=O)O	0.93582445
C1[C@@H]([C@H](OC2=CC(=CC(=C21)O)O)C3=CC(=C(C=C3)O)O)O	0.0047703846
COC1=C(C=CC(=C1)C2=C(C(=O)C3=C(C=C(C=C3O2)O)O)O)O	0.006790694
CCCCCC/C=C\CCCCCCCC(=O)O	0.9671277
CCCCC/C=C\C/C=C\CCCCCCCC(=O)OCC	0.03793637
CCCCCCCCCCCCCCCCCCCC=O	0.034991246
CCCC(C)C	0.007363368
CCCCCCCCCCCCCCCCCCCCCCCCCCCC	0.03503073
C1=CC(=C(C=C1C2=C(C(=O)C3=C(C=C(C=C3O2)O)O)O)O)O	0.0067568133
C[C@H](CCCC(C)C)[C@H]1CC[C@@H]2[C@@]1(CC[C@H]3[C@H]2CC[C@H]4[C@@]3(CCCC4)C)C	0.008772103
CCCCCCCCCCCCCCCCCCCCCC=O	0.034991246
CCCCCCCCCCCCCC=O	0.034991246
CCCCCCCCCC=O	0.034991246
CC(=O)[C@H]1CC[C@@H]2[C@@]1(CC[C@H]3[C@H]2CCC4=CC(=O)CC[C@]34C)C	0.0064374986
C[C@H](/C=C/[C@H](C)C(C)C)[C@H]1CC[C@@H]2[C@@]1(CCC3=C2CC=C4[C@@]3(CC[C@@H](C4)O)C)C	0.03237382
CCCCCCCC=O	0.034991246
CCCCCC=C/C=C/C=O	0.052106965
CCCCCCCCCCCCCCCCCC(=O)O	0.93582445
CC1=CC2=C(C(=C1)O)C(=O)C3=C(C2=O)C=C(C=C3OC4C(C(C(C(O4)CO)O)O)O)O	0.02993496
CC1=C(C(CCC1)(C)C)/C=C/C(=C/C=C/C(=C/C=C/C=C(\C)/C=C/C=C(\C)/C=C/C2=C(C[C@H](CC2(C)C)O)C)/C)/C	0.031090224
CC1=C(C(C[C@@H](C1)O)(C)C)/C=C/C(=C/C=C/C(=C/C=C/C=C(/C=C/C=C(/C=C/C2=C(C[C@H](CC2(C)C)O)C)\C)\C)/C)/C	0.031090224
CC[C@H](CC[C@@H](C)[C@H]1CC[C@@H]2[C@@]1(CC[C@H]3[C@H]2CC[C@H]4[C@@]3(CCCC4)C)C)C(C)C	0.010025126
CC[C@H](CC[C@@H](C)[C@H]1CC[C@@H]2[C@@]1(CC[C@H]3[C@H]2CC=C4[C@@]3(CC[C@@H](C4)O)C)C)C(C)C	0.006009104
C1=CC=C(C=C1)C2=CC(=O)C3=CC=CC=C3O2	0.055839404
CC1=CC[C@H](CC1)C(C)(C)O	0.010944257
C1=COC(=C1)C=O	0.009828872
CC(=CCCC(=O)C)C	0.007320522
CCCCCCCCCCCCCCCCCC	0.03503073
C([C@@H]([C@@H]1C(=C(C(=O)O1)O)O)O)O	0.0046538357
CC(C)CCOC(=O)C1=CC=CC=C1	0.03675789
C1C(C(OC2=CC(=CC(=C21)O)O)C3=CC(=C(C=C3)O)O)OC4(C(C(C5=C(C=C(C=C5O4)O)O)O)O)C6=CC=C(C=C6)O	0.0053348667
CCOC1=CC(=C(C=C1CC(C)N)OCC)OCC	0.007548484
C(C(=O)O)C(CC(=O)O)(C(=O)O)O	0.07143427
C[C@@H]1CC[C@@]2(CC[C@@]3(C(=CC[C@H]4[C@]3(CC[C@@H]5[C@@]4(CC[C@@H](C5(C)C)O)C)C)[C@@H]2[C@H]1C)C)C	0.017686673
C[C@@H]1CC[C@@]2([C@H]([C@H]3[C@@H](O2)[C@H]([C@@H]4[C@@]3(CC[C@H]5[C@H]4CC[C@@H]6[C@@]5(C[C@H]([C@@H](C6)O)O)C)C)O)C)OC1	0.20490542
CCCCC(C)C	0.007363368
CCOC(=O)CC(C(=O)OCC)SP(=S)(OC)OC	0.0056494037
C[C@@]1(CC[C@H](C(O1)(C)C)O)C=C	0.0070703467
CCCCCCCCCCCCCCCC	0.03503073
C[C@]12CC[C@H](C1(C)C)C[C@H]2O	0.010300185
CCCCCCCCC=O	0.034991246
CCCCCC/C=C/CCCCCCCC(=O)OC	0.04680017
CCCCCC(=O)OCCCCC	0.019133108
CCCCCCCCCCCCC=O	0.034991246
CCCCCCCCCCCCCCCC(=O)O	0.93582445
C1=CC=C(C=C1)CCO	0.0438384
C1C(C(OC2=CC(=CC(=C21)O)O)C3=CC(=C(C=C3)O)O)OC4(C(C(C5=C(C=C(C=C5O4)O)O)O)O)C6=CC(=C(C=C6)O)O	0.0066814576
CC[C@H](CC[C@@H](C)[C@H]1CC[C@@H]2[C@@]1(CC[C@H]3[C@H]2CC=C4[C@@]3(CC[C@@H](C4)O)C)C)C(C)C	0.006009104
CC(=CCC/C(=C/CO)/C)C	0.008888894
CCCCCCCCCCCCCC(=O)O	0.93582445
CCCCCCCC/C=C\CCCCCCCC(=O)O	0.9671277
CCCC(C)CCC	0.007363368
C1=CC(=CN=C1)O	0.0037827792
C1[C@@H]([C@@H](OC2=CC(=CC(=C21)O)O)C3=CC(=C(C=C3)O)O)O	0.0047703846
CCCCCCCCCCCCCCCCC	0.03503073
CC(=CCC[C@](C)(C=C)O)C	0.008888894
CC(=CCC[C@@](C)(C=C)O)C	0.008888894
CCCCCCCCCCCCCCCCCCCCCCCCCC	0.03503073
C[C@@H]1C=C(C(=O)[C@]2([C@H]1C[C@@H]3[C@@]4([C@@H]2C(=O)C(=C([C@@H]4CC(=O)O3)C)OC)C)C)OC	0.050269686
CC1C=C(C(=O)C2(C1CC3C4(C2C(=O)C(=C(C4CC(=O)O3)C)OC)C)C)OC	0.050269686
CC1C=C(C(=O)[C@]2([C@H]1C[C@@H]3[C@@]4(C2C(=O)C(=C([C@@H]4CC(=O)O3)C)OC)C)C)OC	0.050269686
CC1C=C(C(=O)[C@]2(C1CC3[C@@]4(C2C(=O)C(=C([C@@H]4CC(=O)O3)C)OC)C)C)OC	0.050269686
C[C@@H]1C=C(C(=O)[C@]2(C1C[C@@H]3[C@@]4(C2C(=O)C(=C([C@@H]4CC(=O)O3)C)OC)C)C)OC	0.050269686
CCCCCCCC(=O)OCCC(C)C	0.016250439
C1CC=CC(=O)C1	0.026345273
C1=CC=C(C=C1)C2=C(C(=O)C3=CC=CC=C3O2)O	0.038799454
CCCCCCCCCCCCCCCC(=O)OC	0.026016267
COC1=CC=C(C=C1)CNC2=CC=C(C3=NON=C23)[N+](=O)[O-]	0.0024832345
CCCCCCCCCCCCCCCCCCCCCC	0.03503073
CCCCCCCCCCCC=O	0.034991246
C[C@H](CC[C@H](C)C(C)C)[C@H]1CC[C@@H]2[C@@]1(CC[C@H]3[C@H]2CC=C4[C@@]3(CC[C@@H](C4)O)C)C	0.005255375
CC[C@H](CC[C@@H](C)[C@H]1CC[C@@H]2[C@@]1(CC[C@H]3[C@H]2CC=C4[C@@]3(CC[C@@H](C4)O[C@H]5[C@@H]([C@H]([C@@H]([C@H](O5)CO)O)O)O)C)C)C(C)C	0.009491001
CCCCCCCCCCCCCC(=O)OCC	0.023561839
C(CC(=O)O)C(=O)O	0.08903181
CCCCCCCCCCCCCC	0.03503073
CC1=C(C2=C(CCC(O2)(C)CCCC(C)CCCC(C)CCCC(C)C)C(=C1O)C)C	0.007441442
CC1=C(C2=C(CC[C@](O2)(C)CCC[C@@H](C)CCC[C@@H](C)CCCC(C)C)C(=C1O)C)C	0.007441442
CC(C)CCCC(C)C	0.006225235
CCCCCCCCCCCCCCC=O	0.034991246
COC1=C(C=CC(=C1)C2=C(C(=O)C3=C(C=C(C=C3O2)O)O)O[C@H]4[C@@H]([C@H]([C@H]([C@H](O4)CO)O)O)O)O	0.006769504
COC1=C(C=CC(=C1)C2=C(C(=O)C3=C(C=C(C=C3O2)O)O)O[C@H]4[C@H]([C@H]([C@@H]([C@H](O4)CO)O)O)O)O	0.006769504
COC1=C(C=CC(=C1)C2=C(C(=O)C3=C(C=C(C=C3O2)O)O)O[C@H]4[C@@H]([C@H]([C@@H]([C@H](O4)CO)O)O)O)O	0.006769504
C[C@]1(CC[C@@H](O1)C(C)(C)O)C=C	0.012021421
CCCCCCCCCCCCCCCCCCCCCCCCCC=C	0.034991246
CC1(C2CC3C1C3(C2)C)C	0.011376335
CC1=C(C(CCC1)(C)C)/C=C/C(=C/C=C/C(=C/C=C/C=C(\C)/C=C/C=C(\C)/C=C/C=C(\C)/CCC=C(C)C)/C)/C	0.026575955
CCCCCCCCCCCCCCCCCCCCCCCCCCCCCCC	0.03503073
C[C@]12CC[C@@H](C([C@@H]1CC[C@@]3([C@@H]2CC=C4[C@]3(CC[C@@]5([C@H]4CC(CC5)(C)C)C(=O)O)C)C)(C)C)O	0.08199305
CCCCCCCC(=O)OCC(C)C	0.016250439
C1[C@H](OC2=CC=CC=C2C1=O)C3=CC=CC=C3	0.031885102
CC/C=C/C=C\C=O	0.020382497
CCCCCCCCCCCCCCCCCCCCC=O	0.034991246
CCCCCC/C=C/C=O	0.06255361
CCCCCCCCCCC=O	0.034991246
C[C@H]1[C@@H]([C@H]([C@H]([C@@H](O1)OC[C@@H]2[C@H]([C@@H]([C@H]([C@@H](O2)OC3=C(OC4=CC(=CC(=C4C3=O)O)O)C5=CC(=C(C=C5)O)O)O)O)O)O)O)O	0.006043631
C1=CC=C2C(=C1)C=CC(=O)O2	0.023498848
CC(C)CCCC(C)CCCC(C)CCCC(=O)C	0.004815037
CC1=CCCC([C@H]1/C=C/C(=C/C=C/C(=C/C=C/C=C(\C)/C=C/C=C(\C)/C=C/C=C(\C)/CCC=C(C)C)/C)/C)(C)C	0.03750541
CCCCCCC=O	0.034991246
CC1=C(C(CCC1)(C)C)/C=C/C(=C/C=C/C(=C/C=C/C=C(/C=C/C=C(/C=C/C2=C(CCCC2(C)C)C)\C)\C)/C)/C	0.026575955
COC1=C(C=C(C=C1)C2CC(=O)C3=C(C=C(C=C3O2)O)O)O	0.015558649
COC1=C(C=C(C=C1)[C@H]2CC(=O)C3=C(C=C(C=C3O2)O)O)O	0.015558649
CCCCCCCCCCCCCCCCCCCCCCCCCCCCC	0.03503073
C1[C@H]([C@H]([C@@H](C[C@@]1(C(=O)O)O)OC(=O)/C=C/C2=CC(=C(C=C2)O)O)O)O	0.052707106
C([C@H]([C@H](CO)O)O)O	0.009717205
C([C@H]([C@H]([C@@H]([C@H](C=O)O)O)O)O)O	0.010250479
CCCOC(=O)CC(C)C	0.00484842
CCCCCCCCCCCCCCCCCCCCCCCC	0.03503073
CCCCCC1=CC=CO1	0.027122129
CCCCCCCCC(=CCCCCCCC)CCCCCCCC	0.034991246
CCCCCCCCCCCCCCCCCCCCCCCCC	0.03503073
C1=CC(=C(C=C1C2=[O+]C3=CC(=CC(=C3C=C2O)O)O)O)O	0.0053394483
C1=CC(=C(C=C1C2=[O+]C3=CC(=CC(=C3C=C2O)O)O)O)O.[Cl-]	0.0053394483
CCCCCC(C)CCCC(C)CCC	0.019221742
C[C@@]12CC[C@@]3(C(=CC[C@H]4[C@]3(CC[C@@H]5[C@@]4(CC[C@@H](C5(C)C)O)C)C)[C@@H]1CC(CC2)(C)C)C	0.021415304
COC(=O)C1=CC=CC=C1C(=O)O	0.06044677
COCC1=CC=CC=C1	0.030198643
C[C@H]1CC[C@@H]([C@@H](C1)O)C(C)C	0.006727439
CC(=CCC/C(=C/C=C/C(=C/C=C/C(=C/C=C/C=C(/C=C/C=C(/C=C/C=C(/CCC=C(C)C)\C)\C)\C)/C)/C)/C)C	0.025664143
C1=CC(=CC=C1C2=[O+]C3=CC(=CC(=C3C=C2O)O)O)O	0.004262167
C1=CC(=CC=C1C2=[O+]C3=CC(=CC(=C3C=C2O)O)O)O.[Cl-]	0.004262167
CCCCCC(=O)OCC(C)C	0.012621627
CCCCCCCCCCCCCCCCCC=O	0.034991246
CC[C@H](CC[C@@H](C)[C@H]1CC[C@@H]2[C@@]1(CC[C@H]3C2=CC[C@@H]4[C@@]3(CC[C@@H](C4)O)C)C)C(C)C	0.008222364
CCCCCC(=O)OCCC(C)C	0.012621627
CC(=O)C1=CC=CO1	0.005907514
CC/C=C\C/C=C\C/C=C\CCCCCCCC(=O)O	0.32761228
C[C@H]1[C@@H]([C@H]([C@H]([C@@H](O1)OC[C@@H]2[C@H]([C@@H]([C@H]([C@@H](O2)OC3=CC(=C4C(=O)C[C@H](OC4=C3)C5=CC(=C(C=C5)OC)O)O)O)O)O)O)O)O	0.01901607
CC1=C(C2=CC3=C(C(=C([N-]3)C=C4C(=C(C(=N4)C=C5C(=C(C(=N5)C=C1[N-]2)C)C=C)C)C=C)C)CCC(=O)O)CCC(=O)O.[Fe+2]	0.09174504
CCCCCCCCCCCCCCCCCCCCCCCCCCCCCC	0.03503073
C([C@@H]1[C@H]([C@@H]([C@H]([C@H](O1)O[C@]2([C@H]([C@@H]([C@H](O2)CO)O)O)CO)O)O)O)O	0.07528102
C1=CC(=C(C=C1C(=O)O)O)O	0.04513246
COC1=C(C=CC(=C1)C(=O)O)O	0.04141758
C[C@@H]1CC[C@@]2(CC[C@@]3(C(=CC[C@H]4[C@]3(CC[C@@H]5[C@@]4(CC[C@@H](C5(C)C)O)C)C)[C@@H]2[C@H]1C)C)C(=O)O	0.08199305
C1=CC(=CC=C1C2=C(C(=O)C3=C(C=C(C=C3O2)O)O)O)O	0.0060255635
C[C@H]1[C@@H]([C@H]([C@H]([C@@H](O1)OC2=C(OC3=CC(=CC(=C3C2=O)O)O)C4=CC=C(C=C4)O)O)O)O	0.0053891456
COC(=O)C1=COC2C3C1CC(=O)OC3CO2	0.0075797164
C[C@H]1[C@@H]([C@H]([C@H]([C@@H](O1)OC2=C(OC3=CC(=CC(=C3C2=O)O)O)C4=CC(=C(C=C4)O)O)O)O)O[C@H]5[C@@H]([C@H]([C@@H]([C@H](O5)CO)O)O)O	0.006043631
CC1[C@@H](C([C@@H]([C@H](O1)OC2=C(OC3=CC(=CC(=C3C2=O)O)O)C4=CC=C(C=C4)O)O)O)O[C@H]5C(C([C@@H](C(O5)COC(=O)C)O)O)O	0.0042321924
C[C@H]1[C@@H]([C@H]([C@H](C(O1)OC2=C(OC3=CC(=CC(=C3C2=O)O)O)C4=CC=C(C=C4)O)O)O)O[C@H]5[C@@H]([C@H]([C@@H]([C@H](O5)COC(=O)C)O)O)O	0.0042321924
CC1C(C(C(C(O1)OC2=C(OC3=CC(=CC(=C3C2=O)O)O)C4=CC=C(C=C4)O)O)O)OC5C(C(C(C(O5)COC(=O)C)O)O)O	0.0042321924
C[C@H]1[C@@H]([C@H]([C@H]([C@@H](O1)OC2=CC(=C3C(=C2)OC(=C(C3=O)O[C@H]4[C@@H]([C@@H]([C@H]([C@@H](O4)C)O)O)O)C5=CC=C(C=C5)O)O)O)O)O	0.0053378
C[C@@H]1[C@H]([C@@H]([C@@H]([C@H](O1)OC2=CC(=C3C(=C2)OC(=C(C3=O)O[C@@H]4[C@H]([C@H]([C@@H]([C@H](O4)C)O)O)O)C5=CC=C(C=C5)O)O)O)O)O	0.0053378
CC1C(C(C(C(O1)OC2=CC(=C3C(=C2)OC(=C(C3=O)OC4C(C(C(C(O4)C)O)O)O)C5=CC=C(C=C5)O)O)O)O)O	0.0053378
CC1[C@@H]([C@@H](C([C@@H](O1)OC2=CC(=C3C(=C2)OC(=C(C3=O)O[C@H]4[C@H](C([C@H](C(O4)C)O)O)O)C5=CC=C(C=C5)O)O)O)O)O	0.0053378
C[C@H]1[C@@H]([C@@H]([C@H](C(O1)OC2=CC(=C3C(=C2)OC(=C(C3=O)OC4[C@@H]([C@H]([C@H]([C@@H](O4)C)O)O)O)C5=CC=C(C=C5)O)O)O)O)O	0.0053378
C[C@H]1[C@@H]([C@H]([C@H]([C@H](O1)OC2=CC(=C3C(=C2)OC(=C(C3=O)O[C@@H]4[C@@H]([C@@H]([C@H]([C@@H](O4)C)O)O)O)C5=CC=C(C=C5)O)O)O)O)O	0.0053378
COC(=O)CC1=CC=CC=C1	0.03948552
CCCCCCCCCCCCCCCCC(=O)O	0.93582445
CCC1(C=CC(C=C1)(C)CC)C	0.01127
C1=CC(=CC=C1C2=CC(=O)C3=C(C=C(C=C3O2)O)O)O	0.0034277579
CC(=CCC/C(=C/CC[C@@](C)(C=C)O)/C)C	0.008888894
CCCCOC(=O)C1=CC=CC=C1C(=O)OCCCC(C)C	0.0038753708
C[C@@H]1CC[C@H]([C@H]2[C@]13[C@@H]2C(=CC3)C)C(C)C	0.0064135585
CC1CCC(C2C13C2C(=CC3)C)C(C)C	0.0064135585
C[C@@H]1CC[C@H]([C@H]2C13[C@@H]2C(=CC3)C)C(C)C	0.0064135585
C[C@@H]1CC[C@H]([C@H]2C13C2C(=CC3)C)C(C)C	0.0064135585
C[C@@H]1CCC([C@H]2[C@]13C2C(=CC3)C)C(C)C	0.0064135585
C[C@@H]1CC[C@H](C2[C@@]13[C@H]2C(=CC3)C)C(C)C	0.0064135585
CP(=O)(C)C	0.009468485
C1CCC(CC1)N	0.049922373
CCCCCC/C=C\CCCCCCCC(=O)O	0.9671277
CC1([C@H]2CCC(=C)[C@@H]1C2)C	0.011376335
CC[C@H](/C=C/[C@@H](C)[C@H]1CC[C@@H]2[C@@]1(CC[C@H]3C2=CC[C@@H]4[C@@]3(CC[C@@H](C4)O)C)C)C(C)C	0.012247493
CC1=CC=CC=C1	0.057758022
CC1CCC2=C1CC3CCC2(C3(C)C)C	0.011572039
CC1=CC[C@H](CC1)C(C)(C)O	0.010944257
CC1=C[C@@H]2[C@@H](CCC(=C2CC1)C)C(C)C	0.0083776405
CC1=CC2C(CCC(=C2CC1)C)C(C)C	0.0083776405
CC1=C[C@H]2[C@@H](CCC(=C2CC1)C)C(C)C	0.0083776405
CC1=C[C@H]2[C@H](CCC(=C2CC1)C)C(C)C	0.0083776405
CC1(C2CC=C(C1C2)CO)C	0.014348874
C1=CC(=C(C=C1C2=CC(=O)C3=C(C=C(C=C3O2)O)O)O)O	0.004035593
CCCCCCCC(=O)OC	0.026016267
CCCCC(C)C	0.007363368
CCCCCCCCCC(=O)OC	0.026016267
CC(=CCC[C@@](C)(C=C)OC(=O)C)C	0.008706753
CCCCCCCCCCCCCCCCCCCC(=O)O	0.93582445
C/C/1=C\CCC(=C)/C=C/[C@@H](CC1)C(C)C	0.0088990275
C/C/1=C/CCC(=C)/C=C\C(CC1)C(C)C	0.0088990275
C/C/1=C\CCC(=C)/C=C/C(CC1)C(C)C	0.0088990275
CC1=CCCC(=C)C=CC(CC1)C(C)C	0.0088990275
C/C/1=C/CCC(=C)/C=C\[C@@H](CC1)C(C)C	0.0088990275
C/C/1=C\CCC(=C)/C=C/[C@H](CC1)C(C)C	0.0088990275
CC1=CCCC(=C)/C=C/[C@@H](CC1)C(C)C	0.0088990275
C/C/1=C\CCC(=C)C=CC(CC1)C(C)C	0.0088990275
CCCCCC/C=C\CCCCCCCC(=O)OC	0.04680017
CCCCCCCC/C=C\CCCCCCCC(=O)O	0.9671277
CC1=CC[C@@H](CC1)C(=C)C	0.010944257
CC(=CCC[C@](C)(C=C)O)C	0.008888894
CC(=CCC[C@@](C)(C=C)O)C	0.008888894
CC(C)COC(=O)C1=CC=CC=C1C(=O)OCC(C)C	0.004046115
CCCCCCCCC(=O)OC	0.026016267
CC1=CC(=CC=C1)C	0.009510274
CCCCCC(=O)OC	0.020251574
C[C@H](CCC=C(C)C)[C@@H]1CC[C@]2([C@]1(CC[C@H]3C2=CC[C@@H]4[C@@]3(CC[C@@H](C4(C)C)O)C)C)C	0.009280088
C[C@H](CCC=C(C)C)C1CC[C@]2([C@]1(CCC3C2=CC[C@@H]4[C@@]3(CC[C@@H](C4(C)C)O)C)C)C	0.009280088
CC(CCC=C(C)C)C1CCC2(C1(CCC3C2=CCC4C3(CCC(C4(C)C)O)C)C)C	0.009280088
C[C@H](CCC=C(C)C)[C@H]1CC[C@@]2([C@@]1(CCC3C2=CCC4[C@@]3(CC[C@@H](C4(C)C)O)C)C)C	0.009280088
CC/C=C/CCCCCCCC(=O)OC	0.020812279
C1=CC=C(C=C1)C=O	0.059600398
CCCCCC=O	0.029005183
CCCCC/C=C\C/C=C\C/C=C\C/C=C\CCCC(=O)O	0.9576842
CCCCCCCC/C=C\CCCCCC(=O)OC	0.04680017
CC1=C(C(CCC1)(C)C)/C=C/C(=C/C=C/C(=C/C=C/C=C(/C=C/C=C(/C=C/C2=C(CCCC2(C)C)C)\C)\C)/C)/C	0.026575955
C[C@@H]1[C@H](CC[C@]2([C@H]1CC=C3[C@@H]2CC[C@]4([C@H]3CC[C@@H]4[C@H](C)CCC(=C)C(C)C)C)C)O	0.005768486
CC(C1=CC2CC1C=C2)O	0.004078791
CCC1=CC=CC=C1	0.03948552
C[C@H]1[C@@H]2CCC3=C([C@]2(CC[C@@H]1O)C)CC[C@]4([C@]3(CC[C@@H]4[C@H](C)CCC(=C)C(C)C)C)C	0.0067546796
CC(=O)C1=CC=CO1	0.005907514
CC1=CCCC(C1=C)(C)C	0.008866719
CC1(C2CCC(O1)(CC2)C)C	0.18639632
CC/C=C\C/C=C\C/C=C\CCCCCCCC(=O)O	0.32761228
C[C@H](CCCC(C)C)[C@H]1CC[C@@]2([C@@]1(CC[C@]34[C@H]2CC[C@@H]5[C@]3(C4)CC[C@@H](C5(C)C)O)C)C	0.006540349
CCCCCCCC/C=C\CCCCCCCC(=O)OC	0.04680017
COC1=C(C=CC(=C1)CC=C)O	0.00408333
CCCCCCCCC#C	0.03310143
COC(=O)CCCCCCCC(=O)OC	0.011431162
C1[C@@H]([C@@H]([C@H]([C@H](O1)O)O)O)O	0.020287968
COC(=O)CCCCCCCC=O	0.011417967
COC(=O)CC1=CC=CC=C1	0.03948552
CC[C@H](CC[C@@H](C)[C@H]1CC[C@@H]2[C@@]1(CC[C@H]3[C@H]2CC=C4[C@@]3(CC[C@@H](C4)O)C)C)C(C)C	0.006009104
CCCCCCCCCCCCCCCCCC(=O)O	0.93582445
CC(CC1=CC(=C(C=C1OC)Br)OC)N	0.006225235
CCCCCCCCCCC(=O)OC	0.026016267
CCC(=O)C1=CC=CC=C1	0.059109144
CCCCCCCCC(=O)OC	0.026016267
CC[C@H](CC[C@@H](C)[C@H]1CC[C@@H]2[C@@]1(CC[C@H]3[C@H]2CC=C4[C@@]3(CC[C@@H](C4)O)C)C)C(C)C	0.006009104
CCCCCCCCCCCCCC(=O)OC	0.026016267
CC(C)CCCCCCCCCCCCCC(=O)OC	0.0075207395
CCCCCCCCCCCCCCCCCC(=O)OC	0.026016267
CCCCC/C=C\C/C=C\CCCCCCCC(=O)OC	0.041824054
CCCCCCCC/C=C/CCCCCCCCC(=O)OC	0.04680017
CCCCCCCCCCCCCCCC(=O)OC	0.026016267
CC1=CC=CC=C1C	0.008831997
C([C@@H]1[C@H]([C@@H]([C@H]([C@H](O1)O[C@]2([C@H]([C@@H]([C@H](O2)CO)O)O)CO)O)O)O)O	0.07528102
CCC1=CC=CC=C1	0.03948552
CCCCCC[C@H](C/C=C\CCCCCCCC(=O)OC)O	0.040769473
C[C@H]1[C@@H]([C@H]([C@H]([C@@H](O1)O)O)O)O	0.012081135
CCCCCCCCCCCCCCCC(=O)O	0.93582445
CCCCCCCCCCCCCCCCCCCC(=O)OC	0.026016267
C1=C(C=C(C(=C1O)O)O)C(=O)O	0.040362485
CCCCCCC(=O)OC	0.026016267
C1=CC=C2C(=C1)C3=C(N2)C(=NC=C3)C4=CC=C(O4)CO	0.0068524657
CC[C@H](CC[C@@H](C)[C@H]1CC[C@@H]2[C@@]1(CC[C@H]3[C@H]2CC=C4[C@@]3(CC[C@@H](C4)O)C)C)C(C)C	0.006009104
C1=CC(=CC=C1C2=C(C(=O)C3=C(C=C(C=C3O2)O)O)O)O	0.0060255635
CCCCCCCCCCCCCCCCCCC(=O)OC	0.026016267
CCC(C)C(C(=O)NC1C(OC2=CC=C(C=C2)/C=C\NC(=O)C(NC1=O)CC(C)C)C(C)C)NC	0.0052265553
CCCCCCCC(=O)OC	0.026016267
CCCCCCCCCCCCCC(=O)OC	0.026016267
CCCCCCCCCC(=O)OC	0.026016267
CC[C@H](/C=C/[C@@H](C)[C@H]1CC[C@@H]2[C@@]1(CC[C@H]3[C@H]2CC=C4[C@@]3(CC[C@@H](C4)O)C)C)C(C)C	0.009634649
CCCCCCCCCCCCCCCCCCCCCC(=O)OC	0.026016267
CCCCCCCCCCCCCCCCCCCC(=O)O	0.93582445
CC(=C)[C@@H]1CC[C@]2([C@H]1[C@H]3CC[C@@H]4[C@]5(CC[C@@H](C([C@@H]5CC[C@]4([C@@]3(CC2)C)C)(C)C)O)C)CO	0.06288977
CCCCCCCCCCCCCCCCC(=O)OC	0.026016267
C1[C@H](OC2=CC(=CC(=C2C1=O)O)O)C3=CC=C(C=C3)O	0.019666675
C1C(OC2=CC(=CC(=C2C1=O)O)O)C3=CC=C(C=C3)O	0.019666675
C1[C@@H](OC2=CC(=CC(=C2C1=O)O)O)C3=CC=C(C=C3)O	0.019666675
CCCCCC(=O)OC	0.020251574
CCCCC(=O)OC	0.008868819
CCCCCCCCCCCCCCCCCCCCCCCCCCCCO	0.03503073
CC1=C(C(C[C@@H](C1)O)(C)C)/C=C/C(=C/C=C/C(=C/C=C/C=C(\C)/C=C/C=C(\C)/C=C/[C@H]2C(=C[C@@H](CC2(C)C)O)C)/C)/C	0.036648713
C1[C@@H]([C@H](OC2=CC(=CC(=C21)O)O)C3=CC(=C(C(=C3)O)O)O)O	0.006196116
CC(=C)[C@@H]1CC[C@]2([C@H]1[C@H]3CC[C@H]4[C@]([C@@]3(CC2)C)(CC[C@@H]5[C@@]4([C@H]([C@@H](C5(C)C)O)C(=O)O)C)C)C(=O)O	0.042786755
C1=CC(=C(C=C1C2=C(C(=O)C3=C(C=C(C=C3O2)O)O)O)O)O	0.0067568133
CCCCCCCCCCCCCCCCCCCC(=O)OC	0.026016267
C1=CC(=CC=C1CCNC(=O)/C=C/C2=CC=C(C=C2)O)O	0.0047978484
CCCC=CC=O	0.020382497
[C@@H]1([C@@H]([C@H](OC([C@@H]1O)O)C(=O)O)O)O	0.055486683
CCCCCCC(=O)C(C)C	0.031259127
C[C@H]1[C@H]2[C@H](C[C@@H]3[C@@]2(CC[C@H]4[C@H]3CC=C5[C@@]4(CC[C@@H](C5)O[C@H]6[C@@H]([C@H]([C@H]([C@H](O6)CO)O[C@H]7[C@@H]([C@H]([C@@H]([C@H](O7)CO)O)O[C@H]8[C@@H]([C@H]([C@@H]([C@H](O8)CO)O)O)O)O[C@H]9[C@@H]([C@H]([C@@H]([C@H](O9)CO)O)O)O)O)O)C)C)O[C@@]1(CC[C@@H](C)CO[C@H]1[C@@H]([C@H]([C@@H]([C@H](O1)CO)O)O)O)O	0.013047597
CCCCCCOC=O	0.034991246
C[C@]12CC[C@H](C1(C)C)CC2=O	0.01089949
CCCCCC(=O)C	0.019133108
CCCCCC1=CC=CO1	0.027122129
CCCCCCCCCCCC(=O)O	0.93582445
CCCCCCCCCCCCCCCC(=O)O	0.93582445
CCCCCCCC/C=C\CCCCCCCC(=O)O	0.9671277
CCCCC[C@H](C=C)O	0.023714004
CCCC/C=C/C=C	0.020382497
CCCCCC/C=C/CCCCCC	0.06255361
CCCCCC(=O)C=C	0.019111188
C[C@]12CC[C@H](C1(C)C)C[C@H]2O	0.010300185
CCCCCC/C=C\CCCCCCCC(=O)O	0.9671277
CCCCCCCCCCCCCCC(=O)O	0.93582445
C[C@H]1CC[C@@]2([C@H]([C@H]3[C@@H](O2)C[C@@H]4[C@@]3(CC[C@H]5[C@H]4CC=C6[C@@]5(CC[C@@H](C6)O)C)C)C)OC1	0.012567813
C1CN[C@@H]1C(=O)O	0.06771295
C1CNC1C(=O)O	0.06771295
CO[C@H]1[C@@H]([C@H]([C@@H]([C@H](O1)CO)O)O)O	0.0125179365
CC[C@H](CC[C@@H](C)[C@H]1CC[C@@H]2[C@@]1(CC[C@H]3[C@H]2CC=C4[C@@]3(CC[C@@H](C4)O)C)C)C(C)C	0.006009104
C[C@@]12CC=C[C@@]3([C@@H]1[C@@H]([C@]45[C@H]3C[C@@H]([C@H](C4)C(=C)C5)O)C(=O)O)OC2=O	0.056991734
CC[C@H](CC[C@@H](C)[C@H]1CC[C@@H]2[C@@]1(CC[C@H]3[C@H]2CC=C4[C@@]3(CC[C@@H](C4)O[C@H]5[C@@H]([C@H]([C@@H]([C@H](O5)CO)O)O)O)C)C)C(C)C	0.009491001
C[C@@]12CCC[C@@]3([C@@H]1[C@@H]([C@]45[C@H]3CC[C@](C4)(C(=C)C5)O)C(=O)O)COC2=O	0.06344617
C[C@]12CCC[C@@]3([C@@H]1[C@@H]([C@]45[C@H]3CC[C@](C4)(C(=C)C5)O)C(=O)O)COC2=O	0.06344617
CC12CCCC3(C1C(C45C3CCC(C4)(C(=C)C5)O)C(=O)O)COC2=O	0.06344617
CC12CCC[C@@]3([C@@H]1[C@@H]([C@]45[C@H]3CC[C@](C4)(C(=C)C5)O)C(=O)O)COC2=O	0.06344617
C1=CC=C(C=C1)CO	0.0438384
C1[C@H]([C@H]([C@@H](C[C@@]1(C(=O)O)O)OC(=O)/C=C/C2=CC(=C(C=C2)O)O)O)O	0.052707106
CCCCCCCC/C=C\CCCCCCCC(=O)OCC(OC(=O)CCCCCCC/C=C\CCCCCCCC)COC(=O)CCCCCCC/C=C\CCCCCCCC	0.03511009
C[C@]12CC=C[C@@]3([C@@H]1[C@@H]([C@]45[C@H]3CC[C@H](C4)C(=C)C5)C(=O)[O-])OC2=O	0.020088045
C[C@@]12CC=C[C@@]3([C@@H]1[C@@H]([C@]45[C@H]3CC[C@](C4)(C(=C)C5)O)C(=O)O)OC2=O	0.056991734
C[C@@]12[C@H](C=C[C@@]3([C@@H]1[C@@H]([C@]45[C@H]3C[C@@H]([C@](C4)(C(=C)C5)O)O)C(=O)O)OC2=O)O	0.05086467
C[C@]12CC[C@@H]([C@@]([C@@H]1CC[C@@]3([C@@H]2CC=C4[C@]3(CC[C@@]5([C@H]4CC(CC5)(C)C)C(=O)O)C)C)(C)CO)O	0.07918664
C1=CC(=CC=C1/C=C\C(=O)O)O	0.025931178
C1=CC(=CC=C1/C=C\C(=O)O)[O-]	0.04574601
C1=CC=C(C=C1)[C@H](C(=O)O)O[C@H]2[C@@H]([C@H]([C@@H]([C@H](O2)CO[C@H]3[C@@H]([C@H]([C@@H]([C@H](O3)CO)O)O)O)O)O)O	0.05144495
C1=CC=C(C=C1)C(C(=O)O)O[C@H]2[C@@H]([C@H]([C@@H]([C@H](O2)CO[C@H]3[C@@H]([C@H]([C@@H]([C@H](O3)CO)O)O)O)O)O)O	0.05144495
C[C@]1(CCC[C@@]2([C@@H]1[C@@H]([C@]34[C@H]2CC[C@](C3)(C(=C)C4)O)C(=O)O)C(=O)O)C(=O)O	0.06452573
COC1=C(C=CC(=C1)/C=C/C(=O)O[C@@H]2C[C@](C[C@H]([C@@H]2O)O)(C(=O)O)O)O	0.048728414
COC1=C(C=CC(=C1)/C=C/C(=O)O[C@H]2C[C@](C[C@@H]([C@@H]2O)O)(C(=O)O)O)O	0.048728414
COC1=C(C=CC(=C1)/C=C/C(=O)O[C@H]2C[C@@](C[C@@H]([C@@H]2O)O)(C(=O)O)O)O	0.048728414
COC1=C(C=CC(=C1)/C=C/C(=O)O[C@@H]2C[C@@](C[C@H]([C@H]2O)O)(C(=O)O)O)O	0.048728414
COC1=C(C=CC(=C1)C=CC(=O)OC2CC(CC(C2O)O)(C(=O)O)O)O	0.048728414
C[C@@]12[C@H](C[C@H]([C@@]3([C@@H]1[C@@H]([C@]45[C@H]3CC[C@H](C4)C(=C)C5)C(=O)O)OC2=O)O)O	0.13041694
C[C@@]12CC[C@H]([C@@]3([C@@H]1[C@@H]([C@]45[C@H]3CC[C@H](C4)C(=C)C5)C(=O)O)OC2=O)O	0.13041694
C[C@@]12CCC[C@@]3([C@@H]1[C@@H]([C@]45[C@H]3C[C@@H]([C@](C4)(C(=C)C5)O)O)C(=O)O)OC2=O	0.05086467
C[C@@]12CCC[C@@]3([C@@H]1[C@@H]([C@]45[C@H]3C[C@@H]([C@H](C4)C(=C)C5)O)C(=O)O)OC2=O	0.05086467
C[C@H](CC[C@@H](C)C(C)C)[C@H]1CC[C@@H]2[C@@]1(CC[C@H]3[C@H]2CC=C4[C@@]3(CC[C@@H](C4)O)C)C	0.005255375
C1=CC(=CC=C1/C=C/C(=O)O[C@H]2[C@@H]([C@H]([C@@H]([C@H](O2)CO)O)O)O)O	0.004791939
C1=CC=C(C=C1)C(=O)OCC2=C(C=CC(=C2)O)O[C@H]3[C@@H]([C@H]([C@@H]([C@H](O3)CO)O)O)O	0.021752585
C1=CC=C(C=C1)[C@H](C#N)O[C@H]2[C@@H]([C@H]([C@@H]([C@H](O2)CO[C@H]3[C@@H]([C@H]([C@@H]([C@H](O3)CO)O)O)O)O)O)O	0.18228796
C1=CC=C(C=C1)C(C#N)O[C@H]2[C@@H]([C@H]([C@@H]([C@H](O2)CO[C@H]3[C@@H]([C@H]([C@@H]([C@H](O3)CO)O)O)O)O)O)O	0.18228796
C1=CC=C(C=C1)C(C#N)OC2C(C(C(C(O2)COC3C(C(C(C(O3)CO)O)O)O)O)O)O	0.18228796
C1=CC=C(C=C1)[C@H](C#N)OC2C(C(C(C(O2)COC3C(C(C(C(O3)CO)O)O)O)O)O)O	0.18228796
C1=CC=C(C=C1)[C@H](C#N)OC2[C@@H]([C@H]([C@@H]([C@H](O2)CO[C@H]3[C@@H]([C@H]([C@@H]([C@H](O3)CO)O)O)O)O)O)O	0.18228796
C1=CC=C(C=C1)[C@@H](C#N)O[C@H]2[C@@H]([C@H]([C@@H]([C@H](O2)CO[C@H]3[C@@H]([C@H]([C@@H]([C@H](O3)CO)O)O)O)O)O)O	0.18228796
C1=CC=C(C=C1)[C@H](C#N)O[C@H]2[C@@H]([C@@H]([C@@H](C(O2)CO[C@H]3[C@@H]([C@@H]([C@@H](C(O3)CO)O)O)O)O)O)O	0.18228796
C1=CC=C(C=C1)[C@H](C#N)OC2C([C@H]([C@@H](C(O2)COC3[C@@H](C([C@@H]([C@H](O3)CO)O)O)O)O)O)O	0.18228796
C[C@H](CCC(=C)C(C)C)[C@H]1CC[C@@]2([C@@]1(CC[C@]34[C@H]2CC[C@@H]5[C@]3(C4)CC[C@@H](C5(C)C)O)C)C	0.006540349
C1=CC=C(C=C1)[C@H](C(=O)O)O	0.05718473
C[C@@]12C[C@@H](C[C@@]([C@H]1[C@@H]([C@]34[C@H]2CC[C@](C3)(C(=C)C4)O)C(=O)[O-])(C)C(=O)[O-])O	0.017366955
C[C@@]12C[C@@H](C[C@@]([C@H]1[C@@H]([C@]34[C@H]2CC[C@](C3)(C(=C)C4)O)C(=O)O)(C)C(=O)O)O	0.06452573
C/C=C(/CC[C@@H](C)[C@H]1CC[C@@H]2[C@@]1(CC[C@H]3C2=CC[C@@H]4[C@@]3(CC[C@@H]([C@H]4C)O)C)C)\C(C)C	0.003946143
CC(=CCC/C(=C/CO)/C)C	0.008888894
C1=CC(=C(C(=C1)O)O)O	0.00638045
CC1=CC[C@H]2C[C@@H]1C2(C)C	0.013590904
CC[C@H](CC[C@@H](C)[C@H]1CC[C@@H]2[C@@]1(CC[C@H]3[C@H]2CC=C4[C@@]3(CC[C@@H](C4)O[C@H]5[C@@H]([C@H]([C@@H]([C@H](O5)CO)O)O)O)C)C)C(C)C	0.009491001
C/C(=C\CO)/CC/C=C(\C)/C=O	0.008515533
COC1=C(C=CC(=C1)CCC(=O)C=CC=CC2=CC(=C(C=C2)O)OC)O	0.003962716
C1=CC(=CC=C1CC[C@H](C[C@@H](CCC2=CC=C(C=C2)O)O)O)O	0.0033803098
CC[C@H](CC[C@@H](C)[C@H]1CC[C@@H]2[C@@]1(CC[C@H]3[C@H]2CC=C4[C@@]3(CC[C@@H](C4)O[C@H]5[C@@H]([C@H]([C@@H]([C@H](O5)CO)O)O)O)C)C)C(C)C	0.009491001
C1=CC=C(C(=C1)O)O	0.005423262
C1C[C@@H]2[C@H](C1)C(=CC[C@H]2O)C=O	0.011339797
C1[C@@H]([C@@H](OC2=CC(=CC(=C21)O)O)C3=CC(=C(C=C3)O)O)O	0.0047703846
C1CC2=C(C1)C(=C(C=C2C=O)O)O	0.005677809
C1=CC(=CC=C1C(=O)O)O	0.026910424
C1=CC(=CC=C1C(=O)O)[O-]	0.05767631
CCCCCCCC=CC=O	0.06255361
COC1=C(C=CC(=C1)C(=O)O)O	0.04141758
CC(=CCC/C(=C/C=O)/C)C	0.009953076
CC1=CC[C@H](CC1)C(C)(C)O	0.010944257
COC1=C(C=CC(=C1)/C=C/C(=O)CC(=O)/C=C/C2=CC(=C(C=C2)O)OC)O	0.0032445756
CCCCCCCCOC(=O)C	0.024587423
CC(=CC(=O)O)CCC(C(C)(C)O)O	0.056122947
C1=CC(=CC=C1CC[C@H](C[C@H](CCC2=CC=C(C=C2)O)O)O)O	0.0033803098
C1CC2=C(C1)C(=CC(=C2)O)C=O	0.004988448
C1=CC(=C(C=C1C2=C(C(=O)C3=C(C=C(C=C3O2)O)O)O)O)O	0.0067568133
CC1([C@H]2CCC(=C)[C@@H]1C2)C	0.011376335
CC1=CCC(C(C1O)O)C(C)C	0.007774601
CC[C@@H](CC[C@@H](C)[C@H]1CC[C@@H]2[C@@]1(CC[C@H]3[C@H]2CC[C@H]4[C@@]3(CC[C@@H](C4)O)C)C)C(C)C	0.008229047
CC1=CC2=C(C(=C1)O)C(=O)C3=C(C2=O)C=CC=C3O[C@H]4[C@@H]([C@H]([C@@H]([C@H](O4)CO)O)O)O	0.05150179
CC1=CC(=C2C(=CC3=CC(=O)C=C(C3=C2O)O)O1)O	0.0052383747
CC1=CC2=C(C(=C1O)OC)C(=O)C3=C(C(=C(C=C3C2=O)OC)OC)O	0.13538197
CCCCCCCCC1=C(C1)CCCCCCC(=O)O	0.93582445
C([C@@H]1[C@@H]([C@@H]([C@H]([C@H](O1)OC[C@@H]2[C@H]([C@@H]([C@@H]([C@@H](O2)O)O)O)O[C@H]3[C@H]([C@H]([C@@H]([C@H](O3)CO)O)O)O)O)O)O)O	0.013941052
C(C1C(C(C(C(O1)OCC2C(C(C(C(O2)O)O)O)OC3C(C(C(C(O3)CO)O)O)O)O)O)O)O	0.013941052
C1=CC=C(C=C1)C2=CC(=O)C3=C(C=C(C=C3O2)O)O	0.024985844
C1=CC=C2C(=C1)C=C(C=C2O)O	0.0068700113
CC1=CC2=C(C(=C1O)OC)C(=O)C3=C(C(=C(C=C3C2=O)O)OC)O	0.03712788
CCCCCCCCC1=C(C1)CCCCCCCC(=O)O	0.93582445
C1=CC2=C(C(=C1)O)C(=O)C3=C(C2=O)C=C(C=C3O)CO	0.07658278
CC1=CC2=C(C(=C1O[C@H]3[C@@H]([C@H]([C@@H]([C@H](O3)CO)O)O)O)OC)C(=O)C4=C(C2=O)C=CC=C4O	0.037873015
C([C@@H]1[C@@H]([C@@H]([C@H]([C@H](O1)OC[C@@H]2[C@H]([C@@H]([C@H]([C@H](O2)O[C@]3([C@H]([C@@H]([C@H](O3)CO)O)O)CO)O)O)O)O)O)O)O	0.07528102
CC1=CC2=CC3=CC(=CC(=C3C(=C2C(=O)O1)O)O)OC	0.008910887
CC[C@H](/C=C/[C@@H](C)[C@H]1CC[C@@H]2[C@@]1(CC[C@H]3[C@H]2CC=C4[C@@]3(CC[C@@H](C4)O)C)C)C(C)C	0.009634649
CC1=CC2=C(C(=C1O)OC)C(=O)C3=C(C2=O)C=CC=C3O	0.04506452
CCCC(=O)C1=C(C(=C(C=C1O)OC)C)O	0.0047808206
CC1=CC2=C(C(=C1)O)C(=O)C3=C(C2=O)C=C(C=C3O)OC	0.016335906
CC1=CC(=O)C2=C(C3=C(C=C(C=C3C=C2O1)OC)O)O	0.0052383747
CCCCCCCCCCCCCCCC(=O)OC	0.026016267
CC1=CC2=C(C(=C1)O)C(=O)C3=C(C2=O)C=CC=C3O	0.03874631
C1=COC2=CC(=CC(=C2C1=O)O)O	0.0045138467
C1=CC=C2C(=C1)C(=O)C3=C(C=CC(=C3C2=O)O)O	0.026684819
CC1=CC2=C(C(=C1O[C@H]3[C@@H]([C@H]([C@@H]([C@H](O3)CO)O)O)O)OC)C(=O)C4=C(C2=O)C=CC=C4O	0.037873015
CC1=CC2=CC(=CC(=C2C(=C1C(=O)C)O)O)OC	0.005408044
CCCCCCCC/C=C\CCCCCCCC(=O)OC	0.04680017
CC1=CC2=CC3=CC(=CC(=C3C(=C2C(=O)O1)O)O)O	0.008910887
CC(=O)C1=C(C=C(C=C1)OC)O	0.0033340917
C[C@H](CC[C@@H](C)C(C)C)[C@H]1CC[C@@H]2[C@@]1(CC[C@H]3[C@H]2CC=C4[C@@]3(CC[C@@H](C4)O)C)C	0.005255375
C1=CC=C2C(=C1)C(=O)C3=C(C2=O)C(=C(C=C3O)O)O	0.031324107
CC1=CC2=C(C(=C1)O)C(=O)C3=C(C2=O)C=C(C=C3OC)O	0.016335906
CC1=CC(=O)C2=C(O1)C=C3C=CC=C(C3=C2O)O[C@H]4[C@@H]([C@H]([C@@H]([C@H](O4)CO)O)O)O	0.007273502
CC1=CC(=O)C2=C(O1)C=C3C=CC=C(C3=C2O)OC4C(C(C(C(O4)CO)O)O)O	0.007273502
CC1=CC2=C(C(=C1O)OC)C(=O)C3=C(C(=C(C=C3C2=O)OC)OC)O	0.13538197
C1=CC2=C(C(=C1)O)C(=O)C3=C(C2=O)C=CC=C3O	0.03711972
CC1=CC(=CC=C1)O	0.004961607
C1=CC(=CC=C1C2=COC3=C(C2=O)C=CC(=C3)O)O	0.004262167
C1=CC(=CC=C1C2=COC3=C(C2=O)C=CC(=C3)OC4C(C(C(C(O4)COC(=O)CC(=O)O)O)O)O)O	0.020521764
COC1=CC=C(C=C1)C2=COC3=CC(=CC(=C3C2=O)O)O	0.0056818053
COC1=C(C=C2C(=C1)C(=O)C(=CO2)C3=CC=C(C=C3)O)O[C@H]4[C@@H]([C@H]([C@@H]([C@H](O4)COC(=O)CC(=O)O)O)O)O	0.027147014
C1=CC(=CC=C1C2=COC3=C(C2=O)C=CC(=C3)O[C@H]4[C@@H]([C@H]([C@@H]([C@H](O4)CO)O)O)O)O	0.0056989454
CC(=O)OC[C@@H]1[C@H]([C@@H]([C@H]([C@@H](O1)OC2=C(C=C3C(=C2)OC=C(C3=O)C4=CC=C(C=C4)O)OC)O)O)O	0.0075363126
CC(=O)OC[C@@H]1[C@H]([C@@H]([C@H]([C@@H](O1)OC2=CC(=C3C(=C2)OC=C(C3=O)C4=CC=C(C=C4)O)O)O)O)O	0.004191823
CC(=O)OCC1C(C(C(C(O1)OC2=CC(=C3C(=C2)OC=C(C3=O)C4=CC=C(C=C4)O)O)O)O)O	0.004191823
COC1=C(C=C2C(=C1)C(=O)C(=CO2)C3=CC=C(C=C3)O)O[C@H]4[C@@H]([C@H]([C@@H]([C@H](O4)CO)O)O)O	0.009587821
CC(=O)OC[C@@H]1[C@H]([C@@H]([C@H]([C@@H](O1)OC2=CC3=C(C=C2)C(=O)C(=CO3)C4=CC=C(C=C4)O)O)O)O	0.0040149544
CC(=O)OCC1C(C(C(C(O1)OC2=CC3=C(C=C2)C(=O)C(=CO3)C4=CC=C(C=C4)O)O)O)O	0.0040149544
COC1=C(C=C2C(=C1)C(=O)C(=CO2)C3=CC=C(C=C3)O)O	0.005377983
CCOC(=O)C1=CC=C(C=C1)OC	0.007202109
C(CC(=O)O)[C@H](C(=O)O)N	0.078004435
CC1=CC2=C(C=C1)C(CC=C2)(C)C	0.011565255
COC1=C(C=CC(=C1)C=C)O	0.005444163
C[C@H](CCCC(C)C)[C@H]1CC[C@@H]2[C@@]1(CC[C@H]3C2=CC[C@@H]4[C@@]3(CC[C@@H](C4)O)C)C	0.007193036
C[C@]12C[C@H]([C@]3([C@]45[C@H]1C(=O)[C@](O4)([C@H]6[C@H](CC[C@@]5(C(=O)O3)O)[C@@]7(C(=C[C@H]6O)CC=CC7=O)C)O)C)OC(=O)C2=C	0.033323828
C[C@@H]1CC[C@@H]2[C@]13CC[C@@]([C@H](C3)C2(C)C)(C)O	0.010693576
C[C@H](CCC=C(C)C)[C@H]1CC[C@@]2([C@@]1(CC[C@]34[C@H]2CC[C@@H]5[C@]3(C4)CC[C@@H](C5(C)C)O)C)C	0.006540349
C(CC(=O)O)CN	0.14606598
CC(C)CCCCCCCCCCCCCCCCCCC(C)C	0.00754653
C1=CC=C(C=C1)/C=C/CO	0.123853944
C[C@H](CCC=C(C)C)[C@H]1CC[C@@]2([C@@]1(CC=C3C2CC[C@@H]4[C@@]3(CC[C@@H](C4(C)C)O)C)C)C	0.0065448494
CCCCCCCCCCCCCCCCCCCCCCC	0.03503073
CC1=C[C@@H]2[C@@H](CCC(=C2CC1)C)C(C)C	0.0083776405
CC1=CC2C(CCC(=C2CC1)C)C(C)C	0.0083776405
CC1=C[C@H]2[C@@H](CCC(=C2CC1)C)C(C)C	0.0083776405
CC1=C[C@H]2[C@H](CCC(=C2CC1)C)C(C)C	0.0083776405
C[C@@H]1[C@H](CC[C@]2([C@H]1CC=C3[C@@H]2CC[C@]4([C@H]3CC[C@@H]4[C@H](C)CCCC(C)C)C)C)O	0.005768486
CCCCC(CCCC)CCCC	0.009703857
C([C@@H](C(=O)O)N)C(=O)N	0.059154656
CC1=C[C@H]2[C@@H](CC[C@@]([C@H]2CC1)(C)O)C(C)C	0.006773991
CC(C)CCCC(C)CCCC(C)CCCC(C)C	0.006225235
CCCCCCCCCCCCCCCCCCCCCCCCCCCCCCCCO	0.03503073
CCCCC/C=C\C/C=C\CCCCCCCC(=O)OCC	0.03793637
C[N+](C)(C)CC(=O)[O-]	0.0043426645
C1=CC(=C(C=C1C2=C(C(=O)C3=C(C=C(C=C3O2)O)O)O)O)O	0.0067568133
C/C=C(/C)\C(=O)O[C@@H]1CC(C[C@@H]2[C@]1(CC[C@@]3(C2=CC[C@H]4[C@]3(CC[C@@H]5[C@@]4(CCC(=O)C5(C)C)C)C)C)C(=O)O)(C)C	0.065537795
CC[C@H](CC[C@@H](C)[C@H]1CC[C@@H]2[C@@]1(CC[C@H]3[C@H]2CC[C@@H]4[C@@]3(CC[C@@H](C4)O)C)C)C(C)C	0.008229047
CC[C@H](CCC(C)[C@H]1CCC2[C@@]1(CCC3C2CCC4[C@@]3(CC[C@@H](C4)O)C)C)C(C)C	0.008229047
CCC(CCC(C)C1CCC2C1(CCC3C2CCC4C3(CCC(C4)O)C)C)C(C)C	0.008229047
CC[C@@H](CC[C@@H](C)[C@H]1CC[C@@H]2[C@@]1(CC[C@H]3[C@H]2CC[C@@H]4[C@@]3(CC[C@@H](C4)O)C)C)C(C)C	0.008229047
CC[C@H](CC[C@@H](C)[C@H]1CC[C@@H]2[C@@]1(CC[C@H]3[C@H]2CCC4[C@@]3(CC[C@@H](C4)O)C)C)C(C)C	0.008229047
CC/C=C\C/C=C\C/C=C\CCCCCCCC(=O)OCC	0.014705589
CC/C=C/C/C=C/C/C=C/CCCCCCCC(=O)OCC	0.014705589
CCC=CCC=CCC=CCCCCCCCC(=O)OCC	0.014705589
CC1=C(C(C[C@@H](C1)O)(C)C)/C=C/C(=C/C=C/C(=C/C=C/C=C(/C=C/C=C(/C=C/C2=C(C[C@H](CC2(C)C)O)C)\C)\C)/C)/C	0.031090224
C/C=C(/CC[C@@H](C)[C@H]1CC[C@@H]2[C@@]1(CC[C@H]3C2=CC[C@@H]4[C@@]3(CC[C@@H]([C@H]4C)O)C)C)\C(C)C	0.003946143
CCCCCCCCC(CCCCCCCC)CCCCCCCC	0.030468171
CC1=C(C(CCC1)(C)C)/C=C/C(=C/C=C/C(=C/C=C/C=C(\C)/C=C/C=C(\C)/C=C/C2=C(C[C@H](CC2(C)C)O)C)/C)/C	0.031090224
CCC(C)CCCCC(C)CCCC(C)CCCC(C)C	0.007363368
CN1[C@@H]2CC[C@H]1CC(C2)OC(=O)C(CO)C3=CC=CC=C3	0.033569258
C[C@H](CCC(=C)C(C)C)[C@H]1CC[C@@H]2[C@@]1(CC[C@H]3[C@H]2CC=C4[C@@]3(CC[C@@H](C4)O)C)C	0.005255375
C/C/1=C/CC[C@@]2([C@@H](O2)C(=O)C3=C(C1)OC=C3C)C	0.03942686
C/C/1=C\CCC2(C(O2)C(=O)C3=C(C1)OC=C3C)C	0.03942686
C/C/1=C\CC[C@]2([C@@H](O2)C(=O)C3=C(C1)OC=C3C)C	0.03942686
C/C/1=C\CC[C@@]2([C@@H](O2)C(=O)C3=C(C1)OC=C3C)C	0.03942686
C/C/1=C\CCC2([C@H](O2)C(=O)C3=C(C1)OC=C3C)C	0.03942686
C/C/1=C/CC[C@@]2([C@H](O2)C(=O)C3=C(C1)OC=C3C)C	0.03942686
CC1=CCCC2(C(O2)C(=O)C3=C(C1)OC=C3C)C	0.03942686
C/C/1=C\CC[C@@]2([C@H](O2)C(=O)C3=C(C1)OC=C3C)C	0.03942686
C1=CC=C2C(=C1)C=CC3=CC=CC=C32	0.03463769
CCCCCCCCCCCCC(C)CCCC(C)CCCC(C)CCCCCCCCCCCC	0.023237033
CCCC/C=C\CCCCCCCCCC(=O)O	0.35402754
C([C@@H]([C@@H]1C(=C(C(=O)O1)O)O)O)O	0.0046538357
CC(=C)[C@@H]1CC[C@]2([C@H]1[C@H]3CC[C@@H]4[C@]5(CC[C@@H](C([C@@H]5CC[C@]4([C@@]3(CC2)C)C)(C)C)O)C)C	0.012638247
C[C@H](CCCC(C)C)[C@H]1CC[C@@]2([C@@]1(CCC3=C2CC[C@@H]4[C@@]3(CC[C@@H](C4(C)C)O)C)C)C	0.0062401886
C(C(=O)O)C(CC(=O)O)(C(=O)O)O	0.07143427
CCCCCCCCCCCCCCCCCC	0.03503073
CC1=C(C(CCC1)(C)C)/C=C/C(=O)C	0.007585683
CCOC(=O)CC(C(=O)OCC)SP(=S)(OC)OC	0.0056494037
CCCCCCCCCCCCCCCCCC(=O)OCC	0.023561839
C1=CC(=O)OC=C1C(=O)O	0.06135167
CC(=CCC/C(=C/C=C/C(=C/C=C/C(=C/C=C/C=C(\C)/C=C/C=C(\C)/C=C/C=C(\C)/C=C/CC(C)(C)OC)/C)/C)/C)C	0.022607747
CCCCCCCCCCCCCCCC(=O)O	0.93582445
CC[C@H](CC[C@@H](C)[C@H]1CC[C@@H]2[C@@]1(CC[C@H]3[C@H]2CC=C4[C@@]3(CC[C@@H](C4)O)C)C)C(C)C	0.006009104
C[C@H]1[C@@H]([C@H]([C@H]([C@@H](O1)OC[C@@H]2[C@H]([C@@H]([C@H]([C@@H](O2)O[C@H]3C[C@]4([C@@H]5CC[C@H]6[C@@]([C@H](CC[C@]67[C@]5(C7)CC[C@@]4(C3[C@H](C)CC[C@@H](C(C)(C)O)O)C)O[C@H]8[C@@H]([C@H]([C@H](CO8)O)O)O)(C)CO)C)O)O)O)O)O)O	0.03409897
C/C=C/C1=CC(=C(C=C1OC)OC)OC	0.009815919
CC=CC1=CC(=C(C=C1OC)OC)OC	0.009815919
CCCCCCCCCCCCCC(=O)O	0.93582445
COC1=C(C=C2C(=C1)C(=O)C(=CO2)C3=CC=C(C=C3)O)O	0.005377983
C=CCC1=CC2=C(C=C1)OCO2	0.0061761523
C[C@H](CCCC(C)C)[C@H]1CC[C@@H]2[C@@]1(CC[C@H]3[C@H]2CC[C@@H]4[C@@]3(CC[C@@H](C4)O)C)C	0.007198884
C[C@@H]1CC(=O)C=C([C@]12CC[C@H](C2)C(=C)C)C	0.009061946
C=CCCCCCC/C=C\CCCCCCCC=O	0.023234408
CCCCCCCCCCCCCCCCC	0.03503073
CCC(C)CCCC(C)CCCC(C)CCCC(C)C	0.007363368
C/C=C(/C)\C(=O)OC1C(C2(C(CC1(C)C)C3=CCC4C5(CCC(C(C5CCC4(C3(C(C2O)O)C)C)(C)C(=O)OC)OC6C(C(C(C(O6)C(=O)O)O)OC7C(C(C(CO7)O)O)O)O)C)CO)OC(=O)/C(=C\C)/C	0.20313528
CC1C(=C(C(=C1C)C)C)C	0.0078119263
CC(C)CCCC(C)C1CCC2C1(CCC3C2CC=C4C3(CCC(C4)OC(=O)/C=C/C5=CC(=C(C=C5)O)OC)C)C	0.0040173004
CC(=C)[C@@H]1CC[C@]2([C@H]1[C@H]3CC[C@@H]4[C@]5(CC[C@@H](C([C@@H]5CC[C@]4([C@@]3(CC2)C)C)(C)C)OC(=O)C)C)C	0.008027547
COC1=C(C=C2C(=C1)C=CC(=O)O2)O[C@H]3[C@@H]([C@H]([C@@H]([C@H](O3)CO)O)O)O	0.029875407
C1=CC(=CC=C1/C=C\C(=O)O)O	0.025931178
C1=CC(=CC=C1/C=C\C(=O)O)[O-]	0.04574601
CC(=CCC/C(=C/CC/C(=C/CCC(=O)C)/C)/C)C	0.007320522
CC(=CCCC(=CCCC(=CCCC(=O)C)C)C)C	0.007320522
CC(=CCC/C(=C\CC/C(=C\CCC(=O)C)/C)/C)C	0.007320522
CC(=CCCC(=CCC/C(=C/CCC(=O)C)/C)C)C	0.007320522
C1=CC(=C(C=C1C2=C(C=C3C(=CC(=CC3=[O+]2)O)O[C@H]4[C@@H]([C@H]([C@@H]([C@H](O4)CO)O)O)O)O[C@H]5[C@@H]([C@H]([C@@H]([C@H](O5)CO)O)O)O)O)O	0.026687084
CC1=CC[C@H]2[C@H]3[C@@H]1[C@@]2(CC[C@H]3C(C)C)C	0.0077617625
CC1=CCC2C3C1C2(CCC3C(C)C)C	0.0077617625
CC1=CC[C@H]2[C@H]3C1[C@]2(CC[C@H]3C(C)C)C	0.0077617625
CC1=CCC2[C@H]3[C@@H]1[C@@]2(CC[C@H]3C(C)C)C	0.0077617625
CC1=CC[C@H]2[C@H]3C1[C@@]2(CCC3C(C)C)C	0.0077617625
CC1=NC(=CC=C1)C	0.007843723
C[C@H]1[C@@H]2CC[C@H]3[C@@]4(CC[C@@H]([C@]4(CC[C@@]35[C@@]2(C5)CC[C@@H]1O)C)[C@H](C)CCC(=C)C(C)C)C	0.007123722
CCC(C=C[C@@H](C)[C@H]1CC[C@@H]2[C@@]1(CC[C@H]3[C@H]2CCC4[C@@]3(CCCC4)C)C)C(C)CO	0.0108809015
C[C@H](CC[C@@H](C)C(C)C)[C@H]1CC[C@@H]2[C@@]1(CC[C@H]3[C@H]2CC=C4[C@@]3(CC[C@@H](C4)O)C)C	0.005255375
CCCC/C=C/CCCCCCCC/C=C/CC(=O)OCC	0.017793795
CC(=O)C1=C(C=C(C=C1)OC)O	0.0033340917
CCCCCCCCCCCCCC	0.03503073
CCCCCCCCCCCCCC(=O)OCC	0.023561839
COC1=C(C=C2C(=C1)C=CC(=O)O2)O	0.011178385
CC1(CCC2C3(C14CCC(C4)C3(C)C)O2)C	0.014334133
CC1=C(C(CC(C1)O)(C)C)/C=C/C(=C/C=C/C(=C/C=C/C=C(\C)/C=C/C=C(\C)/C2C=C3C(CC(CC3(O2)C)O)(C)C)/C)/C	0.025477447
CC1=C(C(C[C@@H](C1)O)(C)C)/C=C/C(=C/C=C/C(=C/C=C/C=C(\C)/C=C/C=C(\C)/C2C=C3[C@](O2)(C[C@H](CC3(C)C)O)C)/C)/C	0.025477447
CC1=C(C(CC(C1)O)(C)C)/C=C\C(=C\C=C\C(=C\C=C\C=C(/C)\C=C\C=C(/C)\C2C=C3C(CC(CC3(O2)C)O)(C)C)\C)\C	0.025477447
CCCC/C=C/C/C=C/CCCCCCCCC(=O)OC	0.018545615
CCCCCCCCCCCCCCCCCC=CCCCCCCCCCCCCCCCC	0.06255361
C1=CC(=CN=C1)C(=O)O	0.053009644
CCCCCCCCCCCCCCCCCCCCCC=C	0.034991246
C[C@H](CCC(=C)C(C)C)[C@H]1CC[C@@]2([C@@]1(CC[C@]34[C@H]2CC[C@@H]5[C@]3(C4)CC[C@@H](C5(C)C)OC(=O)/C=C/C6=CC(=C(C=C6)O)OC)C)C	0.0036752266
CC1=C(C(CC=C1)(C)C)C=O	0.006034203
CCCCCCCCCCCCCCCCCCCCCCCCCCCCCCC	0.03503073
C[C@@H]1CCC[C@]2(C1CC=C3[C@@H]2CC[C@]4([C@H]3CC[C@@H]4[C@H](C)CCC(=C(C)CO)C)C)C	0.0049829837
C[C@H]1[C@@H]([C@H]([C@H]([C@@H](O1)OC[C@@H]2[C@H]([C@@H]([C@H]([C@@H](O2)OC3=C(OC4=CC(=CC(=C4C3=O)O)O)C5=CC(=C(C=C5)O)O)O)O)O)O)O)O	0.006043631
CCCCCCCCCCCC(=O)O	0.93582445
CCCCC/C=C/C/C=C/CCCCCCCC(=O)OC	0.041824054
CC1=CCCC([C@H]1/C=C/C(=C/C=C/C(=C/C=C/C=C(\C)/C=C/C=C(\C)/C=C/C=C(\C)/CCC=C(C)C)/C)/C)(C)C	0.03750541
C/C=C(\CC[C@@H](C)[C@H]1CC[C@@H]2[C@@]1(CC[C@H]3[C@H]2CC=C4[C@@]3(CC[C@@H](C4)O)C)C)/C(C)C	0.0038665342
C/C=C(/CC[C@@H](C)[C@H]1CC[C@@H]2[C@@]1(CC[C@H]3[C@H]2CC=C4[C@@]3(CC[C@@H](C4)O)C)C)\C(C)C	0.0038665342
CC=C(CCC(C)C1CCC2C1(CCC3C2CC=C4C3(CCC(C4)O)C)C)C(C)C	0.0038665342
C/C=C(/CC[C@@H](C)[C@H]1CC[C@@H]2[C@@]1(CC[C@H]3[C@H]2CC=C4[C@@]3(CCC(C4)O)C)C)\C(C)C	0.0038665342
C/C=C(\CCC(C)C1CCC2C1(CCC3C2CC=C4C3(CCC(C4)O)C)C)/C(C)C	0.0038665342
C/C=C(/CCC(C)C1CCC2C1(CCC3C2CC=C4C3(CC[C@@H](C4)O)C)C)\C(C)C	0.0038665342
C/C=C(\CC[C@@H](C)[C@H]1CC[C@@H]2[C@@]1(CC[C@H]3C2CC=C4[C@@]3(CC[C@@H](C4)O)C)C)/C(C)C	0.0038665342
C/C=C(\CC[C@@H](C)C1CCC2[C@@]1(CCC3C2CC=C4[C@@]3(CC[C@@H](C4)O)C)C)/C(C)C	0.0038665342
C/C=C(/CC[C@@H](C)[C@H]1CC[C@@H]2[C@]1(CC[C@H]3[C@H]2CC=C4[C@@]3(CC[C@@H](C4)O)C)C)\C(C)C	0.0038665342
CC=C(CCC(C)C1CCC2[C@@]1(CCC3C2CC=C4[C@@]3(CCC(C4)O)C)C)C(C)C	0.0038665342
CCCCCCCCCCCCCCCCCCCCC	0.03503073
C(CCCBr)CCBr	0.012775769
CCCCCCCCCCCCCCCCCCCCCCCCCCCCC	0.03503073
C[C@H]1[C@@H]2CC[C@H]3[C@@]4(CC[C@@H]([C@]4(CC[C@@]35[C@@]2(C5)CC[C@@H]1O)C)[C@H](C)CCCC(C)C)C	0.007123722
CC1[C@@H]2CC[C@H]3[C@@]4(CC[C@@H]([C@]4(CC[C@@]35[C@@]2(C5)CC[C@@H]1O)C)[C@H](C)CCCC(C)C)C	0.007123722
CCCCCCCCCCCCCCCCCCCl	0.028819859
C[C@@H]1[C@H](CC[C@]2([C@H]1CC=C3[C@@H]2CC[C@]4([C@H]3CC[C@@H]4[C@H](C)CCC(=C)C(C)C)C)C)O	0.005768486
C[C@@H]1[C@@H]2CCC3=C([C@]2(CC[C@@H]1O)C)CC[C@]4([C@]3(CC[C@@H]4[C@H](C)CCC=C(C)C)C)C	0.006303107
CCCCCCCCCCCCCCCCCCCCCCCC	0.03503073
CC(=O)O[C@@]12[C@@H]3[C@@H](C[C@@]([C@@H]3OC(=O)C4=CC=CC=C4)([C@H]([C@@H]1O)OC)O)[C@]56[C@H](CC[C@@]7([C@H]5[C@H]([C@H]2C6N(C7)C)OC)COC)OC	0.0708541
CC(=O)OC12C3C(CC(C3OC(=O)C4=CC=CC=C4)(C(C1O)OC)O)C56C(CCC7(C5C(C2C6N(C7)C)OC)COC)OC	0.0708541
CC(=O)O[C@@]12[C@@H]3[C@@H](C[C@@]([C@@H]3OC(=O)C4=CC=CC=C4)([C@H]([C@@H]1O)OC)O)[C@]56[C@H](CC[C@@]7([C@H]5[C@H]([C@H]2[C@H]6N(C7)C)OC)COC)OC	0.0708541
CC(=O)O[C@@]12[C@@H]3[C@@H](C[C@@](C3OC(=O)C4=CC=CC=C4)(C(C1O)OC)O)C56[C@@H]7C(C2[C@H]5N(CC7(CCC6OC)COC)C)OC	0.0708541
CC(=O)O[C@@]12[C@@H]3[C@@H](C[C@@]([C@@H]3OC(=O)C4=CC=CC=C4)([C@H]([C@@H]1O)OC)O)C56[C@H](CC[C@@]7([C@H]5[C@H](C2C6N(C7)C)OC)COC)OC	0.0708541
CC(=O)O[C@]12[C@@H]3[C@@H](C[C@@]([C@@H]3OC(=O)C4=CC=CC=C4)([C@@H]([C@@H]1O)OC)O)C56[C@H](CC[C@@]7([C@H]5[C@H](C2[C@H]6N(C7)C)OC)COC)OC	0.0708541
CC(=O)O[C@@]12[C@@H]3[C@@H](C[C@@](C3OC(=O)C4=CC=CC=C4)([C@H]([C@@H]1O)OC)O)C56[C@H](CC[C@@]7([C@H]5[C@H](C2C6N(C7)C)OC)COC)OC	0.0708541
CC(=O)O[C@@]12[C@@H]3[C@@H](C[C@@]([C@@H]3OC(=O)C4=CC=CC=C4)([C@H]([C@@H]1O)OC)O)[C@]56[C@H](CC[C@@]7([C@H]5[C@H](C2C6N(C7)C)OC)COC)OC	0.0708541
CC(=O)O[C@@]12[C@@H]3[C@@H](C[C@@]([C@@H]3OC(=O)C4=CC=CC=C4)([C@H]([C@@H]1O)OC)O)[C@]56[C@H](CC[C@@]7([C@H]5[C@H](C2[C@H]6N(C7)C)OC)COC)OC	0.0708541
CC(=O)O[C@@]12[C@@H]3[C@@H](C[C@]([C@@H]3OC(=O)C4=CC=CC=C4)([C@H]([C@@H]1O)OC)O)[C@]56[C@H](CC[C@@]7([C@H]5[C@H]([C@H]2C6N(C7)C)OC)COC)OC	0.0708541
CC(=O)O[C@@]12[C@H]3[C@@H](C4[C@]5(CC[C@@H]([C@@]4(C3N(C5)C)C6C1C(C(C6)([C@H]([C@@H]2O)OC)O)OC(=O)C7=CC=CC=C7)OC)COC)OC	0.0708541
CC(=O)O[C@@]12[C@H]3[C@@H](C4[C@]5(CC[C@H]([C@@]4([C@@H]3N(C5)C)C6C1[C@H]([C@](C6)(C(C2O)OC)O)OC(=O)C7=CC=CC=C7)OC)COC)OC	0.0708541
CC(=O)O[C@@]12[C@@H]3[C@@H](C[C@@]([C@@H]3OC(=O)C4=CC=CC=C4)([C@H]([C@@H]1O)OC)O)[C@]56[C@H](CC[C@@]7([C@H]5[C@H]([C@H]2[C@@H]6N(C7)C)OC)COC)OC	0.0708541
CC(=O)O[C@@]12C3C(C[C@@](C3OC(=O)C4=CC=CC=C4)(C(C1O)OC)O)[C@]56C(CC[C@@]7(C5C(C2C6N(C7)C)OC)COC)OC	0.0708541
CC(=O)O[C@@]12[C@H]3[C@@H]([C@@H]4[C@]5(CC[C@@H]([C@@]4(C3N(C5)C)C6[C@H]1C([C@@](C6)([C@@H]([C@@H]2O)OC)O)OC(=O)C7=CC=CC=C7)OC)COC)OC	0.0708541
CC(=O)O[C@@]12[C@@H]3[C@@H](C[C@]([C@@H]3OC(=O)C4=CC=CC=C4)([C@H]([C@@H]1O)OC)O)[C@]56[C@H](CC[C@@]7([C@H]5[C@H](C2[C@H]6N(C7)C)OC)COC)OC	0.0708541
CC1=CC2=C(C(=C1)O)C(=O)C3=C(C2=O)C=C(C=C3O)OC	0.016335906
CCCCCCCCCCCC(CCCCCCCCCC)CCCCCCCCCC	0.030468171
CN1[C@@H]2CC[C@H]1CC(C2)OC(=O)C(CO)C3=CC=CC=C3	0.033569258
CCCCC/C=C\C/C=C\CCCCCCCC(=O)O	0.96317565
C[C@@]12CC[C@@]3(C(=CC[C@H]4[C@]3(CC[C@@H]5[C@@]4(CC[C@@H](C5(C)C)O)C)C)[C@@H]1CC(CC2)(C)C)C	0.021415304
CCCCCCCCCCCCCCCCCCCCCCCCCCCCCCO	0.03503073
C[C@H]1[C@@H]2CCC3=C([C@]2(CC[C@@H]1O)C)CC[C@]4([C@]3(CC[C@@H]4[C@H](C)CCC(=C)C(C)C)C)C	0.0067546796
CCC(C=C[C@@H](C)[C@H]1CC[C@@H]2[C@@]1(CC[C@H]3[C@H]2CC=C4[C@@]3(CCCC4)C)C)C(C)CO	0.008662012
CCCCCCCCCCCCCCC(=O)O	0.93582445
CCC(=C(C)CO)CC[C@@H](C)[C@H]1CC[C@@H]2[C@@]1(CC[C@H]3C2=CCC4[C@@]3(CCC[C@H]4C)C)C	0.005895354
CCCCCCCCCCCCCCCCCCCCCCCCCCCCCC	0.03503073
C[C@@]1(CC[C@@H]2C(=C1)CC[C@H]3[C@]2(CC[C@H](C3(C)C)O[C@H]4[C@@H]([C@H]([C@@H]([C@H](O4)CO)O)O)O)C)[C@H](CO)O	0.009745805
CC1(C2CCC3=CC(CCC3C2(CCC1OC4C(C(C(C(O4)CO)O)O)O)C)(C)C(CO)O)C	0.009745805
C[C@@]1(CCC2C(=C1)CCC3[C@]2(CCC(C3(C)C)OC4C(C(C(C(O4)CO)O)O)O)C)C(CO)O	0.009745805
CC1=CC=C(C=C1)C(C)C	0.0062837745
CC=C(C)CCC=C(C)C	0.018614404
C[C@@H]1CC[C@H](C[C@H]1O)C(=C)C	0.010229649
CC(C)[C@@]12CCC(=C)[C@@H]1C2	0.010435578
C/C/1=C\CC/C(=C/CC(=C(C)C)CC1)/C	0.017655047
CCCCCCC/C=C/C=O	0.06255361
CCCCCCCC=CC=O	0.06255361
CCCCCCC/C=C\C=O	0.06255361
CC1=C[C@H]2[C@@H](CC[C@]([C@H]2CC1)(C)O)C(C)C	0.006773991
CC(=O)O	0.06114106
C(C(CO)O)O	0.008594525
CC1([C@H]2CC[C@H](C2)C1=C)C	0.02289528
COC1=C(C=C(C=C1)C=O)O	0.004859707
C[C@]12CCC[C@@]([C@@H]1C[C@@H](CC2)C(C)(C)O)(C)O	0.011643047
CCCCCCC[C@@H](CC(=O)CCC1=CC(=C(C=C1)O)OC)O	0.0125033455
CC(=CCC/C(=C\COC(=O)C)/C)C	0.007320522
CC(=CCCC(=CCOC(=O)C)C)C	0.007320522
CC(=CCC/C(=C/COC(=O)C)/C)C	0.007320522
CCCCCCCC/C=C\CCCCCCCC(=O)O[C@@]1([C@H]([C@H](O[C@H](C1(O)O)OCCC)CO[C@@H]2[C@H]([C@H]([C@H]([C@H](O2)CO)O)O)O)O)O	0.05658082
CCCCCCCCC[C@@H](CC(=O)CCC1=CC(=C(C=C1)O)OC)O	0.0125033455
CC(CCC=C(C)C)CCO	0.0058429986
CCCCCC(CC(=O)CCC1=CC(=C(C=C1)O)OC)S(=O)(=O)O	0.009703027
CC1=CC[C@H](C[C@H]1O)C(=C)C	0.009741628
CCC(=O)OC/C=C(\C)/CCC=C(C)C	0.007320522
CC(=C)[C@@H]1CC[C@]2(CCCC(=C)[C@@H]2C1)C	0.010300185
CC(=C)C1CCC2(CCCC(=C)C2C1)C	0.010300185
CC(=C)[C@H]1CC[C@@]2(CCCC(=C)[C@H]2C1)C	0.010300185
CC(=C)[C@@H]1CC[C@]2(CCCC(=C)[C@H]2C1)C	0.010300185
CC1=C[C@@H]2[C@@H](CCC(=C2CC1)C)C(C)C	0.0083776405
CC1=CC2C(CCC(=C2CC1)C)C(C)C	0.0083776405
CC1=C[C@H]2[C@@H](CCC(=C2CC1)C)C(C)C	0.0083776405
CC1=C[C@H]2[C@H](CCC(=C2CC1)C)C(C)C	0.0083776405
C/C/1=C/CCC(=C)[C@H]2CC([C@@H]2CC1)(C)C	0.013287428
CCCCCCCCC(=O)C	0.024587423
CC(C)(C)C1CCC(C=C1)O	0.010229649
CC(=CCCC(=CCCC(=CCOC(=O)C)C)C)C	0.007320522
CC(=CCC/C(=C/C/C=C(\C)/C=C)/C)C	0.008515533
CC1=C2C[C@@H](CC[C@@]2(CCC1)C)C(C)(C)O	0.0121530825
CC(=C)[C@@H]1C[C@@H](CC[C@@]1(C)C=C)C(C)(C)O	0.034578614
CC(C)CCCCCCC(=O)NCC1=CC(=C(C=C1)O)OC	0.0053634257
CC1CCC(C(C1)O)C(C)C	0.006727439
C[C@@H]1CC[C@@H]2[C@@H](C2(C)C)[C@H]3[C@@H]1CCC3=C	0.008400115
CC1=CC[C@H](CC1=O)C(=C)C	0.008999813
CC(=C)[C@H]1CCC(=CC1)C=O	0.010179473
CCCCCCCCCC=O	0.034991246
CC(=O)C1=CC=CN1	0.0066990163
CC1CCC=C2C1(C3C(C3(C)C)CC2)C	0.01517474
CCCCCCCCCCCCCCCCCCCCCCCCCCCCCCCO	0.03503073
C/C/1=C\CC[C@@]2([C@@H](O2)[C@@H]3[C@@H](CC1)C(=C)C(=O)O3)C	0.008809476
C/C/1=C\CC[C@@]2([C@H](O2)[C@@H]3[C@@H](CC1)C(=C)C(=O)O3)C	0.008809476
CCCCCCCCCCCC(=C)C	0.042258445
CC1=CCC(=CC1)C(C)C	0.0073241233
CCCCCCCC=O	0.034991246
CC1=CC[C@@H](C[C@@H]1O)C(=C)C	0.009741628
COC1=C2C=CC(=O)OC2=CC3=C1C=CO3	0.010348663
CC(=CCC/C(=C/COC=O)/C)C	0.008888894
CC1=CCC[C@]2([C@H]1C[C@@H](CC2)C(C)(C)O)C	0.011505264
C[C@H]1CC[C@H](CC2=C1CC[C@@H]2C)C(C)(C)O	0.028254798
C[C@@]1(CC[C@@H]2[C@@H]1[C@H]3[C@H](C3(C)C)CCC2=C)O	0.0070181494
CC1=CC=CC=C1	0.057758022
CC(=CCC/C(=C/C/C=C(\C)/C=C)/C)C	0.008515533
CC1=C[C@@H]2[C@H](CC1)C(=CC[C@H]2C(C)C)C	0.006816274
CC1(C2CCC1(C(C2)O)C)C	0.010300185
CC1=C[C@H]2[C@@H](CC[C@]([C@@H]2CC1)(C)O)C(C)C	0.006773991
CC1=CC[C@H](CC1)C(C)(C)O	0.010944257
C[C@@]12CC[C@@H]3[C@H](CC3(C)C)C(=C)CC[C@H]1O2	0.009138119
CCCCC[C@H](C)O	0.018076744
CCCCCCCCO	0.03503073
CC1=C[C@H]2[C@H](CC1)C(=C)CC[C@@H]2C(C)C	0.0071588056
CC(=CCCC(=O)C)C	0.007320522
C[C@@H]1CC[C@@H]2[C@]13CC=C([C@H](C3)C2(C)C)C	0.010126712
CC1=CC[C@H]2C[C@@H]1[C@]2(C)CCC=C(C)C	0.014217052
CC(C)(C)C1=CC(=C(C=C1)O)C(C)(C)C	0.00486536
CCCCC/C=C/C=O	0.052106965
CCCCCC=CC=O	0.052106965
COC(=O)/C=C/C1=CC=CC=C1	0.060225345
CCCCCCC[C@@H](CC(=O)CCC1=CC(=C(C=C1)O)OC)O	0.0125033455
C[C@H]1C[C@@H](C(=O)[C@@H](C1)[C@@H](CC2CC(=O)NC(=O)C2)O)C	0.013572563
C[C@H]1C[C@@H](C(=O)C(C1)[C@@H](CC2CC(=O)NC(=O)C2)O)C	0.013572563
C[C@@H]1CC[C@H]([C@H]2[C@]13[C@@H]2C(=C)CC3)C(C)C	0.0072083203
C/C/1=C\CC(=C(C)C)C(=O)C/C(=C/CC1)/C	0.008903794
C/C/1=C/CC(=C(C)C)C(=O)C/C(=C\CC1)/C	0.008903794
CC1=C[C@@H]([C@@H]2C[C@H]1C2(C)C)O	0.009518228
CC1=CC[C@@H](C=C1)[C@@H](C)CCC=C(C)C	0.0066076918
CC(=CCC[C@@](C)(C=C)OC(=O)C)C	0.008706753
CC(=CCC/C(=C\COC(=O)C)/C)C	0.007320522
CCO[Si](C)(C)OCC	0.008344131
CC(C)CO	0.0058497884
CC1=C(C(CCC1)(C)C)/C=C/C(=O)C	0.007585683
C[C@@H]1CC[C@H](C(=O)C1)C(C)C	0.0072638714
CC(C)C1=C[C@@H]([C@@](CC1)(C)C=C)C(=C)C	0.00798796
CC(C)C1=CC(C(CC1)(C)C=C)C(=C)C	0.00798796
CC(C)C1=CC([C@@](CC1)(C)C=C)C(=C)C	0.00798796
CC1=C[C@H]2[C@@H](CC[C@]([C@@H]2CC1)(C)O)C(C)C	0.006773991
C/C/1=C\CC(/C=C/CC(=C)CCC1)(C)C	0.034903575
C/C/1=C/CC(/C=C\CC(=C)CCC1)(C)C	0.034903575
CC1=CCC(C=CCC(=C)CCC1)(C)C	0.034903575
C/C/1=C\CC(/C=C\CC(=C)CCC1)(C)C	0.034903575
CCCCCCCCCCCCCCCC(=O)O	0.93582445
CCC(=O)OC/C=C(/C)\CCC=C(C)C	0.007320522
CC1=CCC2C(C1)C2(C)C	0.012013416
CC1=CC=C(C=C1)C(=C)C	0.008982653
CC(=CCC/C(=C\C=O)/C)C	0.009953076
CC(=CCC/C(=C/CO)/C)C	0.008888894
CC[C@H](CC[C@@H](C)[C@H]1CC[C@@H]2[C@@]1(CC[C@H]3[C@H]2CC=C4[C@@]3(CC[C@@H](C4)O)C)C)C(C)C	0.006009104
CC(=O)O[C@@H]1C[C@@H]2CC[C@]1(C2(C)C)C	0.0077314656
CC1=CC[C@@H](CC1)C(=C)C	0.010944257
COC1=C(C=CC(=C1)CC/C=C/C(=O)CCC2=CC(=C(C=C2)O)OC)O	0.007584811
C[C@@H](CCC=C(C)C)CC(=O)O	0.020716693
C[C@@H]1CC[C@H]([C@@H](C1)O)C(=C)C	0.012090984
CC1CCC(C(C1)O)C(=C)C	0.012090984
C[C@]1(CC[C@H]2C[C@@H]1C2(C)C)O	0.010693576
CCCCCC(=O)C	0.019133108
CC1=CC=C(C=C1)C(C)(C)O	0.00839504
CC(C)CC=O	0.006218012
CC(=C)CCCC(=C)C=C	0.010783163
CC(=CCC[C@](C)(C=C)O)C	0.008888894
CC(=CCC[C@@](C)(C=C)O)C	0.008888894
COC1=C(C=CC(=C1)CCC(CC(=O)CCC2=CC(=C(C=C2)O)OC)O)O	0.0034328487
CC1CCC2C1C3C(C3(C)C)CCC2=C	0.017606633
CCOCC	0.010875448
CC(=CC/C=C(\C)/C=C)C	0.008515533
CC(=CCC/C(=C\CC[C@@](C)(C=C)O)/C)C	0.008888894
CC(=CCCC(=CCCC(C)(C=C)O)C)C	0.008888894
CC(=CCC/C(=C/CCC(C)(C=C)O)/C)C	0.008888894
CC(=CCC/C(=C\CCC(C)(C=C)O)/C)C	0.008888894
CCCCOC(=O)C1=CC=CC=C1	0.051048923
CCCCCC(=O)CC(=O)/C=C/C1=CC(=C(C=C1)O)OC	0.007670515
CC1=CC=C(CC1)C(C)C	0.006661992
CCCCC[C@@H](CC(=O)CCC1=CC(=C(C=C1)O)OC)O	0.009703027
CC1=C(C=C(C=C1)C(C)C)O	0.004506403
C[C@H]1CCC2=C(CC[C@H](C[C@@H]12)C(=C)C)C	0.011303992
CC1=C[C@@H]2[C@@H](C2(C)C)CC1	0.011376335
CC(=CCC/C(=C/C(=O)O)/C)C	0.064272605
CC(=CCC/C(=C\C(=O)O)/C)C	0.064272605
C[C@@H](CCC=C(C)C)CCO	0.0058429986
C[C@H]1CC[C@H](CC2=C1CC[C@@H]2C)C(=C)C	0.010803217
CCCCCCCC(=O)CCC1=CC(=C(C=C1)O)OC	0.014415697
CC(=CCC/C(=C\CO)/C)C	0.008888894
CC1=CC=C(C=C1)C(C)CCC=C(C)C	0.0055110194
C[C@H]1CC[C@H](C2=C1C=CC(=C2)C)C(C)C	0.009457368
CCO/C=C/1\C(=O)OC(=N1)C2=CC=CC=C2	0.029912094
CCOC=C1C(=O)OC(=N1)C2=CC=CC=C2	0.029912094
CC1=CC[C@H](CC1)C(=C)C	0.010944257
CCCCCC=O	0.029005183
CC(=CCC/C(=C\CCC(=C)C=C)/C)C	0.011456969
C[C@]12CCCC(=C)[C@@H]1C[C@@H](CC2)C(C)(C)O	0.010300185
CCCCCCCCCCC=O	0.034991246
C[C@@H](CCC=C(C)C)CC=O	0.0058429986
CCCCCCCCCCCC(=O)O	0.93582445
CC1=CC=CC=C1C(C)C	0.007079123
CC1=C[C@H]2[C@@H](CC1)C(=CCCC2(C)C)C	0.012239206
CCCCCCCC(=O)C	0.024587423
CC1=C[C@H]2C(=C(CCCC2(C)C)C)CC1	0.014637064
CCCCCC(=O)CC(=O)CCC1=CC(=C(C=C1)O)OC	0.011191938
CC1=CCC(=C(C)C)CC1	0.017655047
C/C/1=C\CC2=C(C/C(=C/CC1)/C)OC=C2C	0.018775491
C/C/1=C/CC2=C(C/C(=C\CC1)/C)OC=C2C	0.018775491
C/C/1=C\CC2=C(C/C(=C\CC1)/C)OC=C2C	0.018775491
CC1=CCC2=C(CC(=CCC1)C)OC=C2C	0.018775491
CC1=CC(=CC=C1)C(C)C	0.009290528
C[C@@H](CCC=C(C)C)CCOC(=O)C	0.0048094424
CCOC(=O)/C=C\C1=CC=C(C=C1)OC	0.0071937605
CC1=CC/C(=C(\C)/CCC=C(C)C)/CC1	0.0082761245
C1=CC(=C2C(=C1)OC3=C(C2=O)C=C(C=C3)O)O	0.0039101853
COC1=C(C=CC(=C1)C(=O)O)O	0.04141758
CC(=CCC/C(=C/C=O)/C)C	0.009953076
COC1=C(C=CC(=C1)CCC(CC(=O)CCC2=CC(=C(C=C2)O)OC)O)O	0.0034328487
CC1=CC/C(=C(/C)\CCC=C(C)C)/CC1	0.0082761245
CCCCCCCCCCCCCCCCCCCCCCCC(=O)O	0.93582445
C[C@@H]1CC[C@@H]2[C@@H]1[C@H]3[C@H](C3(C)C)CC[C@@]2(C)O	0.0101201795
CC1CCC2C1C3C(C3(C)C)CCC2(C)O	0.0101201795
C[C@H]1CC[C@@H]2[C@@H]1[C@@H]3[C@H](C3(C)C)CC[C@@]2(C)O	0.0101201795
CC1CC[C@@H]2[C@@H]1[C@H]3[C@H](C3(C)C)CC[C@@]2(C)O	0.0101201795
CC1=CCCC(C1CCC(=O)C)(C)C	0.0076479223
C/C=C/C1=CC(=C(C=C1)O)OC	0.005444163
CC1=C(C=C(C=C1)C=C)C	0.011564885
CCCCCCCC(=O)CC(=O)CCC1=CC(=C(C=C1)O)OC	0.014415697
CCCCCCCC(=O)CCC1=CC(=C(C=C1)O)OC	0.014415697
CCCCC[C@@H](C)O	0.018076744
CC1=CC[C@H](CC1)C(=C)CCC=C(C)C	0.010179473
CC1=CC[C@]2(CC[C@@H]([C@]2(CC1)O)C(C)C)C	0.006773991
CC1=CC[C@@H](C=C1)C(C)C	0.008005451
CC1=CC[C@H](C=C1)C(C)C	0.008005451
CC(C)[C@@H]1CC[C@@]2([C@H]1[C@@H]3[C@H]2CCC3=C)C	0.005316652
CC/C=C\C/C=C\C/C=C\CCCCCCCC(=O)O	0.32761228
CC1=C[C@@H]2[C@@H](CC1)C(=CC[C@H]2C(C)C)C	0.006816274
CC1=CC[C@@H](CC1=O)[C@@](C)(C/C=C/C(C)(C)O)O	0.015294904
CC[C@H](CC[C@@H](C)[C@H]1CC[C@@H]2[C@@]1(CC[C@H]3[C@H]2CC=C4[C@@]3(CC[C@@H](C4)O)C)C)C(C)C	0.006009104
COC1=CC=C(C=C1)C2=CC(=O)C3=C(C=C(C=C3O2)O)O	0.0048304484
CC[C@H](CC[C@@H](C)[C@H]1CC[C@@H]2[C@@]1(CC[C@H]3[C@H]2CC=C4[C@@]3(CC[C@@H](C4)O)C)C)C(C)C	0.006009104
CC[C@H](CC[C@@H](C)[C@H]1CC[C@@H]2[C@@]1(CC[C@H]3[C@H]2CC=C4[C@@]3(CC[C@@H](C4)O[C@H]5[C@@H]([C@H]([C@@H]([C@H](O5)CO)O)O)O)C)C)C(C)C	0.009491001
C[C@@H]1CC[C@@]2(CC[C@@]3(C(=CC[C@H]4[C@]3(CC[C@@H]5[C@@]4(CC[C@@H](C5(C)C)O)C)C)[C@@H]2[C@H]1C)C)C(=O)O	0.08199305
CC(=C[C@H]1[C@@H](C1(C)C)CO)C	0.01064582
CCCCC/C=C\C/C=C\CCCCCCCC(=O)O	0.96317565
C1=CC(=C(C=C1C2=CC(=O)C3=C(C=C(C=C3O2)O)O)O)O	0.004035593
C1=CC(=C(C=C1C2=[O+]C3=CC(=CC(=C3C=C2O)O)O)O)O	0.0053394483
C1=CC(=C(C=C1C2=[O+]C3=CC(=CC(=C3C=C2O)O)O)O)O.[Cl-]	0.0053394483
CC[C@H](CC[C@@H](C)[C@H]1CC[C@@H]2[C@@]1(CC[C@H]3[C@H]2CC=C4[C@@]3(CC[C@@H](C4)O[C@H]5[C@@H]([C@H]([C@@H]([C@H](O5)CO)O)O)O)C)C)C(C)C	0.009491001
CC1=C2C[C@@H]3[C@]([C@@H]2[C@@H]4[C@@H]([C@H](C1)OC(=O)C)C(=C)C(=O)O4)(O3)C	0.013266895
C1=CC(=C(C=C1C2=C(C(=O)C3=C(C=C(C=C3O2)O)O)O[C@H]4[C@@H]([C@H]([C@@H]([C@H](O4)CO)O)O)O)O)O	0.0067357314
C1=CC(=C(C=C1C2=[O+]C3=CC(=CC(=C3C=C2O[C@H]4[C@@H]([C@H]([C@@H]([C@H](O4)CO)O)O)O)O)O)O)O.[Cl-]	0.010564396
C1=CC(=C(C=C1C2=[O+]C3=CC(=CC(=C3C=C2O[C@H]4[C@@H]([C@H]([C@@H]([C@H](O4)CO)O)O)O)O)O)O)O	0.010564396
C1=CC(=C(C=C1C2=[O+]C3=CC(=CC(=C3C=C2O[C@H]4C(C([C@@H](C(O4)CO)O)O)O)O)O)O)O	0.010564396
C1=CC(=C(C=C1C2=[O+]C3=CC(=CC(=C3C=C2OC4C(C(C(C(O4)CO)O)O)O)O)O)O)O.[Cl-]	0.010564396
CC1=CC[C@H]2C[C@@H]1C2(C)C	0.013590904
CC1=CC2=C(C=C1)C(CC=C2)(C)C	0.011565255
C1=CC=C(C=C1)/C=C/CO	0.123853944
CC1=CC=C(C=C1)C(C)C	0.0062837745
CC1=C[C@H]2[C@@H](CC[C@]([C@H]2CC1)(C)O)C(C)C	0.006773991
CC(=CCC/C(=C\COC(=O)C)/C)C	0.007320522
CC(=CCCC(=CCOC(=O)C)C)C	0.007320522
CC(=CCC/C(=C/COC(=O)C)/C)C	0.007320522
CC1=CC2=C(C=CC(=C2C=C1)C)C(C)C	0.008841077
CC1=C[C@@H]2[C@@H](CCC(=C2CC1)C)C(C)C	0.0083776405
CC1=CC2C(CCC(=C2CC1)C)C(C)C	0.0083776405
CC1=C[C@H]2[C@@H](CCC(=C2CC1)C)C(C)C	0.0083776405
CC1=C[C@H]2[C@H](CCC(=C2CC1)C)C(C)C	0.0083776405
CC(=C)[C@@H]1CC[C@]2(CCCC(=C)[C@@H]2C1)C	0.010300185
CC(=C)C1CCC2(CCCC(=C)C2C1)C	0.010300185
CC(=C)[C@H]1CC[C@@]2(CCCC(=C)[C@H]2C1)C	0.010300185
CC(=C)[C@@H]1CC[C@]2(CCCC(=C)[C@H]2C1)C	0.010300185
CC(=CCC/C(=C/C/C=C(\C)/C=C)/C)C	0.008515533
CCCCCC/C=C\CCCCCCCC(=O)O	0.9671277
CC1([C@H]2CCC(=C)[C@@H]1C2)C	0.011376335
CCCCC=CCCCCCCCCCC=O	0.024634166
CC(=CCC/C(=C\CC/C(=C\CO)/C)/C)C	0.008888894
CC1([C@@H]2CC[C@@H](C2)C1=C)C	0.02289528
CC(=O)OC/C=C/C1=CC=CC=C1	0.112490654
COC1=CC=C(C=C1)C=O	0.0099017415
CCCCCCCCCCCCCCCCCC(=O)O	0.93582445
CC1=CCC(=CC1)C(C)C	0.0073241233
CC1=C[C@@H]2[C@H](CC1)C(=CC[C@H]2C(C)C)C	0.006816274
CC(=O)C1=CC=CC=C1	0.059109144
CC1=CC[C@H](CC1)C(C)(C)O	0.010944257
C1=COC(=C1)C=O	0.009828872
CC(=CCC/C(=C/C/C=C(\C)/C=C)/C)C	0.008515533
CC(=CCCC(=O)C)C	0.007320522
C1=CC=C(C=C1)COC(=O)C2=CC=CC=C2	0.0438384
C1=CC=C(C=C1)/C=C/C=O	0.04308428
CCCCCCCCCCCCCCCC(=O)O	0.93582445
C/C/1=C\CC(/C=C/C/C(=C/CC1)/C)(C)C	0.034416236
C/C=C/C1=CC=C(C=C1)OC	0.0099017415
CC1=C[C@H]2[C@@H](CC[C@]([C@@H]2CC1)(C)O)C(C)C	0.006773991
C1=CC=C(C=C1)CCO	0.0438384
C/C=C/C1=CC(=C(C=C1)OC)OC	0.009141825
C[C@@]12CC[C@@H]3[C@H](CC3(C)C)C(=C)CC[C@H]1O2	0.009138119
CCCCCCCC/C=C\CCCCCCCC(=O)O	0.9671277
CC(=CC/C=C(\C)/C=C)C	0.008515533
CC(=CCC[C@](C)(C=C)O)C	0.008888894
CC(=CCC[C@@](C)(C=C)O)C	0.008888894
CC(=O)CC(C)(C)O	0.0073290165
CC(C)COC(=O)C1=CC=CC=C1C(=O)OCC(C)C	0.004046115
CC1CCC(=C(C)C)CC2=C1CCC2C	0.01681744
CC1=CC=C(CC1)C(C)C	0.006661992
C1=CC=C(C=C1)/C=C/C(=O)O	0.068815246
C[C@]12CC[C@H](C1(C)C)C[C@H]2O	0.010300185
C[C@@]12CC[C@@H](C1)C(C2=O)(C)C	0.009129084
CCCCCCCCCCCC	0.03503073
C[C@H]1CCC2=C(CC[C@H](C[C@@H]12)C(=C)C)C	0.011303992
C/C/1=C\CC/C(=C/C[C@@H](CC1)C(=C)C)/C	0.010944257
C/C/1=C\CC/C(=C/C[C@H](CC1)C(=C)C)/C	0.010944257
CC1=CC=C(C=C1)[C@@H](C)O	0.007320477
CC(=CCCC(=C)C=C)C	0.011456969
C1=CC=C(C=C1)C=O	0.059600398
C1=CC=C2C(=C1)C=CC(=O)O2	0.023498848
C[C@]12CCCC([C@@H]3[C@H]1CC[C@@H]3C2=C)(C)C	0.012385674
C1=CC=C(C=C1)/C=C\C=O	0.04308428
CC1=CC(=CC=C1)C(C)C	0.009290528
C[C@H]1CC[C@H]([C@H]2[C@H]1C=C[C@@H](C2)C)C(C)C	0.0071588056
C1=CC=C(C=C1)CCC=O	0.039820585
COC1=CC=CC=C1/C=C/C=O	0.008821776
COC1=CC=CC(=C1)/C=C/C=O	0.007343129
CC1=CC(=CC=C1)C(=O)C	0.0067813867
CC1=CC[C@H](CC1)C(=C)CCC=C(C)C	0.010179473
CC1=CC[C@@H](C=C1)C(C)C	0.008005451
CC1(C2CCC(O1)(CC2)C)C	0.18639632
C1=CC=C2C=CC=CC2=C1	0.012829528
C(C(CO)O)O	0.008594525
C1=CC(=C(C=C1/C=C/C(=O)O)O)O	0.04138053
CC(C)C(=O)OC1=CC=CC=C1	0.04591794
C/C/1=C\CCC(=C)[C@H]2CC([C@@H]2CC1)(C)C	0.013287428
CC1=CC2=C(C=C1)C=CC3=CC=CC=C32	0.021770569
CC(=CCC[C@@](C)([C@H]1CC[C@@]2([C@@H]1[C@@H](C[C@H]3[C@]2(C[C@@H]([C@@H]4[C@@]3(CC[C@@H](C4(C)C)O)C)O)C)O)C)O[C@H]5[C@@H]([C@H]([C@@H]([C@H](O5)CO[C@H]6[C@@H]([C@H]([C@H](CO6)O)O)O)O)O)O)C	0.012171787
CC(=CCC[C@@](C)([C@H]1CC[C@@]2([C@@H]1[C@@H](C[C@H]3[C@]2(CC[C@@H]4[C@@]3(CC[C@@H](C4(C)C)O)C)C)O)C)O)C	0.009946134
CC(=CC/C=C(/C)\[C@H]1CC[C@]2([C@@H]1[C@H](CC3[C@]2(CCC4[C@@]3(CCC(C4(C)C)O[C@H]5[C@@H]([C@H]([C@@H]([C@H](O5)CO)O)O)O)C)C)O)C)C	0.010917218
CCCCCCCCCCCCCC(=O)C	0.024587423
C1=CC=C(C=C1)CCC2=CC=CC=C2	0.0438384
C1=CC(=C(C=C1C2=C(C(=O)C3=C(C=C(C=C3O2)O)O)O)O)O	0.0067568133
CCCCCCC(C)C1CCCCC1	0.030081904
CCCCCCCCCCCC(=O)CC	0.024587423
CCC(C)(C)I	0.011192898
CC[C@H](CC[C@@H](C)[C@H]1CC[C@@H]2[C@@]1(CC[C@H]3[C@H]2CC=C4[C@@]3(CC[C@@H](C4)O[C@H]5[C@@H]([C@H]([C@@H]([C@H](O5)CO)O)O)O)C)C)C(C)C	0.009491001
CC(=CCC/C(=C/C/C=C(\C)/C=C)/C)C	0.008515533
CC1=CC2=CC=CC(=C2C=C1)C	0.0106144855
CC[C@H](CC[C@@H](C)[C@H]1CC[C@@H]2[C@@]1(CC[C@H]3[C@H]2CC=C4[C@@]3(CC[C@@H](C4)O)C)C)C(C)C	0.006009104
CCCCCCCCCCCCCCCCCC	0.03503073
CCC(C)CCCC(C)CCCC(C)C	0.007363368
CC1(C2CCC3(C(C2(CCC1OC4C(C(C(C(O4)CO)O)O)O)C)CC(C5C3(CCC5C(C)(C/C=C/C(C)(C)O)OC6C(C(C(C(O6)CO)O)O)O)C)O)C)C	0.019907827
CC1(C(CCC2(C1C(CC3(C2CC(C4C3(CCC4C(C)(C/C=C/C(C)(C)OO)OC5C(C(C(C(O5)CO)O)O)O)C)O)C)O)C)O)C	0.022172399
CC(=CCC[C@](C)([C@H]1CC[C@@]2([C@@H]1[C@@H](C[C@H]3[C@]2(CC[C@@H]4[C@@]3(CC[C@@H](C4(C)C)O)C)C)O)C)O)C	0.009946134
CC(=CCC[C@@](C)([C@H]1CC[C@@]2([C@@H]1[C@@H](C[C@H]3[C@]2(CC[C@@H]4[C@@]3(CC[C@@H](C4(C)C)O)C)C)O)C)O)C	0.009946134
CC(=CCCC(C)(C1CCC2(C1C(CC3C2(CCC4C3(CCC(C4(C)C)O)C)C)O)C)O)C	0.009946134
CC(=CCC[C@](C)([C@H]1CC[C@]2([C@@H]1[C@@H](C[C@H]3[C@]2(CC[C@@H]4[C@@]3(CC[C@@H](C4(C)C)O)C)C)O)C)O)C	0.009946134
CC(=CCC[C@](C)([C@H]1CC[C@]2([C@@H]1[C@@H](C[C@H]3[C@]2(CCC4[C@@]3(CC[C@@H](C4(C)C)O)C)C)O)C)O)C	0.009946134
CC(=CCCC(C)([C@H]1CC[C@@]2([C@@H]1[C@@H](C[C@H]3[C@]2(CC[C@@H]4[C@@]3(CC[C@@H](C4(C)C)O)C)C)O)C)O)C	0.009946134
CC(=CCC[C@](C)(C1CC[C@@]2([C@@H]1[C@@H](C[C@H]3[C@]2(CC[C@@H]4[C@@]3(CC[C@@H](C4(C)C)O)C)C)O)C)O)C	0.009946134
CC(=CCC[C@](C)(C1CC[C@]2(C1C(C[C@H]3[C@]2(CCC4[C@@]3(CCC(C4(C)C)O)C)C)O)C)O)C	0.009946134
CC(=CCC[C@](C)([C@H]1CC[C@@]2([C@H]1[C@@H](C[C@H]3[C@]2(CC[C@@H]4[C@@]3(CC[C@@H](C4(C)C)O)C)C)O)C)O)C	0.009946134
CC(=CCC[C@](C)(C1CC[C@@]2(C1C(CC3[C@]2(CCC4[C@@]3(CCC(C4(C)C)O)C)C)O)C)O)C	0.009946134
CC(=CCC[C@](C)([C@H]1CC[C@@]2(C1[C@@H](C[C@H]3[C@]2(CC[C@@H]4[C@@]3(CC[C@@H](C4(C)C)O)C)C)O)C)O)C	0.009946134
CC(C(C)(C)OC)OC	0.006225235
CCCCCCCCCCCCCCCC(=O)O	0.93582445
CC(=CCC[C@@](C)([C@H]1CC[C@@]2([C@@H]1[C@@H](C[C@H]3[C@]2(C[C@@H]([C@@H]4[C@@]3(CC[C@@H](C4(C)C)O)C)O[C@H]5[C@@H]([C@H]([C@@H]([C@H](O5)CO)O)O)O)C)O)C)O[C@H]6[C@@H]([C@H]([C@@H]([C@H](O6)CO)O)O)O)C	0.012171787
CCCCCCCCCC(C)CCCCCCC	0.023237033
C1=CC(=CC=C1C2=C(C(=O)C3=C(C=C(C=C3O2)O)O)O)O	0.0060255635
CC1=CC[C@@H](CC1)C(=C)C	0.010944257
CCCCCCCCCCCCCCCCCCCCCCCCCCCCCCCCCC	0.03503073
CCCCCCCCCCCCCCCCC	0.03503073
CC1=C(C2=C(C=C1)C(=O)C3=CC=CC=C3C2=O)C	0.04916087
CC(=CCC[C@@](C)([C@H]1CC[C@@]2([C@@H]1[C@@H](C[C@H]3[C@]2(C[C@@H]([C@@H]4[C@@]3(CC[C@@H](C4(C)C)O)C)O)C)O)C)O)C	0.009946134
C1=CC(=C(C=C1C(=O)O)O)O	0.04513246
CCCCC/C=C\C/C=C\CCCCCCCC(=O)OC	0.041824054
C1=CC(=CC=C1C(=O)O)O	0.026910424
C1=CC(=CC=C1C(=O)O)[O-]	0.05767631
CC(=CCCC(C)(C1CCC2(C1C(=O)CC3C2(CC(C4C3(CCC(C4(C)C)O)C)O)C)C)OC5C(C(C(C(O5)CO)O)O)O)C	0.007577711
CC(=CCC[C@@](C)([C@H]1CC[C@@]2([C@@H]1C(=O)C[C@H]3[C@]2(C[C@@H]([C@@H]4[C@@]3(CC[C@@H](C4(C)C)O)C)O)C)C)O[C@H]5[C@@H]([C@H]([C@@H]([C@H](O5)CO)O)O)O)C	0.007577711
C[C@H]1[C@@H]([C@H]([C@H]([C@@H](O1)O[C@@H]2[C@H]([C@@H]([C@H](O[C@H]2O[C@H]3C[C@@]4([C@H](C[C@H]([C@H]5[C@]4(CC[C@@H]5[C@](C)(CCC=C(C)C)O[C@H]6[C@@H]([C@H]([C@@H]([C@H](O6)CO)O)O)O)C)O)[C@@]7([C@@H]3C([C@H](CC7)O)(C)C)C)C)CO)O)O)O)O)O	0.012171787
CCCCCCCCCCCC	0.03503073
CC1=CC(=CC=C1)C	0.009510274
C[C@@H](CCC[C@@H](C)CCC/C(=C/CO)/C)CCCC(C)C	0.0058429986
CC(C)CCCC(C)CCCC(C)CCC/C(=C/CO)/C	0.0058429986
CC(C)CCCC(C)CCCC(C)CCCC(=CCO)C	0.0058429986
CC(C)CCCC(C)CCCC(C)CCC/C(=C\CO)/C	0.0058429986
C[C@@H](CCC[C@@H](C)CCCC(=CCO)C)CCCC(C)C	0.0058429986
CC(=CCC[C@@](C)([C@H]1CC[C@@]2([C@@H]1[C@@H](C[C@H]3[C@]2(CC[C@@H]4[C@@]3(CC[C@@H](C4(C)C)O[C@H]5[C@@H]([C@H]([C@@H]([C@H](O5)CO)O)O)O)C)C)O)C)O[C@H]6[C@@H]([C@H]([C@@H]([C@H](O6)CO[C@H]7[C@@H]([C@H]([C@H](CO7)O)O)O)O)O)O)C	0.010917218
CC(=C[C@H]1C[C@]([C@H]2CC[C@]3(C2[C@H](O1)C[C@H]4[C@H]3CCC5[C@@]4(CC[C@@H](C5(C)C)O[C@H]6[C@@H]([C@H]([C@@H]([C@H](O6)CO)O)O)O)C)C)(C)O[C@H]7[C@@H]([C@H]([C@@H]([C@H](O7)CO)O)O)O)C	0.048231453
CC(=CCCC(C)(C1CCC2(C1C(CC3C2(CC(C4C3(CCC(C4(C)C)O)C)OC5C(C(C(C(O5)CO)O)O)O)C)O)C)O)C	0.012171787
CC(=CCC[C@@](C)([C@H]1CC[C@@]2([C@@H]1[C@@H](C[C@H]3[C@]2(C[C@@H]([C@@H]4[C@@]3(CC[C@@H](C4(C)C)O)C)O[C@H]5[C@@H]([C@H]([C@@H]([C@H](O5)CO)O)O)O)C)O)C)O)C	0.012171787
CC(=CCC[C@@](C)([C@H]1CC[C@@]2([C@@H]1[C@@H](C[C@H]3[C@]2(C[C@@H]([C@@H]4[C@@]3(CC[C@@H](C4(C)C)O)C)OC5C(C(C(C(O5)CO)O)O)O)C)O)C)O)C	0.012171787
C1=CC(=CC=C1C2=C(C(=O)C3=C(C=C(C=C3O2)O)O)O[C@H]4[C@@H]([C@H]([C@H]([C@H](O4)CO)O)O)O[C@H]5[C@@H]([C@H]([C@@H]([C@H](O5)CO)O)O)O)O	0.00600675
CC(=CCC[C@@](C)([C@H]1CC[C@@]2([C@@H]1[C@@H](C[C@H]3[C@]2(CC[C@@H]4[C@@]3(CC[C@@H](C4(C)C)O[C@H]5[C@@H]([C@H]([C@@H]([C@H](O5)CO)O)O)O)C)C)O)C)O[C@H]6[C@@H]([C@H]([C@@H]([C@H](O6)CO)O)O)O)C	0.010917218
CC(=CCC[C@@](C)(C1CC[C@@]2(C1[C@@H](C[C@H]3[C@]2(CC[C@@H]4[C@@]3(CC[C@@H](C4(C)C)O[C@H]5[C@@H]([C@H]([C@@H]([C@H](O5)CO)O)O)O)C)C)O)C)O[C@H]6[C@@H]([C@H]([C@@H]([C@H](O6)CO)O)O)O)C	0.010917218
CC(=CCC[C@@](C)([C@H]1CC[C@@]2([C@@H]1[C@@H](C[C@H]3[C@]2(C[C@@H]([C@@H]4[C@@]3(CC[C@@H](C4(C)C)O)C)O[C@H]5[C@@H]([C@H]([C@@H]([C@H](O5)CO)O)O)O)C)O)C)OC)C	0.012171787
CCCCCCC(CCC)CCCC(C)C	0.023237033
CC(=CCC[C@@](C)([C@H]1CC[C@@]2([C@@H]1[C@@H](C[C@H]3[C@]2([C@H](C=C4[C@@]3(CC[C@@H](C4(C)C)O)C)O)C)O)C)O[C@H]5[C@@H]([C@H]([C@@H]([C@H](O5)CO)O)O)O)C	0.01172466
C[C@H]1[C@@H]([C@H]([C@H]([C@@H](O1)O[C@@H]2[C@H]([C@@H]([C@H](O[C@H]2O[C@H]3C[C@@]4([C@H](C[C@H]([C@H]5[C@]4(CC[C@@H]5/C(=C\CC=C(C)C)/C)C)O)[C@@]6([C@@H]3C([C@H](CC6)O)(C)C)C)C)CO)O)O)O)O)O	0.012171787
CC(=C)[C@@H]1CC[C@@]([C@@H](C1)C(=C)C)(C)C=C	0.034578614
CC(C)CCCC(C)CCCCCC(C)CC(C)C	0.0044389567
CC[C@H](C)O	0.006919761
CC(=CCCC(C)(C1(CCC2(C1C(CC3C2CC(C4C3(CCC(C4(C)C)O)C)O)O)C)C)OC5C(C(C(C(O5)CO)O)O)O)C	0.012029931
CC/C(=C/CC[C@@](C)(C1CC[C@]2(C1[C@H](CC3C2C[C@H](C4[C@@]3(CCC(C4(C)C)O)C)O[C@H]5[C@@H]([C@H]([C@@H]([C@H](O5)CO)O)O)O[C@H]6[C@@H]([C@@H]([C@H]([C@@H](O6)C)O)O)O)O)C)O)/C	0.014381363
CCCCCCCCCCCCCCCCCCCCCCCCCCCCCCCCCCC	0.03503073
CC1=CC2=C(C=C1)C=C(C(=C2)C)C	0.022411088
CCCCCCCCCCCCCCCC(C)C	0.023237033
CC1=CC[C@H](CC1)C(=C)C	0.010944257
CC(=CCCC(=C)C=C)C	0.011456969
C[C@H](/C=C/[C@H](C)C(C)C)[C@H]1CC[C@@H]2[C@@]1(CC[C@H]3[C@H]2CC=C4[C@@]3(CC[C@@H](C4)O)C)C	0.0066534206
C1=CC(=CC=C1C2=C(C(=O)C3=C(C=C(C=C3O2)O)O)O)O	0.0060255635
CC(=O)O[C@@H]1C[C@@H]2CC[C@]1(C2(C)C)C	0.0077314656
C/C/1=C\CCC(=C)[C@H]2CC([C@@H]2CC1)(C)C	0.013287428
C[C@@]12CCC[C@]3(C1)C=CC([C@@H]3CC2)(C)C	0.0098273875
C[C@]12CCC[C@@]3(C1)C=CC([C@@H]3CC2)(C)C	0.0098273875
CC1(C=CC23C1CCC(C2)(CCC3)C)C	0.0098273875
C[C@@]12CCC[C@]3(C1)C=CC([C@H]3CC2)(C)C	0.0098273875
C1[C@H]([C@H]([C@@H](C[C@@]1(C(=O)O)O)OC(=O)/C=C/C2=CC(=C(C=C2)O)O)O)O	0.052707106
C1=CC(=C(C=C1C(=O)O)O)O	0.04513246
CCCCC/C=C/C=C/CCCCCCCCC(=O)O	0.9671277
C1[C@H]([C@@H]([C@@H](C[C@]1(C(=O)O)O)OC(=O)/C=C/C2=CC(=C(C=C2)O)O)O)O	0.052707106
CC1([C@H]2CC[C@H](C2)C1=C)C	0.02289528
CC(=CCC[C@](C)(C=C)O)C	0.008888894
CC(=CCC[C@@](C)(C=C)O)C	0.008888894
C[C@H]1[C@@H]([C@H]([C@H]([C@@H](O1)OC2=C(OC3=CC(=CC(=C3C2=O)O)O)C4=CC(=C(C=C4)O)O)O)O)O	0.006043631
C[C@@H]1CC[C@@]2([C@H]([C@H]3[C@@H](O2)C[C@@H]4[C@@]3(CC[C@H]5[C@H]4C[C@@H]([C@@H]6[C@@]5(CC[C@@H](C6)O)C)O)C)C)OC1	0.02896179
C[C@H]1[C@@H]([C@H]([C@@H]([C@@H](O1)O[C@H]2CC[C@]3([C@@H](C2)CC[C@@H]4[C@@H]3CC[C@]5([C@@]4(CC[C@@H]5C6=CC(=O)OC6)O)C)CO)O)OC)O	0.043403123
CC1C(C(C(C(O1)OC2CCC3(C(C2)CCC4C3CCC5(C4(CCC5C6=CC(=O)OC6)O)C)CO)O)OC)O	0.043403123
C1=CC(=C(C=C1C2=C(C(=O)C3=C(C=C(C=C3O2)O)O)O[C@H]4[C@@H]([C@H]([C@H]([C@H](O4)CO)O)O)O)O)O	0.0067357314
C1=CC(=C(C=C1C2=C(C(=O)C3=C(C=C(C=C3O2)O)O)O[C@H]4[C@@H]([C@H]([C@H]([C@H](O4)CO)O)O)O)O)[O-]	0.0041134087
CCCCCCCCCC(=O)CC=O	0.02645098
CCCCCCCCCCCC=O	0.034991246
C[C@H]1[C@@H]([C@H]([C@H]([C@@H](O1)OC2=C(OC3=CC(=CC(=C3C2=O)O)O)C4=CC=C(C=C4)O)O)O)O	0.0053891456
C/C/1=C/CCC(=C)[C@H]2CC([C@@H]2CC1)(C)C	0.013287428
CCCCC/C=C\C/C=C\CCCCCCCC(=O)O	0.96317565
CC[C@H]1C[C@@H]2C[C@@H]3[C@H]1N(C2)CCC4=C3NC5=CC(=C(C=C45)[C@H]6C[C@@H]7[C@@H]([C@H](CC8=C6NC9=CC=CC=C89)N(CC7CC)C)C(=O)OC)OC	0.018711941
CCCCCCCCCC=O	0.034991246
C1=CC(=C(C=C1C2=C(C(=O)C3=C(C=C(C=C3O2)O)O)O)O)O	0.0067568133
C[C@]12CC[C@@H](C([C@@H]1CC[C@@]3([C@@H]2CC[C@@]4(C3=CC[C@@]5([C@H]4CC(CC5)(C)C)CO)C)C)(C)C)O	0.066667445
C1=CC(=C(C=C1C2=C(C(=O)C3=C(C=C(C=C3O2)O)O)O[C@H]4[C@@H]([C@H]([C@@H]([C@H](O4)CO)O)O)O)O)O	0.0067357314
C[N+]1(CCC2=CC(=C(C3=C2C1CC4=CC(=C(C=C43)OC)O)O)OC)C	0.0897669
C[N+]1(CCC2=CC(=C(C3=C2[C@@H]1CC4=CC(=C(C=C43)OC)O)O)OC)C	0.0897669
C[N+]1(CCC2=CC(=C(C3=C2[C@H]1CC4=CC(=C(C=C43)OC)O)O)OC)C	0.0897669
CCCCC(C(=O)C1=CC=CC=C1)NCC	0.051578127
C1=CC(=CC=C1/C=C/C(=O)O)O	0.025931178
C[C@@H](C1=CC=CC=C1)N	0.112481795
CCNCC	0.011192898
C1=CC(=CC=C1C2=C(C(=O)C3=C(C=C(C=C3O2)O)O)O)O	0.0060255635
C[C@H]1[C@@H]([C@H]([C@H]([C@@H](O1)OC[C@@H]2[C@H]([C@@H]([C@H]([C@@H](O2)OC3=C(OC4=CC(=CC(=C4C3=O)O)O)C5=CC(=C(C=C5)O)O)O)O)O)O)O)O	0.006043631
CC[C@H](CC[C@@H](C)[C@H]1CC[C@@H]2[C@@]1(CC[C@H]3[C@H]2CC=C4[C@@]3(CC[C@@H](C4)O)C)C)C(C)C	0.006009104
C1=CC(=CC=C1C2=CC(=O)C3=C(O2)C(=C(C=C3O)O)[C@H]4[C@@H]([C@H]([C@@H]([C@H](O4)CO)O)O)O)O	0.0067947893
C([C@@H]([C@@H]1C(=C(C(=O)O1)O)O)O)O	0.0046538357
C([C@H]([C@H]([C@@H]([C@H](CO)O)O)O)O)O	0.009717205
COC1=CC=CC=C1CCN	0.0110218115
C[C@@H]1CC[C@@]2(CC[C@@]3(C(=CC[C@H]4[C@]3(CC[C@@H]5[C@@]4(CC[C@@H](C5(C)C)O)C)C)[C@@H]2[C@H]1C)C)C(=O)O	0.08199305
C1=CC(=C(C=C1C2=C(C(=O)C3=C(C=C(C=C3O2)O)O)O)O)O	0.0067568133
C1=CC(=C(C=C1C2=CC(=O)C3=C(O2)C(=C(C=C3O)O)[C@H]4[C@@H]([C@H]([C@@H]([C@H](O4)CO)O)O)O)O)O	0.007994901
C1=CC(=C(C=C1/C=C/C(=O)O)O)O	0.04138053
C1=CC(=C(C=C1/C=C\C(=O)O)O)O	0.04138053
C1=CC(=C(C=C1C2=CC(=O)C3=C(O2)C=C(C(=C3O)[C@H]4[C@@H]([C@H]([C@@H]([C@H](O4)CO)O)O)O)O)O)O	0.009220106
C1=CC(=C(C=C1C2=[O+]C3=CC(=CC(=C3C=C2O)O)O)O)O	0.0053394483
C1=CC(=C(C=C1C2=[O+]C3=CC(=CC(=C3C=C2O)O)O)O)O.[Cl-]	0.0053394483
C1=CC(=C(C=C1C2=C(C(=O)C3=C(C=C(C=C3O2)O)O)O[C@H]4[C@@H]([C@H]([C@H]([C@H](O4)CO)O)O)O)O)O	0.0067357314
C1=CC(=C(C=C1C2=C(C(=O)C3=C(C=C(C=C3O2)O)O)O[C@H]4[C@@H]([C@H]([C@H]([C@H](O4)CO)O)O)O)O)[O-]	0.0041134087
CCCCCCCCCCCCCCCCCCCCCCCCCCCCO	0.03503073
C[C@H]1[C@@H]([C@H]([C@H]([C@@H](O1)O[C@@H]2[C@H]([C@@H]([C@H](O[C@H]2C3=C(C=C(C4=C3OC(=CC4=O)C5=CC=C(C=C5)O)O)O)CO)O)O)O)O)O	0.005427641
C1=CC(=CC=C1CCN)O	0.00492198
C1=CC(=CN=C1)C(=O)O	0.053009644
C1=CC=C(C=C1)CO	0.0438384
COC1=C(C=CC(=C1)C=C)O	0.005444163
CCCCCCCCCCCCCCCCCCCCCCC	0.03503073
CC1=CC[C@H]2C[C@@H]1C2(C)C	0.013590904
CC1(CC2C1CCC3(CCCC2(C3)O)C)C	0.011643047
CC1CCC2C1C3C(C3(C)C)CC4C2(O4)C	0.010766727
C[C@@]12CCC[C@@](C1)([C@H]3CC([C@@H]3CC2)(C)C)O	0.011643047
C[C@H]1CC[C@@H]2[C@H]1[C@@H]3[C@@H](C3(C)C)CC[C@]2(C)O	0.0101201795
C[C@H]1CCC2C1C3C(C3(C)C)CC[C@]2(C)O	0.0101201795
C[C@@H]1CCC2C1[C@H]3[C@H](C3(C)C)CC[C@@]2(C)O	0.0101201795
CC1CCC2C1C3C(C3(C)C)CC[C@]2(C)O	0.0101201795
C[C@@H]1CC[C@H]([C@H]2[C@]13[C@@H]2C(=CC3)C)C(C)C	0.0064135585
CC1CCC(C2C13C2C(=CC3)C)C(C)C	0.0064135585
C[C@@H]1CC[C@H]([C@H]2C13[C@@H]2C(=CC3)C)C(C)C	0.0064135585
C[C@@H]1CC[C@H]([C@H]2C13C2C(=CC3)C)C(C)C	0.0064135585
C[C@@H]1CCC([C@H]2[C@]13C2C(=CC3)C)C(C)C	0.0064135585
C[C@@H]1CC[C@H](C2[C@@]13[C@H]2C(=CC3)C)C(C)C	0.0064135585
CC(=CCC/C(=C/C/C=C(\C)/C=C)/C)C	0.008515533
CC1=CC[C@](CC1)(C(C)C)O	0.0058903033
CC1([C@H]2CCC(=C)[C@@H]1C2)C	0.011376335
CCCCCCCCCCCCC	0.03503073
CC1=CC(=O)[C@H]2C[C@@H]1C2(C)C	0.0084352745
CC1=C[C@@H]2[C@@H](CCC(=C2CC1)C)C(C)C	0.0083776405
CC1=CC2C(CCC(=C2CC1)C)C(C)C	0.0083776405
CC1=C[C@H]2[C@@H](CCC(=C2CC1)C)C(C)C	0.0083776405
CC1=C[C@H]2[C@H](CCC(=C2CC1)C)C(C)C	0.0083776405
C[C@@H]1CC[C@@H]2[C@@H](C2(C)C)[C@H]3[C@@H]1CCC3=C	0.008400115
CCOC(=O)C1=CC=CC=C1	0.056727342
CC(=O)OCC1=CC=CC=C1	0.03948552
COC1=CC(=C2C(=C1)OC(=C(C2=O)O)C3=CC(=C(C=C3)O)O)O	0.006004839
CC1=C[C@@H]([C@H]2C[C@@H]1C2(C)C)O	0.009518228
CCCC(=O)CCC	0.009159863
C=CCC1=CC=C(C=C1)O	0.0032461165
CC1=C[C@@H]2[C@H](CC1)C(=CC[C@H]2C(C)C)C	0.006816274
CC1=C[C@H]2[C@H](CC1)C(=C)CC[C@@H]2C(C)C	0.0071588056
CCCCCCCCCCCCCCCCCC(=O)OC	0.026016267
C1=COC(=C1)C=O	0.009828872
C1C2C3C(C(C(O2)OC(=O)C4=CC(=C(C(=C4)O)O)O)OC(=O)C5=CC(=C(C6=C5C(C(C(=O)O3)CC(=O)O)C(C(=O)O6)O)O)O)OC(=O)C7=CC(=C(C(=C7C8=C(C(=C(C=C8C(=O)O1)O)O)O)O)O)O	0.30360037
C1[C@@H]2[C@@H]3[C@@H]([C@H]([C@@H](O2)OC(=O)C4=CC(=C(C(=C4)O)O)O)OC(=O)C5=CC(=C(C6=C5[C@H]([C@@H](C(=O)O3)CC(=O)O)[C@@H](C(=O)O6)O)O)O)OC(=O)C7=CC(=C(C(=C7C8=C(C(=C(C=C8C(=O)O1)O)O)O)O)O)O	0.30360037
C1[C@@H]2C3[C@@H]([C@H]([C@@H](O2)OC(=O)C4=CC(=C(C(=C4)O)O)O)OC(=O)C5=CC(=C(C6=C5[C@H]([C@@H](C(=O)O3)CC(=O)O)[C@@H](C(=O)O6)O)O)O)OC(=O)C7=CC(=C(C(=C7C8=C(C(=C(C=C8C(=O)O1)O)O)O)O)O)O	0.30360037
C1[C@@H]2[C@@H]3[C@H]([C@H]([C@@H](O2)OC(=O)C4=CC(=C(C(=C4)O)O)O)OC(=O)C5=CC(=C(C6=C5[C@H]([C@@H](C(=O)O3)CC(=O)O)[C@@H](C(=O)O6)O)O)O)OC(=O)C7=CC(=C(C(=C7C8=C(C(=C(C=C8C(=O)O1)O)O)O)O)O)O	0.30360037
C1C2C3C(C(C(O2)OC(=O)C4=CC(=C(C(=C4)O)O)O)OC(=O)C5=CC(=C(C6=C5C([C@@H](C(=O)O6)O)C(C(=O)O3)CC(=O)O)O)O)OC(=O)C7=CC(=C(C(=C7C8=C(C(=C(C=C8C(=O)O1)O)O)O)O)O)O	0.30360037
C1[C@@H]2C3[C@H]([C@H]([C@@H](O2)OC(=O)C4=CC(=C(C(=C4)O)O)O)OC(=O)C5=CC(=C(C6=C5[C@H]([C@@H](C(=O)O3)CC(=O)O)[C@@H](C(=O)O6)O)O)O)OC(=O)C7=CC(=C(C(=C7C8=C(C(=C(C=C8C(=O)O1)O)O)O)O)O)O	0.30360037
C1C2[C@@H]3[C@H](C([C@@H](O2)OC(=O)C4=CC(=C(C(=C4)O)O)O)OC(=O)C5=CC(=C(C6=C5[C@H]([C@@H](C(=O)O3)CC(=O)O)[C@@H](C(=O)O6)O)O)O)OC(=O)C7=CC(=C(C(=C7C8=C(C(=C(C=C8C(=O)O1)O)O)O)O)O)O	0.30360037
C1C2C3C([C@H]([C@@H](O2)OC(=O)C4=CC(=C(C(=C4)O)O)O)OC(=O)C5=CC(=C(C6=C5[C@H]([C@@H](C(=O)O3)CC(=O)O)[C@@H](C(=O)O6)O)O)O)OC(=O)C7=CC(=C(C(=C7C8=C(C(=C(C=C8C(=O)O1)O)O)O)O)O)O	0.30360037
C1[C@@H]2C3C(C([C@H](O2)OC(=O)C4=CC(=C(C(=C4)O)O)O)OC(=O)C5=CC(=C(C6=C5C(C(C(=O)O3)CC(=O)O)C(C(=O)O6)O)O)O)OC(=O)C7=CC(=C(C(=C7C8=C(C(=C(C=C8C(=O)O1)O)O)O)O)O)O	0.30360037
C1[C@@H]2[C@@H]3[C@@H]([C@H]([C@H](O2)OC(=O)C4=CC(=C(C(=C4)O)O)O)OC(=O)C5=CC(=C(C6=C5C(C(C(=O)O3)CC(=O)O)C(C(=O)O6)O)O)O)OC(=O)C7=CC(=C(C(=C7C8=C(C(=C(C=C8C(=O)O1)O)O)O)O)O)O	0.30360037
C1[C@@H]2[C@@H]3[C@@H]([C@H]([C@@H](O2)OC(=O)C4=CC(=C(C(=C4)O)O)O)OC(=O)C5=CC(=C(C6=C5[C@@H]([C@@H](C(=O)O6)O)C(C(=O)O3)CC(=O)O)O)O)OC(=O)C7=CC(=C(C(=C7C8=C(C(=C(C=C8C(=O)O1)O)O)O)O)O)O	0.30360037
C1[C@@H]2[C@@H]3[C@H]([C@H]([C@@H](O2)OC(=O)C4=CC(=C(C(=C4)O)O)O)OC(=O)C5=CC(=C(C6=C5[C@@H]([C@@H](C(=O)O6)O)C(C(=O)O3)CC(=O)O)O)O)OC(=O)C7=CC(=C(C(=C7C8=C(C(=C(C=C8C(=O)O1)O)O)O)O)O)O	0.30360037
CC(C)C[C@@H]1[C@H]2CC(C=C[C@]2(OC3=C(C(=C(C(=C13)O)C=O)O)C=O)C)C(C)C	0.0045894394
CCCCCCCCCCCCCCCCCC	0.03503073
CC1=CC(=O)C2=C(C=C(C=C2O1)OC)O	0.003227147
C/C/1=C\CCC(=C)[C@H]2CC([C@H]2CC1)(C)C	0.013287428
CCC(C)CCCC(C)CCCC(C)C	0.007363368
CCCCCCCCCCCCCCCCCCCCC=C	0.034991246
C=C[C@@H]1[C@@H]2C[C@H]3C4=C(CCN3C(=O)C2=CO[C@H]1O[C@H]5[C@@H]([C@H]([C@@H]([C@H](O5)CO)O)O)O)C6=CC=CC=C6N4	0.0059127416
C/C=C/C1=CC(=C(C=C1)OC(=O)C)OC	0.006934542
C/C/1=C\CC(/C=C/CC(=C)CCC1)(C)C	0.034903575
C/C/1=C/CC(/C=C\CC(=C)CCC1)(C)C	0.034903575
CC1=CCC(C=CCC(=C)CCC1)(C)C	0.034903575
C/C/1=C\CC(/C=C\CC(=C)CCC1)(C)C	0.034903575
CCCCCCCCCCCCCCCC(=O)O	0.93582445
CC1=CC(=O)C2=C(C(=C(C=C2O1)OC)C)O	0.0058652074
C/C/1=C\CC(/C=C/C/C(=C/CC1)/C)(C)C	0.034416236
CC[C@H](CC[C@@H](C)[C@H]1CC[C@@H]2[C@@]1(CC[C@H]3[C@H]2CC=C4[C@@]3(CC[C@@H](C4)O)C)C)C(C)C	0.006009104
CCC1=CN=CC=C1	0.006845875
COC1=CC=CC(=C1)C=O	0.009499275
COC(=O)C1=CC=CC=C1O	0.0034810714
C1=CC=C(C=C1)CCO	0.0438384
C1=CC(=CC=C1C2=C(C(=O)C3=C(C=C(C=C3O2)O)O)O)O	0.0060255635
CCCCCCCCCCCCCCCCC	0.03503073
CC(=CCC[C@](C)(C=C)O)C	0.008888894
CC(=CCC[C@@](C)(C=C)O)C	0.008888894
CC(=CC/C=C(\C)/C=C)C	0.008515533
CCCCCC(=O)C	0.019133108
C[C@@]12CC[C@@H]3[C@H](CC3(C)C)C(=C)CC[C@H]1O2	0.009138119
C[C@]12CC[C@@H](C([C@@H]1CC[C@@]3([C@@H]2CC=C4[C@]3(CC[C@@]5([C@H]4CC(CC5)(C)C)C(=O)O[C@H]6[C@@H]([C@H]([C@@H]([C@H](O6)CO)O)O)O)C)C)(C)C)O	0.01200144
CC(C)COC(=O)C1=CC=CC=C1C(=O)OCC(C)C	0.004046115
COC(=O)C1=CC=CC=C1	0.059109144
C[C@H]([C@@H](C)O)O	0.0058497884
CC(=CCC/C(=C/CC/C(=C/CCC(=O)C)/C)/C)C	0.007320522
CC(=CCCC(=CCCC(=CCCC(=O)C)C)C)C	0.007320522
CC(=CCC/C(=C\CC/C(=C\CCC(=O)C)/C)/C)C	0.007320522
CC(=CCCC(=CCC/C(=C/CCC(=O)C)/C)C)C	0.007320522
CC1=C(C=C(C=C1)C(C)C)O	0.004506403
CCCCCCCCCCCCCCCCCCCCCC	0.03503073
CC1=CC[C@@H]2[C@H](C1)C2(C)C	0.012013416
CC1=CCC2[C@H](C1)C2(C)C	0.012013416
CC1=CCC2C(C1)C2(C)C	0.012013416
CC1=CC[C@H]2[C@@H](C1)C2(C)C	0.012013416
COC1=C(C=CC(=C1)C=O)O	0.005444163
CC1=CC[C@H]2[C@H]3[C@@H]1[C@@]2(CC[C@H]3C(C)C)C	0.0077617625
CC1=CCC2C3C1C2(CCC3C(C)C)C	0.0077617625
CC1=CC[C@H]2[C@H]3C1[C@]2(CC[C@H]3C(C)C)C	0.0077617625
CC1=CCC2[C@H]3[C@@H]1[C@@]2(CC[C@H]3C(C)C)C	0.0077617625
CC1=CC[C@H]2[C@H]3C1[C@@]2(CCC3C(C)C)C	0.0077617625
C[C@H](CC[C@@H](C)C(C)C)[C@H]1CC[C@@H]2[C@@]1(CC[C@H]3[C@H]2CC=C4[C@@]3(CC[C@@H](C4)O)C)C	0.005255375
CC(=CCCC1=COC=C1)C	0.005202567
CC(=O)OC1=CC=CC(=C1)OC	0.0072146803
CC1(C2CC3C1C3(C2)C)C	0.011376335
CC(CO)C1CCC(O1)(C)C=C	0.006298772
CC(=CCC/C(=C/CC/C(=C/CO)/C)/C)C	0.008888894
C1=CC=C(C=C1)C=O	0.059600398
CC(=O)OC1=C(C=C(C=C1)CC=C)OC	0.004511936
C[C@]12CC[C@@H](C([C@@H]1CC[C@@]3([C@@H]2CC=C4[C@]3(CC[C@@]5([C@H]4CC(CC5)(C)C)C(=O)O)C)C)(C)C)O	0.08199305
COC1=C(C=C(C=C1)CC=C)OC	0.005952717
COC1=CC(=C2C(=C1)OC(=C(C2=O)O)C3=CC=C(C=C3)O)O	0.0053545325
CCCCCCCC(=O)C	0.024587423
CCCCCCCCCCCCCCCCCCCCC	0.03503073
CCCCCCCCCCCCCCCCCCCCCCCC	0.03503073
C1[C@H]([C@@H](OC(=O)C2=CC(=C(C(=C2C3=C(C(=C(C=C3C(=O)O1)O)O)O)O)O)O)[C@H]4[C@@H]5[C@@H](C6=C(C(=C(C(=C6C(=O)O5)C7=C(C(=C(C=C7C(=O)O4)O)O)O)O)O)O)O)O	0.049107447
CC(=O)OC1=C(C=C(C=C1)C=O)OC	0.006934542
CC1(C2CCC(O1)(CC2)C)C	0.18639632
CCCCCCCCCCCCCCC=C	0.034991246
CCCCCCCCCCCCCCCCCCCCCCCCC	0.03503073
C/C/1=C/CCC(/C=C\C(CC/C(=C\CC1)/C)C(C)C)(C)O	0.006773991
CC(C)CCCCCOC(=O)CCCCC(=O)OCCCCCC(C)C	0.0062135234
COC1=C(C=CC(=C1)CC=C)O	0.00408333
COC1=CC(=CC(=C1OC)OC)CC=C	0.0076998062
CCCCC[C@@H](C)O	0.018076744
C/C=C/C1=CC(=C(C=C1)O)OC	0.005444163
CC(=O)O	0.06114106
CCC(C)CCCC(C)CCCC(C)C	0.007363368
CC1=C(C(CCC1)(C)C)C=O	0.0070985756
CC1=CC=C(C=C1)C(=C)C	0.008982653
CC1=CCC(=CC1)C(C)C	0.0073241233
C1=CC(=C(C(=C1)O)O)O	0.00638045
CC1=CC[C@@H](CC1)C(=C)C	0.010944257
C1=C2C3=C(C(=C1O)O)OC(=O)C4=CC(=C(C(=C43)OC2=O)O)O	0.0050039035
CC[C@H](CC[C@@H](C)[C@H]1CC[C@@H]2[C@@]1(CC[C@H]3[C@H]2CC=C4[C@@]3(CC[C@@H](C4)O)C)C)C(C)C	0.006009104
C[C@]12CC[C@@H](C([C@@H]1CC[C@@]3([C@@H]2CC=C4[C@]3(CC[C@@]5([C@H]4CC(CC5)(C)C)C(=O)O)C)C)(C)C)O	0.08199305
CC1([C@H]2CC[C@H](C2)C1=C)C	0.02289528
C1=CC(=C(C=C1C(=O)O)O)O	0.04513246
COC1=C(C=C2C(=C1)C=CC(=O)O2)OC	0.022694752
C1(C(C(C(C(C1O)O)O)O)O)O	0.013816646
CCCCCCCCCCCCCCCCCCCCCCCCCCCCCCCCCCCC	0.03503073
CCCCCCCCCCCCCCCCCCCCCCCCCCCCC	0.03503073
CCCCC/C=C\C/C=C\CCCCCCCC(=O)OC	0.041824054
CCCCCCCC/C=C\CCCCCCCC(=O)OC	0.04680017
C1=CC(=CC=C1C2=CC(=O)C3=C(O2)C(=C(C=C3O)O)C4=C(C=CC(=C4)C5=CC(=O)C6=C(C=C(C=C6O5)O)O)O)O	0.020350512
CC1=CC(=C)CC(C1)(C)C	0.011563931
CCCCCCCC(=O)O	0.93582445
CC1=CC[C@H](C[C@H]1O)C(=C)C	0.009741628
CC(C)[C@H]1CCC(=C)C=C1	0.0071588056
CC(=O)C1=C(C=C(C=C1OC)OC)O	0.0133126965
C[C@@]12CC[C@@]3(C(=CC[C@H]4[C@]3(CC[C@@H]5[C@@]4(CC[C@@H](C5(C)C)O)C)C)[C@@H]1CC(CC2)(C)C)C	0.021415304
CC1([C@@H]2CC[C@@H](C2)C1=C)C	0.02289528
C[C@@H]1CC[C@@]2(CC[C@@]3(C(=CC[C@H]4[C@]3(CC[C@@H]5[C@@]4(CC[C@@H](C5(C)C)O)C)C)[C@@H]2[C@H]1C)C)C	0.017686673
C1[C@H](OC2=CC(=CC(=C2C1=O)O)O)C3=CC=C(C=C3)O	0.019666675
C1C(OC2=CC(=CC(=C2C1=O)O)O)C3=CC=C(C=C3)O	0.019666675
C1[C@@H](OC2=CC(=CC(=C2C1=O)O)O)C3=CC=C(C=C3)O	0.019666675
CCCCCCCCCCCCCCCCCCCCCCCCCCCCCCO	0.03503073
CCCCC/C=C\C/C=C\CCCCCCCC(=O)OCC	0.03793637
CC1CCC2C13CC=C(C(C3)C2(C)C)C	0.010126712
C[C@@H]1CC[C@@H]2[C@]13CC=C([C@H](C3)C2(C)C)C	0.010126712
C[C@@H]1CC[C@@H]2[C@]13CC=C(C(C3)C2(C)C)C	0.010126712
CC1=CC[C@@H](C=C1)C(C)C	0.008005451
CCOC(=O)C1=CC(=C(C(=C1)O)O)O	0.004250171
COC1=C(C=C2C(=C1)C=CC(=O)O2)O	0.011178385
CCCCCCCCCCCCC(=O)OC	0.026016267
C1=CC(=C(C=C1C2=C(C(=O)C3=C(C=C(C=C3O2)O)O)O)O)O	0.0067568133
C[C@H]1[C@@H]([C@H]([C@H]([C@@H](O1)O[C@@H]2[C@H]([C@@H]([C@H](O[C@H]2OC3=CC(=C4C(=O)C[C@H](OC4=C3)C5=CC=C(C=C5)O)O)CO)O)O)O)O)O	0.021585787
CCCCCCCCCCCCCCCC(=O)O	0.93582445
COC1=C(C=C2C(=C1)C=CC(=O)O2)OC	0.022694752
CC[C@H](CC[C@@H](C)[C@H]1CC[C@@H]2[C@@]1(CC[C@H]3[C@H]2CC=C4[C@@]3(CC[C@@H](C4)O)C)C)C(C)C	0.006009104
CC[C@H](CC[C@@H](C)[C@H]1CC[C@@H]2[C@@]1(CC[C@H]3[C@H]2CC=C4[C@@]3(CC[C@@H](C4)O[C@H]5[C@@H]([C@H]([C@@H]([C@H](O5)CO)O)O)O)C)C)C(C)C	0.009491001
CC(=C)[C@@H]1CC[C@]2([C@H]1[C@H]3CC[C@@H]4[C@]5(CCC(=O)C([C@@H]5CC[C@]4([C@@]3(CC2)C)C)(C)C)C)C	0.011467051
C1=CC(=CC=C1C2=COC3=CC(=CC(=C3C2=O)O)O)O	0.004262167
COC1=CC=C(C=C1)C2=COC3=C(C2=O)C=CC(=C3)O	0.00510142
C[C@]12CC[C@@H]([C@]([C@@H]1CC[C@@]3([C@@H]2CC=C4[C@]3(CC[C@@]5([C@H]4CC(C[C@H]5O)(C)C)C)C)C)(C)CO)O	0.10218791
C[C@]12CC[C@@H](C([C@@H]1CC[C@@]3([C@@H]2CC=C4[C@]3(CC[C@@]5([C@H]4CC(C[C@H]5O)(C)C)C)C)C)(C)C)O	0.017802512
C1=CC(=CC=C1C2=COC3=C(C2=O)C=CC(=C3)O[C@H]4[C@@H]([C@H]([C@@H]([C@H](O4)CO)O)O)O)O[C@H]5[C@@H]([C@H]([C@@H]([C@H](O5)CO)O)O)O	0.015619142
C1=CC(=CC=C1C2=COC3=C(C2=O)C=CC(=C3)OC4C(C(C(C(O4)CO)O)O)O)OC5C(C(C(C(O5)CO)O)O)O	0.015619142
C1=CC(=CC=C1C2=COC3=C(C2=O)C=CC(=C3[C@H]4[C@@H]([C@H]([C@@H]([C@H](O4)CO)O)O)O)O)O	0.005986751
C1=CC(=CC=C1C2=COC3=C(C2=O)C=CC(=C3C4C(C(C(C(O4)CO)O)O)O)O)O	0.005986751
C1=CC(=CC=C1C2=COC3=C(C2=O)C=CC(=C3C4[C@@H]([C@H]([C@@H]([C@H](O4)CO)O)O)O)O)O	0.005986751
C1=CC(=CC=C1C2=COC3=C(C2=O)C=CC(=C3[C@@H]4[C@H]([C@@H]([C@H]([C@@H](O4)CO)O)O)O)O)O	0.005986751
C1=CC(=CC=C1C2=COC3=C(C2=O)C=CC(=C3[C@H]4C([C@@H]([C@@H](C(O4)CO)O)O)O)O)O	0.005986751
C1=CC(=CC=C1C2=COC3=C(C2=O)C=CC(=C3[C@H]4C([C@H]([C@@H](C(O4)CO)O)O)O)O)O	0.005986751
C1=CC(=CC=C1C2=COC3=C(C2=O)C=CC(=C3[C@H]4[C@H](C([C@@H](C(O4)CO)O)O)O)O)O	0.005986751
C1=CC(=CC=C1C2=COC3=C(C2=O)C=CC(=C3O)O)O	0.004918173
COC1=C(C=CC(=C1)C2=COC3=C(C2=O)C=CC(=C3)O)O	0.0042835926
C1=CC(=CC=C1C2=COC3=C(C2=O)C=CC(=C3)O)O	0.004262167
CC1=CC=C(C=C1)C(C)C	0.0062837745
CC(C)[C@@]12CCC(=C)[C@@H]1C2	0.010435578
CC1=C(C=CC(=C1)N)O	0.0040182606
C=CCCCCCCCCCCC=C	0.012761038
CC(C)CC(=O)OCC(C)C	0.00484842
C1CCN(CC1)C(=O)/C=C/CCCC/C=C/C2=CC3=C(C=C2)OCO3	0.03687971
CCCCCCCCCCCCC	0.03503073
CCC(C)C(C(=O)O)NC1=CC=NC(=O)N1	0.019968763
CC1=CC[C@H]2C[C@@H]1C2(C)C	0.013590904
C/C/1=C/CCC(=C)[C@H]2CC([C@@H]2CC1)(C)C	0.013287428
CC1=C(C=C(C=C1)OC)OC	0.011093195
CC(=CCC/C(=C/C/C=C(\C)/C=C)/C)C	0.008515533
CCCCCCCCCCCC=C	0.034991246
CC1=CCC(=CC1)C(C)C	0.0073241233
C/C=C(\C)/C(=O)O[C@@H]1[C@H]2C(=CC(=O)[C@H]([C@@]2([C@@H]3[C@@]45[C@@H]1OC(=O)[C@@H]([C@H]4[C@H]([C@H]([C@@]3(OC5)O)O)C)OC(=O)C)C)O)C	0.0067874207
C/C/1=C/C/C=C(\C/C=C\C(CC1)(C)C)/C	0.009533822
CC(=CCC/C(=C/C/C=C(\C)/C=C)/C)C	0.008515533
CC(=O)C1=CC=CC=C1	0.059109144
C/C/1=C\CCC(=C)[C@H]2CC([C@H]2CC1)(C)C	0.013287428
CC1=CC[C@H](CC1)C(=C)CCC=C(C)C	0.010179473
CCCCCCCCCCCCCCC/C=C/C=C/C(=O)NCC(C)C	0.027805025
C[C@@H]1CC[C@@H]2[C@]13CC=C([C@H](C3)C2(C)C)C	0.010126712
CC1(C2CCC1(C(C2)O)C)C	0.010300185
CC1=CC(=O)C(=C(C)C)CC1	0.010788108
CCCCCCCCC(CC)C1=CC=CC=C1	0.1966012
CC(C)CNC(=O)/C=C/C=C/C1=CC2=C(C=C1)OCO2	0.0033591825
C1CC[C@@H]2CC(=O)CC[C@@H]2C1	0.009566657
CCCCCCCC/C=C/CCCCCCC	0.06255361
CC(C)CNC(=O)/C=C/CCC1=CC2=C(C=C1)OCO2	0.0065993494
C/C/1=C\CC(/C=C/C/C(=C/CC1)/C)(C)C	0.034416236
CCCCCCCCCCCCCCCC(=O)O	0.93582445
C1CCCCCCCCCCCCCC1	0.043657254
CC1(CCC2C3(C14CCC(C4)C3(C)C)O2)C	0.014334133
CC(=CCC[C@](C)(C=C)O)C	0.008888894
CC(=CCC[C@@](C)(C=C)O)C	0.008888894
C1OC2=C(O1)C=C(C=C2)C(=O)O	0.07738924
CCCCCCCCCCCCCCCCC	0.03503073
[truncated: 4,449 more rows]
