# Supplementary material for: Identification and validation of γ-Linolenic acid as a natural FABP5 inhibitor in hepatocellular carcinoma through deep learning and experimental approaches
Source: Front Immunol. 2026 Jan 28;17:1700347. doi: 10.3389/fimmu.2026.1700347 (PMC12891133; doi:10.3389/fimmu.2026.1700347)
Supplement: Supplementary file 4 [file DataSheet2.zip › yaoshitongyuansmiles/Huajiao_ingredients.txt]

smi
C/C=C/C1=CC=C(C=C1)OC
CC1=CC=C(C=C1)C(C)C
C1=C(C=C(C(=C1O)O)O)C(=O)O
CC1=CC[C@H]2C[C@@H]1C2(C)C
COC[C@H](CO)O
COC1=C(C=C(C=C1)C2=CC(=O)C3=C(C=C(C=C3O2)O)O)O
CC1(C2CCC(O1)(CC2)C)C
CC(C)[C@@]12CCC(=C)[C@@H]1C2
CC(=CCC/C(=C\COC(=O)C)/C)C
CC(=CCCC(=CCOC(=O)C)C)C
CC(=CCC/C(=C/COC(=O)C)/C)C
C[C@H]1CC[C@@H]2[C@H]1[C@@H]3[C@@H](C3(C)C)CC[C@]2(C)O
C[C@H]1CCC2C1C3C(C3(C)C)CC[C@]2(C)O
C[C@@H]1CCC2C1[C@H]3[C@H](C3(C)C)CC[C@@]2(C)O
CC1CCC2C1C3C(C3(C)C)CC[C@]2(C)O
CCCCCC/C=C\CCCCCCCC(=O)O
CCCCCCC(=O)O
CC(=CCC/C(=C/C/C=C(\C)/C=C)/C)C
CC1([C@H]2CCC(=C)[C@@H]1C2)C
CC1=CCC(=CC1)C(C)C
CC(=C)[C@@H]1CC[C@]2(CCCC(=C)[C@@H]2C1)C
CC(=C)C1CCC2(CCCC(=C)C2C1)C
CC(=C)[C@H]1CC[C@@]2(CCCC(=C)[C@H]2C1)C
CC(=C)[C@@H]1CC[C@]2(CCCC(=C)[C@H]2C1)C
CC1=C[C@@H]2[C@@H](CCC(=C2CC1)C)C(C)C
CC1=CC2C(CCC(=C2CC1)C)C(C)C
CC1=C[C@H]2[C@@H](CCC(=C2CC1)C)C(C)C
CC1=C[C@H]2[C@H](CCC(=C2CC1)C)C(C)C
CC(C)C1CCC(=O)C=C1
CC1=C[C@H]2[C@H](CC1)C(=C)CC[C@@H]2C(C)C
CC1=CC[C@H](CC1)C(C)(C)O
CC(=O)O[C@H]1CC[C@](OC1(C)C)(C)C=C
C[C@@H]1CC[C@H]([C@H]2[C@]13[C@@H]2C(=C)CC3)C(C)C
CC(C)[C@H](CCC(=O)C)/C=C/C(=C)C
CCOC(=O)/C=C(\C)/CCC=C(C)C
CCCCCCCCCCCCCCCC(=O)O
C/C/1=C\CC(/C=C/C/C(=C/CC1)/C)(C)C
CC[C@H](CC[C@@H](C)[C@H]1CC[C@@H]2[C@@]1(CC[C@H]3[C@H]2CC=C4[C@@]3(CC[C@@H](C4)O)C)C)C(C)C
C/C=C/C1=CC=C(C=C1)OC
CC1=CCC2C(C1)C2(C)C
CCCC(C)CC
CC(=CCC/C(=C/CO)/C)C
CC1(C2CC3C1(C3C2)C)C
CC(=O)O[C@@H]1C[C@@H]2CC[C@]1(C2(C)C)C
C[C@H]1[C@@H]([C@H]([C@H]([C@@H](O1)OC[C@@H]2[C@H]([C@@H]([C@H]([C@@H](O2)OC3=CC(=C4C(=C3)OC(=CC4=O)C5=CC(=C(C=C5)OC)O)O)O)O)O)O)O)O
CCCCCCCC/C=C\CCCCCCCC(=O)O
C[C@@]1(CC[C@@H]2[C@@H]1[C@H]3[C@H](C3(C)C)CCC2=C)O
CC1(C2C1C3C(CCC3(C)O)C(=C)CC2)C
C[C@@]1(CCC2C1C3C(C3(C)C)CCC2=C)O
C[C@]1(CC[C@H]2[C@H]1[C@@H]3[C@@H](C3(C)C)CCC2=C)O
CC(=CCC1=C(C=C2C(=C1)C=CC(=O)O2)OC)C
CC(=CCC[C@](C)(C=C)O)C
CC(=CCC[C@@](C)(C=C)O)C
COC1=CC2=C(C=C1)C=CC(=O)O2
COC
CC1=CC=CC=C1C(=O)C
CC(=CC/C=C(\C)/C=C)C
CC1=CC[C@H](CC1)C(C)(C)OC(=O)C
C1=CC(=C(C=C1C2=C(C(=O)C3=C(C=C(C=C3O2)O)O)O[C@H]4[C@@H]([C@H]([C@H]([C@H](O4)CO)O)O)O)O)O
C1=CC(=C(C=C1C2=C(C(=O)C3=C(C=C(C=C3O2)O)O)O[C@H]4[C@@H]([C@H]([C@H]([C@H](O4)CO)O)O)O)O)[O-]
CC1=C[C@@H]2[C@@H](C2(C)C)CC1
CC(=CCCC1=COC=C1)C
C1CC(C(=O)N(C1)O)P(=O)(O)O
CC1=CC[C@H](CC1)C(=C)C
COC1=C2C=COC2=NC3=C1C=CC(=C3OC)O
CC(=CCCC(=C)C=C)C
COC1=C(C=C(C=C1)CC=C)OC
C[C@@H](CCC=C(C)C)CC=O
CC1=CC=CC=C1C(C)C
CCCCCCC=O
CC(=C)[C@@H]1CC[C@@]([C@@H](C1)C(=C)C)(C)C=C
CC(C)(C)C1=CC=CC=C1
C[C@H]1CC[C@H]([C@H]2[C@H]1C=C[C@@H](C2)C)C(C)C
C(C(=O)CO)O
CC1(C2CCC(O1)(CC2)C)C
CC(=O)C
CC(=CC/C=C(/C)\C=C)C
CC(C)[C@H]1CCC(=C)C=C1
C1=CC(=CC2=C1C=CC(=O)O2)O
CC(C)C1=CC=C(C=C1)C=O
CC(C)C1=CC=C(C=C1)CO
COC1=CC=C(C=C1)CC=C
C[C@@]12CCC[C@]3(C1)C=CC([C@@H]3CC2)(C)C
C[C@]12CCC[C@@]3(C1)C=CC([C@@H]3CC2)(C)C
CC1(C=CC23C1CCC(C2)(CCC3)C)C
C[C@@]12CCC[C@]3(C1)C=CC([C@H]3CC2)(C)C
CC1=CC[C@@H](C=C1)C(C)C
CC(=CCCC(C)(C=C)OC(=O)C1=CC=CC=C1N)C
COC1=C(C=CC(=C1)CC=C)O
CCCCCCCC1=CC(=O)C2=CC=CC=C2N1C
C[C@@H](CCC=C(C)C)CCOC(=O)C
