# Supplementary material for: Identification and validation of γ-Linolenic acid as a natural FABP5 inhibitor in hepatocellular carcinoma through deep learning and experimental approaches
Source: Front Immunol. 2026 Jan 28;17:1700347. doi: 10.3389/fimmu.2026.1700347 (PMC12891133; doi:10.3389/fimmu.2026.1700347)
Supplement: Supplementary file 4 [file DataSheet2.zip › yaoshitongyuansmiles/Juhua_ingredients.txt]

smi
COC1=CC=C(C=C1)C2=CC(=O)C3=C(C=C(C=C3O2)O)O
CC1=C2C[C@@H](CC[C@@]2(CCC1)C)C(C)(C)O
COC1=C(C=CC(=C1)C2=C(C(=O)C3=C(C=C(C=C3O2)O)O)O)O
COC1=C(C=C(C=C1)C2=CC(=O)C3=C(C=C(C=C3O2)O)O)O
C[C@]12CC[C@@H](C([C@@H]1CC[C@@]3([C@@H]2CC=C4[C@]3(CC[C@@]5([C@H]4CC(CC5)(C)C)CO)C)C)(C)C)O
C[C@]12CC[C@H](C1(C)C)CC2=O
C1=CC(=CC=C1C2=CC(=O)C3=C(C(=C(C(=C3O2)[C@H]4[C@@H]([C@H]([C@@H]([C@H](O4)CO)O)O)O)O)[C@H]5[C@@H]([C@H]([C@@H]([C@H](O5)CO)O)O)O)O)O
C1=CC(=CC=C1C2=CC(=O)C3=C(C(=C(C(=C3O2)C4C(C(C(C(O4)CO)O)O)O)O)C5C(C(C(C(O5)CO)O)O)O)O)O
C1=CC(=CC=C1C2=CC(=O)C3=C(C(=C(C(=C3O2)[C@@H]4[C@@H](C([C@H]([C@H](O4)CO)O)O)O)O)[C@H]5[C@@H]([C@H]([C@H]([C@H](O5)CO)O)O)O)O)O
C1=CC(=CC=C1C2=CC(=O)C3=C(C(=C(C(=C3O2)C4[C@@H]([C@H](C([C@H](O4)CO)O)O)O)O)[C@@H]5[C@@H]([C@H](C([C@H](O5)CO)O)O)O)O)O
CCCCCCC=C
CCCCCC(C)C
CC1=C[C@@H]([C@H]2C[C@@H]1C2(C)C)O
CC/C=C/C=O
CC(=CCC/C(=C/CC/C(=C/CC/C=C(/CC/C=C(/CCC=C(C)C)\C)\C)/C)/C)C
C[C@H]1CC[C@@H]2[C@H]1[C@@H]3[C@@H](C3(C)C)CC[C@]2(C)O
C[C@H]1CCC2C1C3C(C3(C)C)CC[C@]2(C)O
C[C@@H]1CCC2C1[C@H]3[C@H](C3(C)C)CC[C@@]2(C)O
CC1CCC2C1C3C(C3(C)C)CC[C@]2(C)O
CC[C@@H](CC[C@@H](C)[C@H]1CC[C@@H]2[C@@]1(CC[C@H]3C2=CC[C@@H]4[C@@]3(CC[C@@H](C4)O)C)C)C(C)C
C1=COC(=C1)C=O
C[C@@H]1CC[C@H]([C@H]2[C@]13[C@@H]2C(=C)CC3)C(C)C
CCCCC(C)CC
C1=CC(=C(C=C1C2=CC(=O)C3=C(C=C(C=C3O2)O)O)O)O
CC1=CC[C@H]2C[C@@H]1[C@]2(C)CCC=C(C)C
CC(=CCCC(=O)C)C
C1C(C[C@H](C([C@@H]1OC(=O)/C=C/C2=CC(=C(C=C2)O)O)O)OC(=O)/C=C/C3=CC(=C(C=C3)O)O)(O)C(=O)O
CCCCC/C=C/C=O
CCCCCC=CC=O
C/C/1=C\CCC(=C)[C@H]2CC([C@H]2CC1)(C)C
CC1=CC(=O)[C@@H](CC1)C(C)C
C1[C@H]([C@@H]([C@@H](C[C@]1(C(=O)O)OC(=O)/C=C/C2=CC(=C(C=C2)O)O)OC(=O)/C=C/C3=CC(=C(C=C3)O)O)O)O
CC(C)C1=C[C@@H]([C@@](CC1)(C)C=C)C(=C)C
CC(C)C1=CC(C(CC1)(C)C=C)C(=C)C
CC(C)C1=CC([C@@](CC1)(C)C=C)C(=C)C
CC1=CC2=C(C=C1)C(CCC2)(C)C
CN(C)CCCOC1=CC=CC(=C1)C(=O)OC
CCCCCC(=O)OC
CC1CCC(=C1)C(C)C
CC1=CC=C(C=C1)C(C)CCC=C(C)C
CC(C)(C)C1=CC=CC=C1
CC(=CCC/C(=C\CCC(=C)C=C)/C)C
CC(C)CCCC(C)CCCC(C)CCCC(=O)C
CC[C@H](C)C(=O)O
CC1=CCC2(C1C2)C(C)C
CCCCCCOC(=O)C
CC1=CC(=CC(=C1)C)C
CCCCCCCCCCCCCCCCCCCCCCCCCCCCC
COC1=C(C=C(C=C1)C2=CC(=O)C3=C(C=C(C=C3O2)O[C@H]4[C@@H]([C@H]([C@@H]([C@H](O4)CO)O)O)O)O)O
CCCCCCCCCCCCCCCCCCCCCCCCC
CC(=CC/C=C(/C)\C=C)C
CC(C)[C@H]1CCC(=C)C=C1
C[C@H]1CC[C@H](C(=O)C1)C(C)C
CCC1=CC=CC=C1
COC1=C(C=C(C=C1)C2CC(=O)C3=C(C=C(C=C3O2)O)O)O
COC1=C(C=C(C=C1)[C@H]2CC(=O)C3=C(C=C(C=C3O2)O)O)O
C[C@@H]1CC[C@@H]2[C@@H]1[C@H]3[C@H](C3(C)C)CC[C@@]2(C)O
CC1CCC2C1C3C(C3(C)C)CCC2(C)O
C[C@H]1CC[C@@H]2[C@@H]1[C@@H]3[C@H](C3(C)C)CC[C@@]2(C)O
CC1CC[C@@H]2[C@@H]1[C@H]3[C@H](C3(C)C)CC[C@@]2(C)O
CC1(CCC2(C(CC3(C(=C2C1)CCC4C3(CCC5C4(CCC(C5(C)C)O)C)C)C)O)CO)C
CCCCCCCCCCCCCCCCCCCCCCCCCCCCCCCCCCC
CC1=CC=C(C=C1)C(C)C
C[C@@H]1CC[C@@H]2[C@]13CC[C@@]([C@H](C3)C2(C)C)(C)O
C1=CC=C2C=CC=CC2=C1
CC(C)CCO
CC(=CCC/C(=C/CCC(=O)C)/C)C
CC1([C@H]2CC[C@H](C2)C1=C)C
CC(=C1CCC(CC1)(C)O)C
C/C=C/C(=O)C1=C(C=CCC1(C)C)C
COC1=C(C=C(C=C1)C2=CC(=O)C3=C(O2)C=C(C(=C3O)OC)O)OC
C[C@H]1[C@@H]([C@H]([C@H]([C@@H](O1)OC[C@@H]2[C@@H]([C@@H]([C@H]([C@@H](O2)OC3=C(OC4=CC(=CC(=C4C3=O)O)O[C@H]5[C@@H]([C@@H]([C@H]([C@@H](O5)C)O)O)O)C6=CC=C(C=C6)O)O)O)O)O)O)O
CCCCCCCCCCCCCCC(=O)OC
C1=CC(=CC=C1C2=CC(=O)C3=C(C=C(C=C3O2)O[C@H]4[C@@H]([C@H]([C@@H]([C@H](O4)CO)O)O)O)O)O
C/C/1=C/CCC(=C)[C@H]2CC([C@@H]2CC1)(C)C
CC(CCC(C(C)CO)O)C1CC[C@@]2([C@@]1(CC[C@]34C2CCC5[C@]3(C4)CCC(C5(C)C)O)C)C
CC1=CC[C@H](CC1=O)C(=C)C
CC1=CC[C@](CC1)(C(C)C)O
C[C@@H]1CC[C@H]([C@H]2[C@]13[C@@H]2C(=CC3)C)C(C)C
CC1CCC(C2C13C2C(=CC3)C)C(C)C
C[C@@H]1CC[C@H]([C@H]2C13[C@@H]2C(=CC3)C)C(C)C
C[C@@H]1CC[C@H]([C@H]2C13C2C(=CC3)C)C(C)C
C[C@@H]1CCC([C@H]2[C@]13C2C(=CC3)C)C(C)C
C[C@@H]1CC[C@H](C2[C@@]13[C@H]2C(=CC3)C)C(C)C
COC1=C(C=CC(=C1)CO)O
CC1=CCC(=CC1)C(C)C
C1=CC(=C(C=C1C2=C(C(=O)C3=C(C=C(C=C3O2)O)O)O)O)O
CCCCCCCCCCCCCCCCCCCCCCCCCCCC
C[C@]12CC[C@@H](C([C@@H]1CC[C@@]3([C@@H]2CC=C4[C@]3(C[C@@H]([C@@]5([C@H]4CC(CC5)(C)C)C)O)C)C)(C)C)O
CC(=CCC/C(=C/C/C=C(\C)/C=C)/C)C
CC1=CC=CO1
CCOC(=O)C(C)C
CC1=CC(=O)CC(C1)(C)C
CC(C)(C)C1=CC(=C(C=C1)O)C(C)(C)C
C1=CC=C(C=C1)CC=O
CC/C=C\CCOC(=O)C
C[C@]12CC[C@H](C1(C)C)C[C@H]2O
CC1=CC[C@@H](C=C1)[C@@H](C)CCC=C(C)C
CCCCCCCCC=O
CC1=CC=C(C=C1)C(=C)C
C[C@H]1[C@@H]([C@H]([C@H]([C@@H](O1)OC[C@@H]2[C@H]([C@@H]([C@H]([C@@H](O2)OC3=CC(=C4C(=C3)OC(=CC4=O)C5=CC=C(C=C5)OC)O)O)O)O)O)O)O
C1=CC(=CC=C1C2=C(C(=O)C3=C(C=C(C=C3O2)O)O)O)O
C[C@H]1[C@@H]([C@H]([C@H]([C@@H](O1)OC[C@@H]2[C@H]([C@@H]([C@H]([C@@H](O2)OC3=CC(=C4C(=C3)OC(=CC4=O)C5=CC(=C(C=C5)OC)O)O)O)O)O)O)O)O
CC1=CC[C@@H](CC1)C(=C)C
CC[C@@H](C)C(=O)C
C[C@H]1C2C3CCC4[C@]5(CC[C@@H](C(C5CC[C@]4([C@@]3(C[C@@H]([C@]2(C[C@@H]6[C@]1(O6)C)C)O)C)C)(C)C)O)C
CC1=CC=C(C=C1)C(C)(C)O
CC(C)CC=O
CC(=CCC[C@](C)(C=C)O)C
CC(=CCC[C@@](C)(C=C)O)C
CCCCCCCCCCCCCCCCCCCCCCCCCC
CCCCC/C=C\C/C=C\CCCCCCCC(=O)OC
C[C@]12CC[C@H](C1(C)C)C[C@H]2O
CCCCCCCCCCCCCCCC(=O)OC
CC(C)CC(=O)OC
CC1=C[C@H]2C(=C(CCCC2(C)C)C)CC1
C[C@]12CCCC(=C)[C@@H]1C[C@@H](CC2)C(C)(C)O
C1[C@H]([C@@H]([C@@H](C[C@]1(C(=O)O)O)OC(=O)/C=C/C2=CC(=C(C=C2)O)O)O)O
CCC1=CC=CC(=C1)C
CCCCCCCCCCCCCCCCCCCCCCCC
CC1=CC[C@H](CC1)C(=C)CCC=C(C)C
COC1=C(C=C(C=C1)C2=CC(=O)C3=C(C(=C(C=C3O2)OC)OC)O)O
CCCCCCCCCCCCCCCCCCCCCCCCCC(=O)OC
CC(=C)[C@@H]1CC[C@@]([C@@H](C1)C(=C)C)(C)C=C
CC1=CC[C@H](C[C@@H]1O)C(=C)C
C[C@H]1[C@@H]2[C@H]3CC[C@@H]4[C@]5(CC[C@@H](C([C@@H]5CC[C@]4([C@@]3(C[C@@H]([C@]2(CC=C1C)C)O)C)C)(C)C)O)C
CCCCCCCCCCCCCCCC(=O)OC(C)C
C[C@@]12CCC[C@@](C1)([C@H]3CC([C@@H]3CC2)(C)C)O
CC(=CCC/C(=C\C/C=C(/C)\C=C)/C)C
C[C@H]1[C@@H]2[C@H]3CC[C@@H]4[C@]5(CC[C@@H](C([C@@H]5CC[C@]4([C@@]3(C[C@@H]([C@]2(CCC1=C)C)O)C)C)(C)C)O)C
CCCCCCCCCCCCCCCCCCCCCCC
CC1=CC[C@H](C[C@H]1O)C(=C)C
CC(=C)[C@@H]1CC[C@]2([C@H]1[C@H]3CC[C@@H]4[C@]5(CC[C@@H](C([C@@H]5CC[C@]4([C@@]3(C[C@@H]2O)C)C)(C)C)O)C)C
CC[C@@H](CC[C@@H](C)[C@H]1CC[C@@H]2[C@@]1(CC[C@H]3[C@H]2CC=C4[C@@]3(CC[C@@H](C4)O)C)C)C(C)C
CC1=CC(=O)CC(C1=O)(C)C
C1[C@H](OC2=CC(=CC(=C2C1=O)O)O)C3=CC=C(C=C3)O
C1C(OC2=CC(=CC(=C2C1=O)O)O)C3=CC=C(C=C3)O
C1[C@@H](OC2=CC(=CC(=C2C1=O)O)O)C3=CC=C(C=C3)O
COC1=C(C=C(C=C1)C2=C(C(=O)C3=C(C(=C(C=C3O2)OC)OC)O)OC)OC
CC1=C[C@@H]2[C@@H](CCC(=C2CC1)C)C(C)C
CC1=CC2C(CCC(=C2CC1)C)C(C)C
CC1=C[C@H]2[C@@H](CCC(=C2CC1)C)C(C)C
CC1=C[C@H]2[C@H](CCC(=C2CC1)C)C(C)C
CCCCCCCCCCCCCCCCCCCCC(=O)OC
CC(=CCC[C@](C)(C=C)OC(=O)C)C
CC/C=C/C=C/C=O
CC1=CC(=O)[C@H]2C[C@@H]1C2(C)C
CC(=O)O[C@H]1CC[C@]2([C@H](C1(C)C)CC[C@@]3([C@@H]2CC=C4[C@]3(CC[C@@]5([C@H]4CC(CC5)(C)C)C)C)C)C
C1=CC(=C(C=C1C2=C(C(=O)C3=C(C=C(C=C3O2)O)O)O[C@H]4[C@@H]([C@H]([C@@H]([C@H](O4)CO)O)O)O)O)O
C1=CC(=C(C=C1C2=CC(=O)C3=C(C=C(C=C3O2)O[C@H]4[C@@H]([C@H]([C@@H]([C@H](O4)CO)O)O)O)O)O)O
C1=CC(=C(C=C1C2=CC(=O)C3=C(C=C(C=C3O2)O[C@H]4[C@@H]([C@H]([C@@H]([C@H](O4)C(=O)O)O)O)O)O)O)O
C[C@H]1[C@@H]([C@H]([C@H]([C@@H](O1)O[C@@H]2[C@H]([C@@H]([C@H](O[C@H]2OC3=CC(=C4C(=C3)OC(=CC4=O)C5=CC=C(C=C5)O)O)CO)O)O)O)O)O
C[C@@]12CC[C@@H]3[C@H](CC3(C)C)C(=C)CC[C@H]1O2
CC1(C2CC1C(=C)C(=O)C2)C
C[C@@H]1CC[C@@H]2[C@]13CC=C([C@H](C3)C2(C)C)C
CCCCCCCCCCCCCC(=O)OC
CCCCCCCCCCCCCCCCCCCCCCCCCCCCCCCC
CC1=C[C@@H]([C@@H]2C[C@H]1C2(C)C)O
C1=CC=C(C=C1)COC(=O)C2=CC=CC=C2
CC/C=C\C/C=C\C/C=C\CCCCCCCC(=O)OC
CCC1=CC2=C(C=CC2=C(C=C1)C)C
CCCCCC/C=C\CCCCCCCC(=O)OC
C1C(C[C@H](C([C@@H]1OC(=O)/C=C/C2=CC(=C(C=C2)O)O)O)OC(=O)/C=C/C3=CC(=C(C=C3)O)O)(O)C(=O)O
C1[C@H]([C@@H]([C@@H](C[C@]1(C(=O)O)O)OC(=O)/C=C/C2=CC(=C(C=C2)O)O)OC(=O)/C=C/C3=CC(=C(C=C3)O)O)O
CCCCCCCCCCCCCCCCCCCCCC(=O)OC
CCCCCCOC(=O)CCC
C[C@@H](CCC[C@@H](C)CCC/C(=C/CO)/C)CCCC(C)C
CC(C)CCCC(C)CCCC(C)CCC/C(=C/CO)/C
CC(C)CCCC(C)CCCC(C)CCCC(=CCO)C
CC(C)CCCC(C)CCCC(C)CCC/C(=C\CO)/C
C[C@@H](CCC[C@@H](C)CCCC(=CCO)C)CCCC(C)C
C/C/1=C\CCC(=C)/C=C/[C@@H](CC1)C(C)C
C/C/1=C/CCC(=C)/C=C\C(CC1)C(C)C
C/C/1=C\CCC(=C)/C=C/C(CC1)C(C)C
CC1=CCCC(=C)C=CC(CC1)C(C)C
C/C/1=C/CCC(=C)/C=C\[C@@H](CC1)C(C)C
C/C/1=C\CCC(=C)/C=C/[C@H](CC1)C(C)C
CC1=CCCC(=C)/C=C/[C@@H](CC1)C(C)C
C/C/1=C\CCC(=C)C=CC(CC1)C(C)C
C[C@]12CC[C@@H](C([C@@H]1CC[C@@]3([C@@H]2CCC4=C5CC(CC[C@@]5([C@H](C[C@]43C)O)C)(C)C)C)(C)C)O
CCCCCCCCCCCCCCCCCCCCCC
CC1=C(C=C(C=C1)C(C)C)O
CCCCCCCC=C
CC1=CC2=C(C=C1)C=C(C=C2)C
CC1=CCC(CC1)C(=C)CC/C=C(\C)/CO
COC1=CC(=CC2=C1OCO2)CC=C
CC(C)CC(=O)OCC1=CC=CC=C1
CC(=CCC/C(=C\C/C=C(/C)\C=C)/C)C
CC(=CCC/C(=C/C/C=C(/C)\C=C)/C)C
CCCCCCCCCCCCCCCCCCCCCCCCCCCC(=O)OC
CCC(CC[C@@H](C)[C@H]1CC[C@@H]2[C@@]1(CC[C@H]3[C@H]2CCC4=CC(=O)CC[C@]34C)C)C(C)C
CCCCCC=O
C1=CC(=CC=C1[C@@H]2[C@H](C(=O)C3=C(C=C(C=C3O2)O)O)O)O
C1=CC=C(C=C1)C=O
C[C@]12CC[C@@H](C([C@@H]1CC[C@@]3([C@@H]2CC=C4[C@]3(C[C@@H]([C@@]5([C@H]4CC(CC5)(C)C)CO)O)C)C)(C)C)O
CC1(CCC2(C(C1)C3=CCC4C5(CCC(C(C5CCC4(C3(CC2O)C)C)(C)C)O)C)CO)C
C[C@@]12CC[C@@H](C([C@@H]1CC[C@@]3([C@@H]2CC=C4[C@@]3(C[C@@H]([C@@]5([C@H]4CC(CC5)(C)C)CO)O)C)C)(C)C)O
C[C@]12CC[C@@H](C(C1CC[C@@]3(C2CC=C4[C@]3(C[C@@H]([C@@]5([C@H]4CC(CC5)(C)C)CO)O)C)C)(C)C)O
CCCCCCC=O
C[C@@]12CC[C@@H]([C@H]1CC[C@H]3[C@]2(CC[C@@H]4[C@@]3(CC[C@@H](C4(C)C)O)C)C)[C@@]5(CC[C@H](O5)C(C)(C)O)C
CC1=CC(=CC=C1)C(C)C
CCCCCC1=CC=CO1
CC1(C2CCC(O1)(CC2)C)C
CC(C)C1=CC=C(C=C1)C=O
C[C@@]12C[C@H](CC(C1=CC(=O)O2)(C)C)O
C[C@H]1[C@@H]([C@H]([C@H]([C@@H](O1)OC2=C(OC3=CC(=CC(=C3C2=O)O)O)C4=CC(=C(C=C4)O)O)O)O)O
CCCCCCCCCCCCCCCCCCCCCCCCCCC
CC(=CCC[C@@](C)([C@H]1CC[C@@]2([C@@H]1CC[C@H]3[C@]2(CC[C@@H]4[C@@]3(CC[C@@H](C4(C)C)O)C)C)C)O)C
CC(C)[C@@]12CCC(=C)[C@@H]1C2
CC1([C@H]2CC=C([C@@H]1C2)CO)C
CCCCCCCCCCCCCCCCCCCC(=O)OC
C1=CC(=CC=C1C2=CC(=O)C3=C(C=C(C=C3O2)O)O)O
CC1=CC2=C(C=C1)C(CC=C2)(C)C
CC1=CC[C@]2(CC[C@@H]([C@]2(CC1)O)C(C)C)C
CCCCCCCCCCCCCCCCCCCCCCCCCCCCCC
C1[C@@H](OC2=CC(=CC(=C2C1=O)O)O[C@H]3[C@@H]([C@H]([C@@H]([C@H](O3)C(=O)O)O)O)O)C4=CC(=C(C=C4)O)O
CC(=CCC/C(=C\CCC(=O)C)/C)C
COC1=C(C=CC(=C1)C2=C(C(=O)C3=C(C(=C(C=C3O2)OC)OC)O)OC)O
CC(=CCC/C(=C\CC/C(=C\CO)/C)/C)C
COC1=CC=C(C=C1)C2=CC(=O)C3=C(C=C(C=C3O2)O[C@H]4[C@@H]([C@H]([C@@H]([C@H](O4)CO)O)O)O)O
CC(=CC[C@@H](CO)C(=C)C)C
CC(=CCC/C(=C/C/C=C(\C)/C=C)/C)C
CC(=CCC/C(=C/C=C/C(=O)C)/C)C
CC(=C)[C@@H]1CC[C@]2(CCCC(=C)[C@@H]2C1)C
CC(=C)C1CCC2(CCCC(=C)C2C1)C
CC(=C)[C@H]1CC[C@@]2(CCCC(=C)[C@H]2C1)C
CC(=C)[C@@H]1CC[C@]2(CCCC(=C)[C@H]2C1)C
C[C@@H]1CC[C@@H]2[C@@H](C2(C)C)[C@H]3[C@@H]1CCC3=C
CC1CCCC2=CCC3C(C12C)C3(C)C
C1CC(CC=C1)CO
COC1=C(C=CC(=C1)C2=CC(=O)C3=C(C=C(C=C3O2)O)O)O
CC(=C)C1CCC2(C1C3CCC4C5(CCC(C(C5CCC4(C3(CC2O)C)C)(C)C)O)C)CO
CC(=C)[C@@H]1CC[C@]2([C@H]1[C@H]3CC[C@@H]4[C@]5(CC[C@@H](C([C@@H]5CC[C@]4([C@@]3(C[C@@H]2O)C)C)(C)C)O)C)CO
CC(=C)[C@@H]1CC[C@]2(C1C3CCC4[C@]5(CC[C@@H](C(C5CC[C@]4([C@@]3(C[C@@H]2O)C)C)(C)C)O)C)CO
CC(=C)C1CC[C@]2(C1C3CCC4[C@]5(CC[C@@H](C(C5CC[C@]4([C@@]3(C[C@@H]2O)C)C)(C)C)O)C)CO
CC1=CC=CC=C1
CC1=CC[C@H](CC1)C(C)(C)O
CCCCCCCCCCCCCC(CC(CC)CC)CC(CC)CC
CC(=C/C=C/C(=O)C)C
CC(=C/C=C\C(=O)C)C
CC1=CC(=C(C=C1)C(C)C)O
CCCCCCCCCCCCCCCCCC(=O)OC
CC(C)[C@@]12CC[C@@](C=C1)(OO2)C
CC(=C)[C@@H]1CC[C@]2([C@H]1[C@H]3CC[C@@H]4[C@]5(CC[C@@H](C([C@@H]5CC[C@]4([C@@]3(CC2)C)C)(C)C)O)C)C
CCCCCCCCCC(=O)OC
C[C@@H]1CC[C@H](C(=O)C1)C(C)C
C[C@@H]1CC[C@@]2(CC[C@@]3(C(=CC[C@H]4[C@]3(CC[C@@H]5[C@@]4(CC[C@@H](C5(C)C)O)C)C)[C@@H]2[C@H]1C)C)C
CC(CCC(C(C)(C)O)O)C1CCC2(C1(CCC34C2CCC5C3(C4)CCC(C5(C)C)O)C)C
CCCCCCCCCCCCCCCCCCCCCCC(=O)OC
CCCCCCCCCCCC(=O)OC
CCCCCCCCCCCCCCCC(=O)O
CC1=C[C@@H]([C@@H](CC1)C(C)C)O
CCCC=CC=O
CC(=O)O[C@@H]1C[C@@H]2CC[C@]1(C2(C)C)C
CC[C@H](CC[C@@H](C)[C@H]1CC[C@@H]2[C@@]1(CC[C@H]3[C@H]2CC=C4[C@@]3(CC[C@@H](C4)O)C)C)C(C)C
C/C=C(\C)/C=O
C[C@@]12CC[C@@H](C1(C)C)C=C2
CC1=CC[C@@]2(CCCC([C@]23[C@H]1C3)(C)C)C
CC1=CCC2(CCCC(C23C1C3)(C)C)C
CC1=CC[C@]2(CCCC(C23C1C3)(C)C)C
CC1=CC[C@]2(CCCC([C@@]23[C@@H]1C3)(C)C)C
CC(=CC/C=C(\C)/C=C)C
CC1=CC=CC(CC1=O)(C)C
CC1=CC=C(CC1)C(C)C
CC(=O)CC(C)(C)O
CC1=CC(=CC=C1)C
C1[C@H]([C@H]([C@@H](C[C@@]1(C(=O)O)O)OC(=O)/C=C/C2=CC(=C(C=C2)O)O)OC(=O)/C=C/C3=CC(=C(C=C3)O)O)O
C1[C@H]([C@H]([C@@H](C[C@@]1(C(=O)O)O)OC(=O)C=CC2=CC(=C(C=C2)O)O)OC(=O)C=CC3=CC(=C(C=C3)O)O)O
C1C(C(C(CC1(C(=O)O)O)OC(=O)C=CC2=CC(=C(C=C2)O)O)OC(=O)C=CC3=CC(=C(C=C3)O)O)O
C1C(C(C(CC1(C(=O)O)O)OC(=O)/C=C/C2=CC(=C(C=C2)O)O)OC(=O)/C=C/C3=CC(=C(C=C3)O)O)O
C1[C@H]([C@H](C(C[C@@]1(C(=O)O)O)OC(=O)/C=C/C2=CC(=C(C=C2)O)O)OC(=O)/C=C/C3=CC(=C(C=C3)O)O)O
C1[C@H]([C@@H]([C@@H](C[C@]1(C(=O)O)O)OC(=O)/C=C/C2=CC(=C(C=C2)O)O)OC(=O)/C=C/C3=CC(=C(C=C3)O)O)O
C1C(C(C(C[C@@]1(C(=O)O)O)OC(=O)C=CC2=CC(=C(C=C2)O)O)OC(=O)C=CC3=CC(=C(C=C3)O)O)O
C1[C@H](C([C@@H](CC1(C(=O)O)O)O)OC(=O)/C=C/C2=CC(=C(C=C2)O)O)O
COC1=C(C=CC(=C1)C2=CC(=O)C3=C(C=C(C=C3O2)O[C@H]4[C@@H]([C@H]([C@@H]([C@H](O4)CO)O)O)O)O)O
C/C=C(\C)/C=C/C=C(C)C
C[C@H]1CC[C@H](C2=C1C=CC(=C2)C)C(C)C
C[C@H]1CC[C@H]([C@H]2[C@H]1C=C[C@@H](C2)C)C(C)C
CC(=CCC/C(=C/CC/C(=C/CO)/C)/C)C
CCCCC/C=C/C/C=C/CCCCCCCC(=O)OC
CCCCCCCCCCCCCCCCCCCCC
CC(=CCCC(=C)C=C)C
CC1=CC(=C(C=C1)C(C)C)OC
CC1=CCC(=C(C)C)CC1
C1[C@H]([C@H]([C@@H](C[C@@]1(C(=O)O)O)OC(=O)/C=C/C2=CC(=C(C=C2)O)O)O)O
C(CCCBr)CCBr
CCCOC(=O)CC(C)C
CC(C)C1=CC=C(C=C1)CO
CC1=C2C[C@@H](CC[C@]2(CCC1)C)C(C)(C)O
CCCCCCCCCCCCCCCCCCCl
CC1=CC=CC(C1=O)(C)C
CC1=CC=CC=C1C
C[C@@H]1[C@H]2C[C@]2(CC1=O)C(C)C
CC1=CC[C@@H](C=C1)C(C)C
CCC(C)CC(C)C
C1[C@H]([C@@H]([C@@H](C[C@]1(C(=O)O)O)OC(=O)/C=C/C2=CC(=C(C=C2)O)O)O)O
CC(C)[C@@H]1CC[C@@]2([C@H]1[C@@H]3[C@H]2CCC3=C)C
CCCCCCCCCCCCCCCCCCI
C[C@H]1[C@@H]([C@H]([C@H]([C@@H](O1)OC[C@@H]2[C@H]([C@@H]([C@H]([C@@H](O2)OC3=CC(=C4C(=O)C[C@H](OC4=C3)C5=CC(=C(C=C5)OC)O)O)O)O)O)O)O)O
CC1=CC=C(CC1)[C@H](C)CCC=C(C)C
CCCCCCCCCCCCCCCCC(=O)OC
CC1=CC2=C(C=CC=C2C=C1)C
CCOC(=O)C=C(C)C
