# Supplementary material for: Identification and validation of γ-Linolenic acid as a natural FABP5 inhibitor in hepatocellular carcinoma through deep learning and experimental approaches
Source: Front Immunol. 2026 Jan 28;17:1700347. doi: 10.3389/fimmu.2026.1700347 (PMC12891133; doi:10.3389/fimmu.2026.1700347)
Supplement: Supplementary file 4 [file DataSheet2.zip › yaoshitongyuansmiles/Roudoukou_ingredients.txt]

smi
CCCCCCCC/C=C\CCCCCCCC(=O)O
CC1=CC[C@H](CC1)C(=C)C
COC1=C(C=C(C=C1)CC=C)OC
CC1=CC[C@H]2C[C@@H]1C2(C)C
CC[C@H](CC[C@@H](C)[C@H]1CC[C@@H]2[C@@]1(CC[C@H]3[C@H]2CC=C4[C@@]3(CC[C@@H](C4)O)C)C)C(C)C
CCCCCCCCCCCCCC(=O)O
C1=CC(=CC=C1/C=C/C(=O)C2=C(C=C(C=C2)O)O)O
C1=CC(=C(C(=C1)O)C(=O)CCCCCCCCC2=CC=C(C=C2)O)O
COC1=C(C=C(C=C1)C=O)O
C/C=C/C1=CC2=C(C=C1)OCO2
C1=CC(=C(C=C1C(=O)O)O)O
C[C@@H]1CC2=CC(=C(C=C2[C@H]([C@@H]1C)C3=CC(=C(C=C3)O)OC)O)OC
C[C@]12CC[C@H](C1(C)C)CC2=O
CC(=CCC[C@](C)(C=C)O)C
CC(=CCC[C@@](C)(C=C)O)C
C[C@H](CC1=CC(=C(C=C1)O)OC)[C@@H](C)CC2=CC(=C(C=C2)O)OC
CCC(=O)C1=C(C=C(C=C1)OC)OC
C/C=C/C1=CC(=C(C=C1)OC(C)[C@H](C2=CC(=C(C=C2)O)OC)O)OC
C[C@@H]1[C@@H]([C@H](O[C@H]1C2=CC(=C(C=C2)O)OC)C3=CC(=C(C(=C3)OC)O)OC)C
CC1C(C(OC1C2=CC3=C(C=C2)OCO3)C4=CC5=C(C=C4)OCO5)C
C[C@H]1[C@@H]([C@H](O[C@@H]1C2=CC3=C(C=C2)OCO3)C4=CC5=C(C=C4)OCO5)C
C/C=C/C1=CC(=C(C=C1)O)OC
C[C@@H]1[C@@H]([C@@H](O[C@@H]1C2=CC(=C(C=C2)O)OC)C3=CC(=C(C=C3)O)OC)C
COC1=CC(=CC2=C1OCO2)CC=C
C[C@H](CC1=CC2=C(C=C1)OCO2)[C@@H](C)CC3=CC(=C(C=C3)O)OC
CC[C@H](CC[C@@H](C)[C@H]1CC[C@@H]2[C@@]1(CC[C@H]3[C@H]2CC=C4[C@@]3(CC[C@@H](C4)O[C@H]5[C@@H]([C@H]([C@@H]([C@H](O5)CO)O)O)O)C)C)C(C)C
CC1=CC[C@H](C=C1)C(C)C
CC1=CC[C@](CC1)(C(C)C)O
CC(C)NC[C@@H](COC1=CC=C(C=C1)CC(=O)N)O
CC1=CC[C@@H](C=C1)C(C)C
C/C=C/C1=CC2=C(C(=C1)OC)O[C@@H]([C@H]2C)C3=CC(=C(C=C3)O)OC
C/C=C/C1=CC2=C(C(=C1)OC)O[C@H]([C@@H]2C)C3=CC(=C(C=C3)O)OC
C/C=C/C1=CC2=C(C(=C1)OC)OC(C2C)C3=CC(=C(C=C3)O)OC
CC=CC1=CC2=C(C(=C1)OC)OC(C2C)C3=CC(=C(C=C3)O)OC
C/C=C/C1=CC2=C(C(=C1)OC)OC([C@H]2C)C3=CC(=C(C=C3)O)OC
