# Supplementary material for: Identification and validation of γ-Linolenic acid as a natural FABP5 inhibitor in hepatocellular carcinoma through deep learning and experimental approaches
Source: Front Immunol. 2026 Jan 28;17:1700347. doi: 10.3389/fimmu.2026.1700347 (PMC12891133; doi:10.3389/fimmu.2026.1700347)
Supplement: Supplementary file 4 [file DataSheet2.zip › yaoshitongyuansmiles/Shaji_ingredients.txt]

smi
CC1=CC=C(C=C1)C(C)C
C1=CC(=C(C=C1/C=C/C(=O)O)O)O
C1=CC=C(C=C1)C2=[O+]C3=CC=CC=C3C=C2
CCCCCCCCCCO
CC1=C(C(CCC1=O)(C)C)/C=C/C(=C/C=C/C(=C/C=C/C=C(/C=C/C=C(/C=C/C2=C(C(=O)CCC2(C)C)C)\C)\C)/C)/C
CCCCCCCCCCCCCCCCCO
C1C(C(OC(=O)C2=CC(=C(C(=C2C3=C(C(=C(C=C3C(=O)O1)O)O)O)O)O)O)C4C(OC(=O)C5=CC(=C(C(=C5C6=C(C(=C(C=C6C(=O)O4)O)O)O)O)O)O)C(=O)O)OC(=O)C7=CC(=C(C(=C7)O)O)O
CC(=CCC/C(=C/CCC(=O)C)/C)C
C1=CC2=C(C(=C1)O)C(=O)C3=C(C2=O)C=C(C=C3O)C(=O)O
C1=CC=C(C=C1)CO
CC(=O)O
CC1=C(SC=[N+]1CC2=CN=C(N=C2N)C)CCO
CCCCCCCCCCCCCCCCCCCCCCC
C1C[C@H](NC1)C(=O)O
C(C(CO)O)O
CCCCCC(=O)OCC
CC1=C(C2=C(CC[C@@](O2)(C)CCC[C@H](C)CCC[C@H](C)CCCC(C)C)C(=C1O)C)C
CC(C)(CC1=CC=CC=C1)OC=O
CCCCCCCCCCCCCCCCCCC=O
CCCCCCCCCCCCC/C=C\CCCCCCCC
C[C@@H]1CC[C@@]2(CC[C@@]3(C(=CC[C@H]4[C@]3(CC[C@@H]5[C@@]4(CC[C@@H](C5(C)C)O)C)C)[C@@H]2[C@H]1C)C)C(=O)O
CCCCCCCC=CC=O
CCCCCCCCCCCCC
C[C@H](CCC=C(C)C)[C@H]1CC[C@@]2([C@@]1(CC=C3C2CC[C@@H]4[C@@]3(CC[C@@H](C4(C)C)O)C)C)C
CCCCCCCC(=O)O
C[C@@H]1CC[C@@]2([C@H]([C@H]3[C@@H](O2)[C@H]([C@@H]4[C@@]3(CC[C@H]5[C@H]4CC[C@@H]6[C@@]5(C[C@H]([C@@H](C6)O[C@H]7[C@@H]([C@H]([C@H]([C@H](O7)CO)O[C@H]8[C@@H]([C@H]([C@@H]([C@H](O8)CO)O)O[C@H]9[C@@H]([C@H]([C@@H](CO9)O)O)O)O[C@H]2[C@@H]([C@H]([C@@H]([C@H](O2)CO)O)O[C@H]2[C@@H]([C@H]([C@@H]([C@H](O2)CO)O)O)O)O)O)O)O)C)C)O)C)OC1
C1=CC(=CC=C1C2=C(C(=O)C3=C(C=C(C=C3O2)O)O)O[C@H]4[C@@H]([C@H]([C@@H]([C@H](O4)CO)O)O)O)O
CCCCCC(=O)O
C1[C@@H]([C@H](OC2=CC(=CC(=C21)O)O)C3=CC(=C(C=C3)O)O)O
COC1=C(C=CC(=C1)C2=C(C(=O)C3=C(C=C(C=C3O2)O)O)O)O
CCCCCC/C=C\CCCCCCCC(=O)O
CCCCC/C=C\C/C=C\CCCCCCCC(=O)OCC
CCCCCCCCCCCCCCCCCCCC=O
CCCC(C)C
CCCCCCCCCCCCCCCCCCCCCCCCCCCC
C1=CC(=C(C=C1C2=C(C(=O)C3=C(C=C(C=C3O2)O)O)O)O)O
C[C@H](CCCC(C)C)[C@H]1CC[C@@H]2[C@@]1(CC[C@H]3[C@H]2CC[C@H]4[C@@]3(CCCC4)C)C
CCCCCCCCCCCCCCCCCCCCCC=O
CCCCCCCCCCCCCC=O
CCCCCCCCCC=O
CC(=O)[C@H]1CC[C@@H]2[C@@]1(CC[C@H]3[C@H]2CCC4=CC(=O)CC[C@]34C)C
C[C@H](/C=C/[C@H](C)C(C)C)[C@H]1CC[C@@H]2[C@@]1(CCC3=C2CC=C4[C@@]3(CC[C@@H](C4)O)C)C
CCCCCCCC=O
CCCCCC=C/C=C/C=O
CCCCCCCCCCCCCCCCCC(=O)O
CC1=CC2=C(C(=C1)O)C(=O)C3=C(C2=O)C=C(C=C3OC4C(C(C(C(O4)CO)O)O)O)O
CC1=C(C(CCC1)(C)C)/C=C/C(=C/C=C/C(=C/C=C/C=C(\C)/C=C/C=C(\C)/C=C/C2=C(C[C@H](CC2(C)C)O)C)/C)/C
CC1=C(C(C[C@@H](C1)O)(C)C)/C=C/C(=C/C=C/C(=C/C=C/C=C(/C=C/C=C(/C=C/C2=C(C[C@H](CC2(C)C)O)C)\C)\C)/C)/C
CC[C@H](CC[C@@H](C)[C@H]1CC[C@@H]2[C@@]1(CC[C@H]3[C@H]2CC[C@H]4[C@@]3(CCCC4)C)C)C(C)C
CC[C@H](CC[C@@H](C)[C@H]1CC[C@@H]2[C@@]1(CC[C@H]3[C@H]2CC=C4[C@@]3(CC[C@@H](C4)O)C)C)C(C)C
C1=CC=C(C=C1)C2=CC(=O)C3=CC=CC=C3O2
CC1=CC[C@H](CC1)C(C)(C)O
C1=COC(=C1)C=O
CC(=CCCC(=O)C)C
CCCCCCCCCCCCCCCCCC
C([C@@H]([C@@H]1C(=C(C(=O)O1)O)O)O)O
CC(C)CCOC(=O)C1=CC=CC=C1
C1C(C(OC2=CC(=CC(=C21)O)O)C3=CC(=C(C=C3)O)O)OC4(C(C(C5=C(C=C(C=C5O4)O)O)O)O)C6=CC=C(C=C6)O
CCOC1=CC(=C(C=C1CC(C)N)OCC)OCC
C(C(=O)O)C(CC(=O)O)(C(=O)O)O
C[C@@H]1CC[C@@]2(CC[C@@]3(C(=CC[C@H]4[C@]3(CC[C@@H]5[C@@]4(CC[C@@H](C5(C)C)O)C)C)[C@@H]2[C@H]1C)C)C
C[C@@H]1CC[C@@]2([C@H]([C@H]3[C@@H](O2)[C@H]([C@@H]4[C@@]3(CC[C@H]5[C@H]4CC[C@@H]6[C@@]5(C[C@H]([C@@H](C6)O)O)C)C)O)C)OC1
CCCCC(C)C
CCOC(=O)CC(C(=O)OCC)SP(=S)(OC)OC
C[C@@]1(CC[C@H](C(O1)(C)C)O)C=C
CCCCCCCCCCCCCCCC
C[C@]12CC[C@H](C1(C)C)C[C@H]2O
CCCCCCCCC=O
CCCCCC/C=C/CCCCCCCC(=O)OC
CCCCCC(=O)OCCCCC
CCCCCCCCCCCCC=O
CCCCCCCCCCCCCCCC(=O)O
C1=CC=C(C=C1)CCO
C1C(C(OC2=CC(=CC(=C21)O)O)C3=CC(=C(C=C3)O)O)OC4(C(C(C5=C(C=C(C=C5O4)O)O)O)O)C6=CC(=C(C=C6)O)O
CC[C@H](CC[C@@H](C)[C@H]1CC[C@@H]2[C@@]1(CC[C@H]3[C@H]2CC=C4[C@@]3(CC[C@@H](C4)O)C)C)C(C)C
CC(=CCC/C(=C/CO)/C)C
CCCCCCCCCCCCCC(=O)O
CCCCCCCC/C=C\CCCCCCCC(=O)O
CCCC(C)CCC
C1=CC(=CN=C1)O
C1[C@@H]([C@@H](OC2=CC(=CC(=C21)O)O)C3=CC(=C(C=C3)O)O)O
CCCCCCCCCCCCCCCCC
CC(=CCC[C@](C)(C=C)O)C
CC(=CCC[C@@](C)(C=C)O)C
CCCCCCCCCCCCCCCCCCCCCCCCCC
C[C@@H]1C=C(C(=O)[C@]2([C@H]1C[C@@H]3[C@@]4([C@@H]2C(=O)C(=C([C@@H]4CC(=O)O3)C)OC)C)C)OC
CC1C=C(C(=O)C2(C1CC3C4(C2C(=O)C(=C(C4CC(=O)O3)C)OC)C)C)OC
CC1C=C(C(=O)[C@]2([C@H]1C[C@@H]3[C@@]4(C2C(=O)C(=C([C@@H]4CC(=O)O3)C)OC)C)C)OC
CC1C=C(C(=O)[C@]2(C1CC3[C@@]4(C2C(=O)C(=C([C@@H]4CC(=O)O3)C)OC)C)C)OC
C[C@@H]1C=C(C(=O)[C@]2(C1C[C@@H]3[C@@]4(C2C(=O)C(=C([C@@H]4CC(=O)O3)C)OC)C)C)OC
CCCCCCCC(=O)OCCC(C)C
C1CC=CC(=O)C1
C1=CC=C(C=C1)C2=C(C(=O)C3=CC=CC=C3O2)O
CCCCCCCCCCCCCCCC(=O)OC
COC1=CC=C(C=C1)CNC2=CC=C(C3=NON=C23)[N+](=O)[O-]
CCCCCCCCCCCCCCCCCCCCCC
CCCCCCCCCCCC=O
C[C@H](CC[C@H](C)C(C)C)[C@H]1CC[C@@H]2[C@@]1(CC[C@H]3[C@H]2CC=C4[C@@]3(CC[C@@H](C4)O)C)C
CC[C@H](CC[C@@H](C)[C@H]1CC[C@@H]2[C@@]1(CC[C@H]3[C@H]2CC=C4[C@@]3(CC[C@@H](C4)O[C@H]5[C@@H]([C@H]([C@@H]([C@H](O5)CO)O)O)O)C)C)C(C)C
CCCCCCCCCCCCCC(=O)OCC
C(CC(=O)O)C(=O)O
CCCCCCCCCCCCCC
CC1=C(C2=C(CCC(O2)(C)CCCC(C)CCCC(C)CCCC(C)C)C(=C1O)C)C
CC1=C(C2=C(CC[C@](O2)(C)CCC[C@@H](C)CCC[C@@H](C)CCCC(C)C)C(=C1O)C)C
CC(C)CCCC(C)C
CCCCCCCCCCCCCCC=O
COC1=C(C=CC(=C1)C2=C(C(=O)C3=C(C=C(C=C3O2)O)O)O[C@H]4[C@@H]([C@H]([C@H]([C@H](O4)CO)O)O)O)O
COC1=C(C=CC(=C1)C2=C(C(=O)C3=C(C=C(C=C3O2)O)O)O[C@H]4[C@H]([C@H]([C@@H]([C@H](O4)CO)O)O)O)O
COC1=C(C=CC(=C1)C2=C(C(=O)C3=C(C=C(C=C3O2)O)O)O[C@H]4[C@@H]([C@H]([C@@H]([C@H](O4)CO)O)O)O)O
C[C@]1(CC[C@@H](O1)C(C)(C)O)C=C
CCCCCCCCCCCCCCCCCCCCCCCCCC=C
CC1(C2CC3C1C3(C2)C)C
CC1=C(C(CCC1)(C)C)/C=C/C(=C/C=C/C(=C/C=C/C=C(\C)/C=C/C=C(\C)/C=C/C=C(\C)/CCC=C(C)C)/C)/C
CCCCCCCCCCCCCCCCCCCCCCCCCCCCCCC
C[C@]12CC[C@@H](C([C@@H]1CC[C@@]3([C@@H]2CC=C4[C@]3(CC[C@@]5([C@H]4CC(CC5)(C)C)C(=O)O)C)C)(C)C)O
CCCCCCCC(=O)OCC(C)C
C1[C@H](OC2=CC=CC=C2C1=O)C3=CC=CC=C3
CC/C=C/C=C\C=O
CCCCCCCCCCCCCCCCCCCCC=O
CCCCCC/C=C/C=O
CCCCCCCCCCC=O
C[C@H]1[C@@H]([C@H]([C@H]([C@@H](O1)OC[C@@H]2[C@H]([C@@H]([C@H]([C@@H](O2)OC3=C(OC4=CC(=CC(=C4C3=O)O)O)C5=CC(=C(C=C5)O)O)O)O)O)O)O)O
C1=CC=C2C(=C1)C=CC(=O)O2
CC(C)CCCC(C)CCCC(C)CCCC(=O)C
CC1=CCCC([C@H]1/C=C/C(=C/C=C/C(=C/C=C/C=C(\C)/C=C/C=C(\C)/C=C/C=C(\C)/CCC=C(C)C)/C)/C)(C)C
CCCCCCC=O
CC1=C(C(CCC1)(C)C)/C=C/C(=C/C=C/C(=C/C=C/C=C(/C=C/C=C(/C=C/C2=C(CCCC2(C)C)C)\C)\C)/C)/C
COC1=C(C=C(C=C1)C2CC(=O)C3=C(C=C(C=C3O2)O)O)O
COC1=C(C=C(C=C1)[C@H]2CC(=O)C3=C(C=C(C=C3O2)O)O)O
CCCCCCCCCCCCCCCCCCCCCCCCCCCCC
C1[C@H]([C@H]([C@@H](C[C@@]1(C(=O)O)O)OC(=O)/C=C/C2=CC(=C(C=C2)O)O)O)O
C([C@H]([C@H](CO)O)O)O
C([C@H]([C@H]([C@@H]([C@H](C=O)O)O)O)O)O
CCCOC(=O)CC(C)C
CCCCCCCCCCCCCCCCCCCCCCCC
CCCCCC1=CC=CO1
CCCCCCCCC(=CCCCCCCC)CCCCCCCC
CCCCCCCCCCCCCCCCCCCCCCCCC
C1=CC(=C(C=C1C2=[O+]C3=CC(=CC(=C3C=C2O)O)O)O)O
C1=CC(=C(C=C1C2=[O+]C3=CC(=CC(=C3C=C2O)O)O)O)O.[Cl-]
CCCCCC(C)CCCC(C)CCC
C[C@@]12CC[C@@]3(C(=CC[C@H]4[C@]3(CC[C@@H]5[C@@]4(CC[C@@H](C5(C)C)O)C)C)[C@@H]1CC(CC2)(C)C)C
COC(=O)C1=CC=CC=C1C(=O)O
COCC1=CC=CC=C1
C[C@H]1CC[C@@H]([C@@H](C1)O)C(C)C
CC(=CCC/C(=C/C=C/C(=C/C=C/C(=C/C=C/C=C(/C=C/C=C(/C=C/C=C(/CCC=C(C)C)\C)\C)\C)/C)/C)/C)C
C1=CC(=CC=C1C2=[O+]C3=CC(=CC(=C3C=C2O)O)O)O
C1=CC(=CC=C1C2=[O+]C3=CC(=CC(=C3C=C2O)O)O)O.[Cl-]
CCCCCC(=O)OCC(C)C
CCCCCCCCCCCCCCCCCC=O
CC[C@H](CC[C@@H](C)[C@H]1CC[C@@H]2[C@@]1(CC[C@H]3C2=CC[C@@H]4[C@@]3(CC[C@@H](C4)O)C)C)C(C)C
CCCCCC(=O)OCCC(C)C
CC(=O)C1=CC=CO1
CC/C=C\C/C=C\C/C=C\CCCCCCCC(=O)O
C[C@H]1[C@@H]([C@H]([C@H]([C@@H](O1)OC[C@@H]2[C@H]([C@@H]([C@H]([C@@H](O2)OC3=CC(=C4C(=O)C[C@H](OC4=C3)C5=CC(=C(C=C5)OC)O)O)O)O)O)O)O)O
CC1=C(C2=CC3=C(C(=C([N-]3)C=C4C(=C(C(=N4)C=C5C(=C(C(=N5)C=C1[N-]2)C)C=C)C)C=C)C)CCC(=O)O)CCC(=O)O.[Fe+2]
CCCCCCCCCCCCCCCCCCCCCCCCCCCCCC
C([C@@H]1[C@H]([C@@H]([C@H]([C@H](O1)O[C@]2([C@H]([C@@H]([C@H](O2)CO)O)O)CO)O)O)O)O
