# Supplementary material for: Identification and validation of γ-Linolenic acid as a natural FABP5 inhibitor in hepatocellular carcinoma through deep learning and experimental approaches
Source: Front Immunol. 2026 Jan 28;17:1700347. doi: 10.3389/fimmu.2026.1700347 (PMC12891133; doi:10.3389/fimmu.2026.1700347)
Supplement: Supplementary file 4 [file DataSheet2.zip › yaoshitongyuansmiles/Zisuzi_targets.txt]

smi
COC(=O)CC1=CC=CC=C1
CCCCCCCCCCCCCCCCC(=O)O
CCC1(C=CC(C=C1)(C)CC)C
C1=CC(=CC=C1C2=CC(=O)C3=C(C=C(C=C3O2)O)O)O
CC(=CCC/C(=C/CC[C@@](C)(C=C)O)/C)C
CCCCOC(=O)C1=CC=CC=C1C(=O)OCCCC(C)C
C[C@@H]1CC[C@H]([C@H]2[C@]13[C@@H]2C(=CC3)C)C(C)C
CC1CCC(C2C13C2C(=CC3)C)C(C)C
C[C@@H]1CC[C@H]([C@H]2C13[C@@H]2C(=CC3)C)C(C)C
C[C@@H]1CC[C@H]([C@H]2C13C2C(=CC3)C)C(C)C
C[C@@H]1CCC([C@H]2[C@]13C2C(=CC3)C)C(C)C
C[C@@H]1CC[C@H](C2[C@@]13[C@H]2C(=CC3)C)C(C)C
CP(=O)(C)C
C1CCC(CC1)N
CCCCCC/C=C\CCCCCCCC(=O)O
CC1([C@H]2CCC(=C)[C@@H]1C2)C
CC[C@H](/C=C/[C@@H](C)[C@H]1CC[C@@H]2[C@@]1(CC[C@H]3C2=CC[C@@H]4[C@@]3(CC[C@@H](C4)O)C)C)C(C)C
CC1=CC=CC=C1
CC1CCC2=C1CC3CCC2(C3(C)C)C
CC1=CC[C@H](CC1)C(C)(C)O
CC1=C[C@@H]2[C@@H](CCC(=C2CC1)C)C(C)C
CC1=CC2C(CCC(=C2CC1)C)C(C)C
CC1=C[C@H]2[C@@H](CCC(=C2CC1)C)C(C)C
CC1=C[C@H]2[C@H](CCC(=C2CC1)C)C(C)C
CC1(C2CC=C(C1C2)CO)C
C1=CC(=C(C=C1C2=CC(=O)C3=C(C=C(C=C3O2)O)O)O)O
CCCCCCCC(=O)OC
CCCCC(C)C
CCCCCCCCCC(=O)OC
CC(=CCC[C@@](C)(C=C)OC(=O)C)C
CCCCCCCCCCCCCCCCCCCC(=O)O
C/C/1=C\CCC(=C)/C=C/[C@@H](CC1)C(C)C
C/C/1=C/CCC(=C)/C=C\C(CC1)C(C)C
C/C/1=C\CCC(=C)/C=C/C(CC1)C(C)C
CC1=CCCC(=C)C=CC(CC1)C(C)C
C/C/1=C/CCC(=C)/C=C\[C@@H](CC1)C(C)C
C/C/1=C\CCC(=C)/C=C/[C@H](CC1)C(C)C
CC1=CCCC(=C)/C=C/[C@@H](CC1)C(C)C
C/C/1=C\CCC(=C)C=CC(CC1)C(C)C
CCCCCC/C=C\CCCCCCCC(=O)OC
CCCCCCCC/C=C\CCCCCCCC(=O)O
CC1=CC[C@@H](CC1)C(=C)C
CC(=CCC[C@](C)(C=C)O)C
CC(=CCC[C@@](C)(C=C)O)C
CC(C)COC(=O)C1=CC=CC=C1C(=O)OCC(C)C
CCCCCCCCC(=O)OC
CC1=CC(=CC=C1)C
CCCCCC(=O)OC
C[C@H](CCC=C(C)C)[C@@H]1CC[C@]2([C@]1(CC[C@H]3C2=CC[C@@H]4[C@@]3(CC[C@@H](C4(C)C)O)C)C)C
C[C@H](CCC=C(C)C)C1CC[C@]2([C@]1(CCC3C2=CC[C@@H]4[C@@]3(CC[C@@H](C4(C)C)O)C)C)C
CC(CCC=C(C)C)C1CCC2(C1(CCC3C2=CCC4C3(CCC(C4(C)C)O)C)C)C
C[C@H](CCC=C(C)C)[C@H]1CC[C@@]2([C@@]1(CCC3C2=CCC4[C@@]3(CC[C@@H](C4(C)C)O)C)C)C
CC/C=C/CCCCCCCC(=O)OC
C1=CC=C(C=C1)C=O
CCCCCC=O
CCCCC/C=C\C/C=C\C/C=C\C/C=C\CCCC(=O)O
CCCCCCCC/C=C\CCCCCC(=O)OC
CC1=C(C(CCC1)(C)C)/C=C/C(=C/C=C/C(=C/C=C/C=C(/C=C/C=C(/C=C/C2=C(CCCC2(C)C)C)\C)\C)/C)/C
C[C@@H]1[C@H](CC[C@]2([C@H]1CC=C3[C@@H]2CC[C@]4([C@H]3CC[C@@H]4[C@H](C)CCC(=C)C(C)C)C)C)O
CC(C1=CC2CC1C=C2)O
CCC1=CC=CC=C1
C[C@H]1[C@@H]2CCC3=C([C@]2(CC[C@@H]1O)C)CC[C@]4([C@]3(CC[C@@H]4[C@H](C)CCC(=C)C(C)C)C)C
CC(=O)C1=CC=CO1
CC1=CCCC(C1=C)(C)C
CC1(C2CCC(O1)(CC2)C)C
CC/C=C\C/C=C\C/C=C\CCCCCCCC(=O)O
C[C@H](CCCC(C)C)[C@H]1CC[C@@]2([C@@]1(CC[C@]34[C@H]2CC[C@@H]5[C@]3(C4)CC[C@@H](C5(C)C)O)C)C
CCCCCCCC/C=C\CCCCCCCC(=O)OC
COC1=C(C=CC(=C1)CC=C)O
