# Supplementary material for: Identification and validation of γ-Linolenic acid as a natural FABP5 inhibitor in hepatocellular carcinoma through deep learning and experimental approaches
Source: Front Immunol. 2026 Jan 28;17:1700347. doi: 10.3389/fimmu.2026.1700347 (PMC12891133; doi:10.3389/fimmu.2026.1700347)
Supplement: Supplementary file 4 [file DataSheet2.zip › yaoshitongyuansmiles/Pangdahai_ingredients.txt]

smi
CCCCCCCCC#C
COC(=O)CCCCCCCC(=O)OC
C1[C@@H]([C@@H]([C@H]([C@H](O1)O)O)O)O
COC(=O)CCCCCCCC=O
COC(=O)CC1=CC=CC=C1
CC[C@H](CC[C@@H](C)[C@H]1CC[C@@H]2[C@@]1(CC[C@H]3[C@H]2CC=C4[C@@]3(CC[C@@H](C4)O)C)C)C(C)C
CCCCCCCCCCCCCCCCCC(=O)O
CC(CC1=CC(=C(C=C1OC)Br)OC)N
CCCCCCCCCCC(=O)OC
CCC(=O)C1=CC=CC=C1
CCCCCCCCC(=O)OC
CC[C@H](CC[C@@H](C)[C@H]1CC[C@@H]2[C@@]1(CC[C@H]3[C@H]2CC=C4[C@@]3(CC[C@@H](C4)O)C)C)C(C)C
CCCCCCCCCCCCCC(=O)OC
CC(C)CCCCCCCCCCCCCC(=O)OC
CCCCCCCCCCCCCCCCCC(=O)OC
CCCCC/C=C\C/C=C\CCCCCCCC(=O)OC
CCCCCCCC/C=C/CCCCCCCCC(=O)OC
CCCCCCCCCCCCCCCC(=O)OC
CC1=CC=CC=C1C
C([C@@H]1[C@H]([C@@H]([C@H]([C@H](O1)O[C@]2([C@H]([C@@H]([C@H](O2)CO)O)O)CO)O)O)O)O
CCC1=CC=CC=C1
CCCCCC[C@H](C/C=C\CCCCCCCC(=O)OC)O
C[C@H]1[C@@H]([C@H]([C@H]([C@@H](O1)O)O)O)O
CCCCCCCCCCCCCCCC(=O)O
CCCCCCCCCCCCCCCCCCCC(=O)OC
