# Supplementary material for: Identification and validation of γ-Linolenic acid as a natural FABP5 inhibitor in hepatocellular carcinoma through deep learning and experimental approaches
Source: Front Immunol. 2026 Jan 28;17:1700347. doi: 10.3389/fimmu.2026.1700347 (PMC12891133; doi:10.3389/fimmu.2026.1700347)
Supplement: Supplementary file 4 [file DataSheet2.zip › yaoshitongyuansmiles/Yuzhu_ingredients.txt]

smi
C1=CC(=CC=C1CCNC(=O)/C=C/C2=CC=C(C=C2)O)O
CCCC=CC=O
[C@@H]1([C@@H]([C@H](OC([C@@H]1O)O)C(=O)O)O)O
CCCCCCC(=O)C(C)C
C[C@H]1[C@H]2[C@H](C[C@@H]3[C@@]2(CC[C@H]4[C@H]3CC=C5[C@@]4(CC[C@@H](C5)O[C@H]6[C@@H]([C@H]([C@H]([C@H](O6)CO)O[C@H]7[C@@H]([C@H]([C@@H]([C@H](O7)CO)O)O[C@H]8[C@@H]([C@H]([C@@H]([C@H](O8)CO)O)O)O)O[C@H]9[C@@H]([C@H]([C@@H]([C@H](O9)CO)O)O)O)O)O)C)C)O[C@@]1(CC[C@@H](C)CO[C@H]1[C@@H]([C@H]([C@@H]([C@H](O1)CO)O)O)O)O
CCCCCCOC=O
C[C@]12CC[C@H](C1(C)C)CC2=O
CCCCCC(=O)C
CCCCCC1=CC=CO1
CCCCCCCCCCCC(=O)O
CCCCCCCCCCCCCCCC(=O)O
CCCCCCCC/C=C\CCCCCCCC(=O)O
CCCCC[C@H](C=C)O
CCCC/C=C/C=C
CCCCCC/C=C/CCCCCC
CCCCCC(=O)C=C
C[C@]12CC[C@H](C1(C)C)C[C@H]2O
CCCCCC/C=C\CCCCCCCC(=O)O
CCCCCCCCCCCCCCC(=O)O
C[C@H]1CC[C@@]2([C@H]([C@H]3[C@@H](O2)C[C@@H]4[C@@]3(CC[C@H]5[C@H]4CC=C6[C@@]5(CC[C@@H](C6)O)C)C)C)OC1
C1CN[C@@H]1C(=O)O
C1CNC1C(=O)O
