# Supplementary material for: Identification and validation of γ-Linolenic acid as a natural FABP5 inhibitor in hepatocellular carcinoma through deep learning and experimental approaches
Source: Front Immunol. 2026 Jan 28;17:1700347. doi: 10.3389/fimmu.2026.1700347 (PMC12891133; doi:10.3389/fimmu.2026.1700347)
Supplement: Supplementary file 4 [file DataSheet2.zip › yaoshitongyuansmiles/Caoguo_ingredients.txt]

smi
CC(=CCC/C(=C/CO)/C)C
C1=CC(=C(C(=C1)O)O)O
CC1=CC[C@H]2C[C@@H]1C2(C)C
CC[C@H](CC[C@@H](C)[C@H]1CC[C@@H]2[C@@]1(CC[C@H]3[C@H]2CC=C4[C@@]3(CC[C@@H](C4)O[C@H]5[C@@H]([C@H]([C@@H]([C@H](O5)CO)O)O)O)C)C)C(C)C
C/C(=C\CO)/CC/C=C(\C)/C=O
COC1=C(C=CC(=C1)CCC(=O)C=CC=CC2=CC(=C(C=C2)O)OC)O
C1=CC(=CC=C1CC[C@H](C[C@@H](CCC2=CC=C(C=C2)O)O)O)O
CC[C@H](CC[C@@H](C)[C@H]1CC[C@@H]2[C@@]1(CC[C@H]3[C@H]2CC=C4[C@@]3(CC[C@@H](C4)O[C@H]5[C@@H]([C@H]([C@@H]([C@H](O5)CO)O)O)O)C)C)C(C)C
C1=CC=C(C(=C1)O)O
C1C[C@@H]2[C@H](C1)C(=CC[C@H]2O)C=O
C1[C@@H]([C@@H](OC2=CC(=CC(=C21)O)O)C3=CC(=C(C=C3)O)O)O
C1CC2=C(C1)C(=C(C=C2C=O)O)O
C1=CC(=CC=C1C(=O)O)O
C1=CC(=CC=C1C(=O)O)[O-]
CCCCCCCC=CC=O
COC1=C(C=CC(=C1)C(=O)O)O
CC(=CCC/C(=C/C=O)/C)C
CC1=CC[C@H](CC1)C(C)(C)O
COC1=C(C=CC(=C1)/C=C/C(=O)CC(=O)/C=C/C2=CC(=C(C=C2)O)OC)O
CCCCCCCCOC(=O)C
CC(=CC(=O)O)CCC(C(C)(C)O)O
C1=CC(=CC=C1CC[C@H](C[C@H](CCC2=CC=C(C=C2)O)O)O)O
C1CC2=C(C1)C(=CC(=C2)O)C=O
C1=CC(=C(C=C1C2=C(C(=O)C3=C(C=C(C=C3O2)O)O)O)O)O
CC1([C@H]2CCC(=C)[C@@H]1C2)C
CC1=CCC(C(C1O)O)C(C)C
CC[C@@H](CC[C@@H](C)[C@H]1CC[C@@H]2[C@@]1(CC[C@H]3[C@H]2CC[C@H]4[C@@]3(CC[C@@H](C4)O)C)C)C(C)C
