# Supplementary material for: Identification and validation of γ-Linolenic acid as a natural FABP5 inhibitor in hepatocellular carcinoma through deep learning and experimental approaches
Source: Front Immunol. 2026 Jan 28;17:1700347. doi: 10.3389/fimmu.2026.1700347 (PMC12891133; doi:10.3389/fimmu.2026.1700347)
Supplement: Supplementary file 4 [file DataSheet2.zip › yaoshitongyuansmiles/Juemingzi_ingredients.txt]

smi
CC1=CC2=C(C(=C1)O)C(=O)C3=C(C2=O)C=CC=C3O[C@H]4[C@@H]([C@H]([C@@H]([C@H](O4)CO)O)O)O
CC1=CC(=C2C(=CC3=CC(=O)C=C(C3=C2O)O)O1)O
CC1=CC2=C(C(=C1O)OC)C(=O)C3=C(C(=C(C=C3C2=O)OC)OC)O
CCCCCCCCC1=C(C1)CCCCCCC(=O)O
C([C@@H]1[C@@H]([C@@H]([C@H]([C@H](O1)OC[C@@H]2[C@H]([C@@H]([C@@H]([C@@H](O2)O)O)O)O[C@H]3[C@H]([C@H]([C@@H]([C@H](O3)CO)O)O)O)O)O)O)O
C(C1C(C(C(C(O1)OCC2C(C(C(C(O2)O)O)O)OC3C(C(C(C(O3)CO)O)O)O)O)O)O)O
C1=CC=C(C=C1)C2=CC(=O)C3=C(C=C(C=C3O2)O)O
C1=CC=C2C(=C1)C=C(C=C2O)O
CC1=CC2=C(C(=C1O)OC)C(=O)C3=C(C(=C(C=C3C2=O)O)OC)O
CCCCCCCCC1=C(C1)CCCCCCCC(=O)O
C1=CC2=C(C(=C1)O)C(=O)C3=C(C2=O)C=C(C=C3O)CO
CC1=CC2=C(C(=C1O[C@H]3[C@@H]([C@H]([C@@H]([C@H](O3)CO)O)O)O)OC)C(=O)C4=C(C2=O)C=CC=C4O
C([C@@H]1[C@@H]([C@@H]([C@H]([C@H](O1)OC[C@@H]2[C@H]([C@@H]([C@H]([C@H](O2)O[C@]3([C@H]([C@@H]([C@H](O3)CO)O)O)CO)O)O)O)O)O)O)O
CC1=CC2=CC3=CC(=CC(=C3C(=C2C(=O)O1)O)O)OC
CC[C@H](/C=C/[C@@H](C)[C@H]1CC[C@@H]2[C@@]1(CC[C@H]3[C@H]2CC=C4[C@@]3(CC[C@@H](C4)O)C)C)C(C)C
CC1=CC2=C(C(=C1O)OC)C(=O)C3=C(C2=O)C=CC=C3O
CCCC(=O)C1=C(C(=C(C=C1O)OC)C)O
CC1=CC2=C(C(=C1)O)C(=O)C3=C(C2=O)C=C(C=C3O)OC
CC1=CC(=O)C2=C(C3=C(C=C(C=C3C=C2O1)OC)O)O
CCCCCCCCCCCCCCCC(=O)OC
CC1=CC2=C(C(=C1)O)C(=O)C3=C(C2=O)C=CC=C3O
C1=COC2=CC(=CC(=C2C1=O)O)O
C1=CC=C2C(=C1)C(=O)C3=C(C=CC(=C3C2=O)O)O
CC1=CC2=C(C(=C1O[C@H]3[C@@H]([C@H]([C@@H]([C@H](O3)CO)O)O)O)OC)C(=O)C4=C(C2=O)C=CC=C4O
CC1=CC2=CC(=CC(=C2C(=C1C(=O)C)O)O)OC
CCCCCCCC/C=C\CCCCCCCC(=O)OC
CC1=CC2=CC3=CC(=CC(=C3C(=C2C(=O)O1)O)O)O
CC(=O)C1=C(C=C(C=C1)OC)O
C[C@H](CC[C@@H](C)C(C)C)[C@H]1CC[C@@H]2[C@@]1(CC[C@H]3[C@H]2CC=C4[C@@]3(CC[C@@H](C4)O)C)C
C1=CC=C2C(=C1)C(=O)C3=C(C2=O)C(=C(C=C3O)O)O
CC1=CC2=C(C(=C1)O)C(=O)C3=C(C2=O)C=C(C=C3OC)O
CC1=CC(=O)C2=C(O1)C=C3C=CC=C(C3=C2O)O[C@H]4[C@@H]([C@H]([C@@H]([C@H](O4)CO)O)O)O
CC1=CC(=O)C2=C(O1)C=C3C=CC=C(C3=C2O)OC4C(C(C(C(O4)CO)O)O)O
CC1=CC2=C(C(=C1O)OC)C(=O)C3=C(C(=C(C=C3C2=O)OC)OC)O
C1=CC2=C(C(=C1)O)C(=O)C3=C(C2=O)C=CC=C3O
CC1=CC(=CC=C1)O
