# Supplementary material for: Identification and validation of γ-Linolenic acid as a natural FABP5 inhibitor in hepatocellular carcinoma through deep learning and experimental approaches
Source: Front Immunol. 2026 Jan 28;17:1700347. doi: 10.3389/fimmu.2026.1700347 (PMC12891133; doi:10.3389/fimmu.2026.1700347)
Supplement: Supplementary file 4 [file DataSheet2.zip › yaoshitongyuansmiles/Gouqizi_ingredients.txt]

smi
CCOC(=O)C1=CC=C(C=C1)OC
C(CC(=O)O)[C@H](C(=O)O)N
CC1=CC2=C(C=C1)C(CC=C2)(C)C
COC1=C(C=CC(=C1)C=C)O
C[C@H](CCCC(C)C)[C@H]1CC[C@@H]2[C@@]1(CC[C@H]3C2=CC[C@@H]4[C@@]3(CC[C@@H](C4)O)C)C
C[C@]12C[C@H]([C@]3([C@]45[C@H]1C(=O)[C@](O4)([C@H]6[C@H](CC[C@@]5(C(=O)O3)O)[C@@]7(C(=C[C@H]6O)CC=CC7=O)C)O)C)OC(=O)C2=C
C[C@@H]1CC[C@@H]2[C@]13CC[C@@]([C@H](C3)C2(C)C)(C)O
C[C@H](CCC=C(C)C)[C@H]1CC[C@@]2([C@@]1(CC[C@]34[C@H]2CC[C@@H]5[C@]3(C4)CC[C@@H](C5(C)C)O)C)C
C(CC(=O)O)CN
CC(C)CCCCCCCCCCCCCCCCCCC(C)C
C1=CC=C(C=C1)/C=C/CO
C[C@H](CCC=C(C)C)[C@H]1CC[C@@]2([C@@]1(CC=C3C2CC[C@@H]4[C@@]3(CC[C@@H](C4(C)C)O)C)C)C
CCCCCCCCCCCCCCCCCCCCCCC
CC1=C[C@@H]2[C@@H](CCC(=C2CC1)C)C(C)C
CC1=CC2C(CCC(=C2CC1)C)C(C)C
CC1=C[C@H]2[C@@H](CCC(=C2CC1)C)C(C)C
CC1=C[C@H]2[C@H](CCC(=C2CC1)C)C(C)C
C[C@@H]1[C@H](CC[C@]2([C@H]1CC=C3[C@@H]2CC[C@]4([C@H]3CC[C@@H]4[C@H](C)CCCC(C)C)C)C)O
CCCCC(CCCC)CCCC
C([C@@H](C(=O)O)N)C(=O)N
CC1=C[C@H]2[C@@H](CC[C@@]([C@H]2CC1)(C)O)C(C)C
CC(C)CCCC(C)CCCC(C)CCCC(C)C
CCCCCCCCCCCCCCCCCCCCCCCCCCCCCCCCO
CCCCC/C=C\C/C=C\CCCCCCCC(=O)OCC
C[N+](C)(C)CC(=O)[O-]
C1=CC(=C(C=C1C2=C(C(=O)C3=C(C=C(C=C3O2)O)O)O)O)O
C/C=C(/C)\C(=O)O[C@@H]1CC(C[C@@H]2[C@]1(CC[C@@]3(C2=CC[C@H]4[C@]3(CC[C@@H]5[C@@]4(CCC(=O)C5(C)C)C)C)C)C(=O)O)(C)C
CC[C@H](CC[C@@H](C)[C@H]1CC[C@@H]2[C@@]1(CC[C@H]3[C@H]2CC[C@@H]4[C@@]3(CC[C@@H](C4)O)C)C)C(C)C
CC[C@H](CCC(C)[C@H]1CCC2[C@@]1(CCC3C2CCC4[C@@]3(CC[C@@H](C4)O)C)C)C(C)C
CCC(CCC(C)C1CCC2C1(CCC3C2CCC4C3(CCC(C4)O)C)C)C(C)C
CC[C@@H](CC[C@@H](C)[C@H]1CC[C@@H]2[C@@]1(CC[C@H]3[C@H]2CC[C@@H]4[C@@]3(CC[C@@H](C4)O)C)C)C(C)C
CC[C@H](CC[C@@H](C)[C@H]1CC[C@@H]2[C@@]1(CC[C@H]3[C@H]2CCC4[C@@]3(CC[C@@H](C4)O)C)C)C(C)C
CC/C=C\C/C=C\C/C=C\CCCCCCCC(=O)OCC
CC/C=C/C/C=C/C/C=C/CCCCCCCC(=O)OCC
CCC=CCC=CCC=CCCCCCCCC(=O)OCC
CC1=C(C(C[C@@H](C1)O)(C)C)/C=C/C(=C/C=C/C(=C/C=C/C=C(/C=C/C=C(/C=C/C2=C(C[C@H](CC2(C)C)O)C)\C)\C)/C)/C
C/C=C(/CC[C@@H](C)[C@H]1CC[C@@H]2[C@@]1(CC[C@H]3C2=CC[C@@H]4[C@@]3(CC[C@@H]([C@H]4C)O)C)C)\C(C)C
CCCCCCCCC(CCCCCCCC)CCCCCCCC
CC1=C(C(CCC1)(C)C)/C=C/C(=C/C=C/C(=C/C=C/C=C(\C)/C=C/C=C(\C)/C=C/C2=C(C[C@H](CC2(C)C)O)C)/C)/C
CCC(C)CCCCC(C)CCCC(C)CCCC(C)C
CN1[C@@H]2CC[C@H]1CC(C2)OC(=O)C(CO)C3=CC=CC=C3
C[C@H](CCC(=C)C(C)C)[C@H]1CC[C@@H]2[C@@]1(CC[C@H]3[C@H]2CC=C4[C@@]3(CC[C@@H](C4)O)C)C
C/C/1=C/CC[C@@]2([C@@H](O2)C(=O)C3=C(C1)OC=C3C)C
C/C/1=C\CCC2(C(O2)C(=O)C3=C(C1)OC=C3C)C
C/C/1=C\CC[C@]2([C@@H](O2)C(=O)C3=C(C1)OC=C3C)C
C/C/1=C\CC[C@@]2([C@@H](O2)C(=O)C3=C(C1)OC=C3C)C
C/C/1=C\CCC2([C@H](O2)C(=O)C3=C(C1)OC=C3C)C
C/C/1=C/CC[C@@]2([C@H](O2)C(=O)C3=C(C1)OC=C3C)C
CC1=CCCC2(C(O2)C(=O)C3=C(C1)OC=C3C)C
C/C/1=C\CC[C@@]2([C@H](O2)C(=O)C3=C(C1)OC=C3C)C
C1=CC=C2C(=C1)C=CC3=CC=CC=C32
CCCCCCCCCCCCC(C)CCCC(C)CCCC(C)CCCCCCCCCCCC
CCCC/C=C\CCCCCCCCCC(=O)O
C([C@@H]([C@@H]1C(=C(C(=O)O1)O)O)O)O
CC(=C)[C@@H]1CC[C@]2([C@H]1[C@H]3CC[C@@H]4[C@]5(CC[C@@H](C([C@@H]5CC[C@]4([C@@]3(CC2)C)C)(C)C)O)C)C
C[C@H](CCCC(C)C)[C@H]1CC[C@@]2([C@@]1(CCC3=C2CC[C@@H]4[C@@]3(CC[C@@H](C4(C)C)O)C)C)C
C(C(=O)O)C(CC(=O)O)(C(=O)O)O
CCCCCCCCCCCCCCCCCC
CC1=C(C(CCC1)(C)C)/C=C/C(=O)C
CCOC(=O)CC(C(=O)OCC)SP(=S)(OC)OC
CCCCCCCCCCCCCCCCCC(=O)OCC
C1=CC(=O)OC=C1C(=O)O
CC(=CCC/C(=C/C=C/C(=C/C=C/C(=C/C=C/C=C(\C)/C=C/C=C(\C)/C=C/C=C(\C)/C=C/CC(C)(C)OC)/C)/C)/C)C
CCCCCCCCCCCCCCCC(=O)O
CC[C@H](CC[C@@H](C)[C@H]1CC[C@@H]2[C@@]1(CC[C@H]3[C@H]2CC=C4[C@@]3(CC[C@@H](C4)O)C)C)C(C)C
C[C@H]1[C@@H]([C@H]([C@H]([C@@H](O1)OC[C@@H]2[C@H]([C@@H]([C@H]([C@@H](O2)O[C@H]3C[C@]4([C@@H]5CC[C@H]6[C@@]([C@H](CC[C@]67[C@]5(C7)CC[C@@]4(C3[C@H](C)CC[C@@H](C(C)(C)O)O)C)O[C@H]8[C@@H]([C@H]([C@H](CO8)O)O)O)(C)CO)C)O)O)O)O)O)O
C/C=C/C1=CC(=C(C=C1OC)OC)OC
CC=CC1=CC(=C(C=C1OC)OC)OC
CCCCCCCCCCCCCC(=O)O
COC1=C(C=C2C(=C1)C(=O)C(=CO2)C3=CC=C(C=C3)O)O
C=CCC1=CC2=C(C=C1)OCO2
C[C@H](CCCC(C)C)[C@H]1CC[C@@H]2[C@@]1(CC[C@H]3[C@H]2CC[C@@H]4[C@@]3(CC[C@@H](C4)O)C)C
C[C@@H]1CC(=O)C=C([C@]12CC[C@H](C2)C(=C)C)C
C=CCCCCCC/C=C\CCCCCCCC=O
CCCCCCCCCCCCCCCCC
CCC(C)CCCC(C)CCCC(C)CCCC(C)C
C/C=C(/C)\C(=O)OC1C(C2(C(CC1(C)C)C3=CCC4C5(CCC(C(C5CCC4(C3(C(C2O)O)C)C)(C)C(=O)OC)OC6C(C(C(C(O6)C(=O)O)O)OC7C(C(C(CO7)O)O)O)O)C)CO)OC(=O)/C(=C\C)/C
CC1C(=C(C(=C1C)C)C)C
CC(C)CCCC(C)C1CCC2C1(CCC3C2CC=C4C3(CCC(C4)OC(=O)/C=C/C5=CC(=C(C=C5)O)OC)C)C
CC(=C)[C@@H]1CC[C@]2([C@H]1[C@H]3CC[C@@H]4[C@]5(CC[C@@H](C([C@@H]5CC[C@]4([C@@]3(CC2)C)C)(C)C)OC(=O)C)C)C
COC1=C(C=C2C(=C1)C=CC(=O)O2)O[C@H]3[C@@H]([C@H]([C@@H]([C@H](O3)CO)O)O)O
C1=CC(=CC=C1/C=C\C(=O)O)O
C1=CC(=CC=C1/C=C\C(=O)O)[O-]
CC(=CCC/C(=C/CC/C(=C/CCC(=O)C)/C)/C)C
CC(=CCCC(=CCCC(=CCCC(=O)C)C)C)C
CC(=CCC/C(=C\CC/C(=C\CCC(=O)C)/C)/C)C
CC(=CCCC(=CCC/C(=C/CCC(=O)C)/C)C)C
C1=CC(=C(C=C1C2=C(C=C3C(=CC(=CC3=[O+]2)O)O[C@H]4[C@@H]([C@H]([C@@H]([C@H](O4)CO)O)O)O)O[C@H]5[C@@H]([C@H]([C@@H]([C@H](O5)CO)O)O)O)O)O
CC1=CC[C@H]2[C@H]3[C@@H]1[C@@]2(CC[C@H]3C(C)C)C
CC1=CCC2C3C1C2(CCC3C(C)C)C
CC1=CC[C@H]2[C@H]3C1[C@]2(CC[C@H]3C(C)C)C
CC1=CCC2[C@H]3[C@@H]1[C@@]2(CC[C@H]3C(C)C)C
CC1=CC[C@H]2[C@H]3C1[C@@]2(CCC3C(C)C)C
CC1=NC(=CC=C1)C
C[C@H]1[C@@H]2CC[C@H]3[C@@]4(CC[C@@H]([C@]4(CC[C@@]35[C@@]2(C5)CC[C@@H]1O)C)[C@H](C)CCC(=C)C(C)C)C
CCC(C=C[C@@H](C)[C@H]1CC[C@@H]2[C@@]1(CC[C@H]3[C@H]2CCC4[C@@]3(CCCC4)C)C)C(C)CO
C[C@H](CC[C@@H](C)C(C)C)[C@H]1CC[C@@H]2[C@@]1(CC[C@H]3[C@H]2CC=C4[C@@]3(CC[C@@H](C4)O)C)C
CCCC/C=C/CCCCCCCC/C=C/CC(=O)OCC
CC(=O)C1=C(C=C(C=C1)OC)O
CCCCCCCCCCCCCC
CCCCCCCCCCCCCC(=O)OCC
COC1=C(C=C2C(=C1)C=CC(=O)O2)O
CC1(CCC2C3(C14CCC(C4)C3(C)C)O2)C
CC1=C(C(CC(C1)O)(C)C)/C=C/C(=C/C=C/C(=C/C=C/C=C(\C)/C=C/C=C(\C)/C2C=C3C(CC(CC3(O2)C)O)(C)C)/C)/C
CC1=C(C(C[C@@H](C1)O)(C)C)/C=C/C(=C/C=C/C(=C/C=C/C=C(\C)/C=C/C=C(\C)/C2C=C3[C@](O2)(C[C@H](CC3(C)C)O)C)/C)/C
CC1=C(C(CC(C1)O)(C)C)/C=C\C(=C\C=C\C(=C\C=C\C=C(/C)\C=C\C=C(/C)\C2C=C3C(CC(CC3(O2)C)O)(C)C)\C)\C
CCCC/C=C/C/C=C/CCCCCCCCC(=O)OC
CCCCCCCCCCCCCCCCCC=CCCCCCCCCCCCCCCCC
C1=CC(=CN=C1)C(=O)O
CCCCCCCCCCCCCCCCCCCCCC=C
C[C@H](CCC(=C)C(C)C)[C@H]1CC[C@@]2([C@@]1(CC[C@]34[C@H]2CC[C@@H]5[C@]3(C4)CC[C@@H](C5(C)C)OC(=O)/C=C/C6=CC(=C(C=C6)O)OC)C)C
CC1=C(C(CC=C1)(C)C)C=O
CCCCCCCCCCCCCCCCCCCCCCCCCCCCCCC
C[C@@H]1CCC[C@]2(C1CC=C3[C@@H]2CC[C@]4([C@H]3CC[C@@H]4[C@H](C)CCC(=C(C)CO)C)C)C
C[C@H]1[C@@H]([C@H]([C@H]([C@@H](O1)OC[C@@H]2[C@H]([C@@H]([C@H]([C@@H](O2)OC3=C(OC4=CC(=CC(=C4C3=O)O)O)C5=CC(=C(C=C5)O)O)O)O)O)O)O)O
CCCCCCCCCCCC(=O)O
CCCCC/C=C/C/C=C/CCCCCCCC(=O)OC
CC1=CCCC([C@H]1/C=C/C(=C/C=C/C(=C/C=C/C=C(\C)/C=C/C=C(\C)/C=C/C=C(\C)/CCC=C(C)C)/C)/C)(C)C
C/C=C(\CC[C@@H](C)[C@H]1CC[C@@H]2[C@@]1(CC[C@H]3[C@H]2CC=C4[C@@]3(CC[C@@H](C4)O)C)C)/C(C)C
C/C=C(/CC[C@@H](C)[C@H]1CC[C@@H]2[C@@]1(CC[C@H]3[C@H]2CC=C4[C@@]3(CC[C@@H](C4)O)C)C)\C(C)C
CC=C(CCC(C)C1CCC2C1(CCC3C2CC=C4C3(CCC(C4)O)C)C)C(C)C
C/C=C(/CC[C@@H](C)[C@H]1CC[C@@H]2[C@@]1(CC[C@H]3[C@H]2CC=C4[C@@]3(CCC(C4)O)C)C)\C(C)C
C/C=C(\CCC(C)C1CCC2C1(CCC3C2CC=C4C3(CCC(C4)O)C)C)/C(C)C
C/C=C(/CCC(C)C1CCC2C1(CCC3C2CC=C4C3(CC[C@@H](C4)O)C)C)\C(C)C
C/C=C(\CC[C@@H](C)[C@H]1CC[C@@H]2[C@@]1(CC[C@H]3C2CC=C4[C@@]3(CC[C@@H](C4)O)C)C)/C(C)C
C/C=C(\CC[C@@H](C)C1CCC2[C@@]1(CCC3C2CC=C4[C@@]3(CC[C@@H](C4)O)C)C)/C(C)C
C/C=C(/CC[C@@H](C)[C@H]1CC[C@@H]2[C@]1(CC[C@H]3[C@H]2CC=C4[C@@]3(CC[C@@H](C4)O)C)C)\C(C)C
CC=C(CCC(C)C1CCC2[C@@]1(CCC3C2CC=C4[C@@]3(CCC(C4)O)C)C)C(C)C
CCCCCCCCCCCCCCCCCCCCC
C(CCCBr)CCBr
CCCCCCCCCCCCCCCCCCCCCCCCCCCCC
C[C@H]1[C@@H]2CC[C@H]3[C@@]4(CC[C@@H]([C@]4(CC[C@@]35[C@@]2(C5)CC[C@@H]1O)C)[C@H](C)CCCC(C)C)C
CC1[C@@H]2CC[C@H]3[C@@]4(CC[C@@H]([C@]4(CC[C@@]35[C@@]2(C5)CC[C@@H]1O)C)[C@H](C)CCCC(C)C)C
CCCCCCCCCCCCCCCCCCCl
C[C@@H]1[C@H](CC[C@]2([C@H]1CC=C3[C@@H]2CC[C@]4([C@H]3CC[C@@H]4[C@H](C)CCC(=C)C(C)C)C)C)O
C[C@@H]1[C@@H]2CCC3=C([C@]2(CC[C@@H]1O)C)CC[C@]4([C@]3(CC[C@@H]4[C@H](C)CCC=C(C)C)C)C
CCCCCCCCCCCCCCCCCCCCCCCC
CC(=O)O[C@@]12[C@@H]3[C@@H](C[C@@]([C@@H]3OC(=O)C4=CC=CC=C4)([C@H]([C@@H]1O)OC)O)[C@]56[C@H](CC[C@@]7([C@H]5[C@H]([C@H]2C6N(C7)C)OC)COC)OC
CC(=O)OC12C3C(CC(C3OC(=O)C4=CC=CC=C4)(C(C1O)OC)O)C56C(CCC7(C5C(C2C6N(C7)C)OC)COC)OC
CC(=O)O[C@@]12[C@@H]3[C@@H](C[C@@]([C@@H]3OC(=O)C4=CC=CC=C4)([C@H]([C@@H]1O)OC)O)[C@]56[C@H](CC[C@@]7([C@H]5[C@H]([C@H]2[C@H]6N(C7)C)OC)COC)OC
CC(=O)O[C@@]12[C@@H]3[C@@H](C[C@@](C3OC(=O)C4=CC=CC=C4)(C(C1O)OC)O)C56[C@@H]7C(C2[C@H]5N(CC7(CCC6OC)COC)C)OC
CC(=O)O[C@@]12[C@@H]3[C@@H](C[C@@]([C@@H]3OC(=O)C4=CC=CC=C4)([C@H]([C@@H]1O)OC)O)C56[C@H](CC[C@@]7([C@H]5[C@H](C2C6N(C7)C)OC)COC)OC
CC(=O)O[C@]12[C@@H]3[C@@H](C[C@@]([C@@H]3OC(=O)C4=CC=CC=C4)([C@@H]([C@@H]1O)OC)O)C56[C@H](CC[C@@]7([C@H]5[C@H](C2[C@H]6N(C7)C)OC)COC)OC
CC(=O)O[C@@]12[C@@H]3[C@@H](C[C@@](C3OC(=O)C4=CC=CC=C4)([C@H]([C@@H]1O)OC)O)C56[C@H](CC[C@@]7([C@H]5[C@H](C2C6N(C7)C)OC)COC)OC
CC(=O)O[C@@]12[C@@H]3[C@@H](C[C@@]([C@@H]3OC(=O)C4=CC=CC=C4)([C@H]([C@@H]1O)OC)O)[C@]56[C@H](CC[C@@]7([C@H]5[C@H](C2C6N(C7)C)OC)COC)OC
CC(=O)O[C@@]12[C@@H]3[C@@H](C[C@@]([C@@H]3OC(=O)C4=CC=CC=C4)([C@H]([C@@H]1O)OC)O)[C@]56[C@H](CC[C@@]7([C@H]5[C@H](C2[C@H]6N(C7)C)OC)COC)OC
CC(=O)O[C@@]12[C@@H]3[C@@H](C[C@]([C@@H]3OC(=O)C4=CC=CC=C4)([C@H]([C@@H]1O)OC)O)[C@]56[C@H](CC[C@@]7([C@H]5[C@H]([C@H]2C6N(C7)C)OC)COC)OC
CC(=O)O[C@@]12[C@H]3[C@@H](C4[C@]5(CC[C@@H]([C@@]4(C3N(C5)C)C6C1C(C(C6)([C@H]([C@@H]2O)OC)O)OC(=O)C7=CC=CC=C7)OC)COC)OC
CC(=O)O[C@@]12[C@H]3[C@@H](C4[C@]5(CC[C@H]([C@@]4([C@@H]3N(C5)C)C6C1[C@H]([C@](C6)(C(C2O)OC)O)OC(=O)C7=CC=CC=C7)OC)COC)OC
CC(=O)O[C@@]12[C@@H]3[C@@H](C[C@@]([C@@H]3OC(=O)C4=CC=CC=C4)([C@H]([C@@H]1O)OC)O)[C@]56[C@H](CC[C@@]7([C@H]5[C@H]([C@H]2[C@@H]6N(C7)C)OC)COC)OC
CC(=O)O[C@@]12C3C(C[C@@](C3OC(=O)C4=CC=CC=C4)(C(C1O)OC)O)[C@]56C(CC[C@@]7(C5C(C2C6N(C7)C)OC)COC)OC
CC(=O)O[C@@]12[C@H]3[C@@H]([C@@H]4[C@]5(CC[C@@H]([C@@]4(C3N(C5)C)C6[C@H]1C([C@@](C6)([C@@H]([C@@H]2O)OC)O)OC(=O)C7=CC=CC=C7)OC)COC)OC
CC(=O)O[C@@]12[C@@H]3[C@@H](C[C@]([C@@H]3OC(=O)C4=CC=CC=C4)([C@H]([C@@H]1O)OC)O)[C@]56[C@H](CC[C@@]7([C@H]5[C@H](C2[C@H]6N(C7)C)OC)COC)OC
CC1=CC2=C(C(=C1)O)C(=O)C3=C(C2=O)C=C(C=C3O)OC
CCCCCCCCCCCC(CCCCCCCCCC)CCCCCCCCCC
CN1[C@@H]2CC[C@H]1CC(C2)OC(=O)C(CO)C3=CC=CC=C3
CCCCC/C=C\C/C=C\CCCCCCCC(=O)O
C[C@@]12CC[C@@]3(C(=CC[C@H]4[C@]3(CC[C@@H]5[C@@]4(CC[C@@H](C5(C)C)O)C)C)[C@@H]1CC(CC2)(C)C)C
CCCCCCCCCCCCCCCCCCCCCCCCCCCCCCO
C[C@H]1[C@@H]2CCC3=C([C@]2(CC[C@@H]1O)C)CC[C@]4([C@]3(CC[C@@H]4[C@H](C)CCC(=C)C(C)C)C)C
CCC(C=C[C@@H](C)[C@H]1CC[C@@H]2[C@@]1(CC[C@H]3[C@H]2CC=C4[C@@]3(CCCC4)C)C)C(C)CO
CCCCCCCCCCCCCCC(=O)O
CCC(=C(C)CO)CC[C@@H](C)[C@H]1CC[C@@H]2[C@@]1(CC[C@H]3C2=CCC4[C@@]3(CCC[C@H]4C)C)C
CCCCCCCCCCCCCCCCCCCCCCCCCCCCCC
C[C@@]1(CC[C@@H]2C(=C1)CC[C@H]3[C@]2(CC[C@H](C3(C)C)O[C@H]4[C@@H]([C@H]([C@@H]([C@H](O4)CO)O)O)O)C)[C@H](CO)O
CC1(C2CCC3=CC(CCC3C2(CCC1OC4C(C(C(C(O4)CO)O)O)O)C)(C)C(CO)O)C
C[C@@]1(CCC2C(=C1)CCC3[C@]2(CCC(C3(C)C)OC4C(C(C(C(O4)CO)O)O)O)C)C(CO)O
