# Supplementary material for: Identification and validation of γ-Linolenic acid as a natural FABP5 inhibitor in hepatocellular carcinoma through deep learning and experimental approaches
Source: Front Immunol. 2026 Jan 28;17:1700347. doi: 10.3389/fimmu.2026.1700347 (PMC12891133; doi:10.3389/fimmu.2026.1700347)
Supplement: Supplementary file 4 [file DataSheet2.zip › yaoshitongyuansmiles/Shengjiang_ingredients.txt]

smi
CC1=CC=C(C=C1)C(C)C
CC=C(C)CCC=C(C)C
C[C@@H]1CC[C@H](C[C@H]1O)C(=C)C
CC(C)[C@@]12CCC(=C)[C@@H]1C2
C/C/1=C\CC/C(=C/CC(=C(C)C)CC1)/C
CCCCCCC/C=C/C=O
CCCCCCCC=CC=O
CCCCCCC/C=C\C=O
CC1=C[C@H]2[C@@H](CC[C@]([C@H]2CC1)(C)O)C(C)C
CC(=O)O
C(C(CO)O)O
CC1([C@H]2CC[C@H](C2)C1=C)C
COC1=C(C=C(C=C1)C=O)O
C[C@]12CCC[C@@]([C@@H]1C[C@@H](CC2)C(C)(C)O)(C)O
CCCCCCC[C@@H](CC(=O)CCC1=CC(=C(C=C1)O)OC)O
CC(=CCC/C(=C\COC(=O)C)/C)C
CC(=CCCC(=CCOC(=O)C)C)C
CC(=CCC/C(=C/COC(=O)C)/C)C
CCCCCCCC/C=C\CCCCCCCC(=O)O[C@@]1([C@H]([C@H](O[C@H](C1(O)O)OCCC)CO[C@@H]2[C@H]([C@H]([C@H]([C@H](O2)CO)O)O)O)O)O
CCCCCCCCC[C@@H](CC(=O)CCC1=CC(=C(C=C1)O)OC)O
CC(CCC=C(C)C)CCO
CCCCCC(CC(=O)CCC1=CC(=C(C=C1)O)OC)S(=O)(=O)O
CC1=CC[C@H](C[C@H]1O)C(=C)C
CCC(=O)OC/C=C(\C)/CCC=C(C)C
CC(=C)[C@@H]1CC[C@]2(CCCC(=C)[C@@H]2C1)C
CC(=C)C1CCC2(CCCC(=C)C2C1)C
CC(=C)[C@H]1CC[C@@]2(CCCC(=C)[C@H]2C1)C
CC(=C)[C@@H]1CC[C@]2(CCCC(=C)[C@H]2C1)C
CC1=C[C@@H]2[C@@H](CCC(=C2CC1)C)C(C)C
CC1=CC2C(CCC(=C2CC1)C)C(C)C
CC1=C[C@H]2[C@@H](CCC(=C2CC1)C)C(C)C
CC1=C[C@H]2[C@H](CCC(=C2CC1)C)C(C)C
C/C/1=C/CCC(=C)[C@H]2CC([C@@H]2CC1)(C)C
CCCCCCCCC(=O)C
CC(C)(C)C1CCC(C=C1)O
CC(=CCCC(=CCCC(=CCOC(=O)C)C)C)C
CC(=CCC/C(=C/C/C=C(\C)/C=C)/C)C
CC1=C2C[C@@H](CC[C@@]2(CCC1)C)C(C)(C)O
CC(=C)[C@@H]1C[C@@H](CC[C@@]1(C)C=C)C(C)(C)O
CC(C)CCCCCCC(=O)NCC1=CC(=C(C=C1)O)OC
CC1CCC(C(C1)O)C(C)C
C[C@@H]1CC[C@@H]2[C@@H](C2(C)C)[C@H]3[C@@H]1CCC3=C
CC1=CC[C@H](CC1=O)C(=C)C
CC(=C)[C@H]1CCC(=CC1)C=O
CCCCCCCCCC=O
CC(=O)C1=CC=CN1
CC1CCC=C2C1(C3C(C3(C)C)CC2)C
CCCCCCCCCCCCCCCCCCCCCCCCCCCCCCCO
C/C/1=C\CC[C@@]2([C@@H](O2)[C@@H]3[C@@H](CC1)C(=C)C(=O)O3)C
C/C/1=C\CC[C@@]2([C@H](O2)[C@@H]3[C@@H](CC1)C(=C)C(=O)O3)C
CCCCCCCCCCCC(=C)C
CC1=CCC(=CC1)C(C)C
CCCCCCCC=O
CC1=CC[C@@H](C[C@@H]1O)C(=C)C
COC1=C2C=CC(=O)OC2=CC3=C1C=CO3
CC(=CCC/C(=C/COC=O)/C)C
CC1=CCC[C@]2([C@H]1C[C@@H](CC2)C(C)(C)O)C
C[C@H]1CC[C@H](CC2=C1CC[C@@H]2C)C(C)(C)O
C[C@@]1(CC[C@@H]2[C@@H]1[C@H]3[C@H](C3(C)C)CCC2=C)O
CC1=CC=CC=C1
CC(=CCC/C(=C/C/C=C(\C)/C=C)/C)C
CC1=C[C@@H]2[C@H](CC1)C(=CC[C@H]2C(C)C)C
CC1(C2CCC1(C(C2)O)C)C
CC1=C[C@H]2[C@@H](CC[C@]([C@@H]2CC1)(C)O)C(C)C
CC1=CC[C@H](CC1)C(C)(C)O
C[C@@]12CC[C@@H]3[C@H](CC3(C)C)C(=C)CC[C@H]1O2
CCCCC[C@H](C)O
CCCCCCCCO
CC1=C[C@H]2[C@H](CC1)C(=C)CC[C@@H]2C(C)C
CC(=CCCC(=O)C)C
C[C@@H]1CC[C@@H]2[C@]13CC=C([C@H](C3)C2(C)C)C
CC1=CC[C@H]2C[C@@H]1[C@]2(C)CCC=C(C)C
CC(C)(C)C1=CC(=C(C=C1)O)C(C)(C)C
CCCCC/C=C/C=O
CCCCCC=CC=O
COC(=O)/C=C/C1=CC=CC=C1
CCCCCCC[C@@H](CC(=O)CCC1=CC(=C(C=C1)O)OC)O
C[C@H]1C[C@@H](C(=O)[C@@H](C1)[C@@H](CC2CC(=O)NC(=O)C2)O)C
C[C@H]1C[C@@H](C(=O)C(C1)[C@@H](CC2CC(=O)NC(=O)C2)O)C
C[C@@H]1CC[C@H]([C@H]2[C@]13[C@@H]2C(=C)CC3)C(C)C
C/C/1=C\CC(=C(C)C)C(=O)C/C(=C/CC1)/C
C/C/1=C/CC(=C(C)C)C(=O)C/C(=C\CC1)/C
CC1=C[C@@H]([C@@H]2C[C@H]1C2(C)C)O
CC1=CC[C@@H](C=C1)[C@@H](C)CCC=C(C)C
CC(=CCC[C@@](C)(C=C)OC(=O)C)C
CC(=CCC/C(=C\COC(=O)C)/C)C
CCO[Si](C)(C)OCC
CC(C)CO
CC1=C(C(CCC1)(C)C)/C=C/C(=O)C
C[C@@H]1CC[C@H](C(=O)C1)C(C)C
CC(C)C1=C[C@@H]([C@@](CC1)(C)C=C)C(=C)C
CC(C)C1=CC(C(CC1)(C)C=C)C(=C)C
CC(C)C1=CC([C@@](CC1)(C)C=C)C(=C)C
CC1=C[C@H]2[C@@H](CC[C@]([C@@H]2CC1)(C)O)C(C)C
C/C/1=C\CC(/C=C/CC(=C)CCC1)(C)C
C/C/1=C/CC(/C=C\CC(=C)CCC1)(C)C
CC1=CCC(C=CCC(=C)CCC1)(C)C
C/C/1=C\CC(/C=C\CC(=C)CCC1)(C)C
CCCCCCCCCCCCCCCC(=O)O
CCC(=O)OC/C=C(/C)\CCC=C(C)C
CC1=CCC2C(C1)C2(C)C
CC1=CC=C(C=C1)C(=C)C
CC(=CCC/C(=C\C=O)/C)C
CC(=CCC/C(=C/CO)/C)C
CC[C@H](CC[C@@H](C)[C@H]1CC[C@@H]2[C@@]1(CC[C@H]3[C@H]2CC=C4[C@@]3(CC[C@@H](C4)O)C)C)C(C)C
CC(=O)O[C@@H]1C[C@@H]2CC[C@]1(C2(C)C)C
CC1=CC[C@@H](CC1)C(=C)C
COC1=C(C=CC(=C1)CC/C=C/C(=O)CCC2=CC(=C(C=C2)O)OC)O
C[C@@H](CCC=C(C)C)CC(=O)O
C[C@@H]1CC[C@H]([C@@H](C1)O)C(=C)C
CC1CCC(C(C1)O)C(=C)C
C[C@]1(CC[C@H]2C[C@@H]1C2(C)C)O
CCCCCC(=O)C
CC1=CC=C(C=C1)C(C)(C)O
CC(C)CC=O
CC(=C)CCCC(=C)C=C
CC(=CCC[C@](C)(C=C)O)C
CC(=CCC[C@@](C)(C=C)O)C
COC1=C(C=CC(=C1)CCC(CC(=O)CCC2=CC(=C(C=C2)O)OC)O)O
CC1CCC2C1C3C(C3(C)C)CCC2=C
CCOCC
CC(=CC/C=C(\C)/C=C)C
CC(=CCC/C(=C\CC[C@@](C)(C=C)O)/C)C
CC(=CCCC(=CCCC(C)(C=C)O)C)C
CC(=CCC/C(=C/CCC(C)(C=C)O)/C)C
CC(=CCC/C(=C\CCC(C)(C=C)O)/C)C
CCCCOC(=O)C1=CC=CC=C1
CCCCCC(=O)CC(=O)/C=C/C1=CC(=C(C=C1)O)OC
CC1=CC=C(CC1)C(C)C
CCCCC[C@@H](CC(=O)CCC1=CC(=C(C=C1)O)OC)O
CC1=C(C=C(C=C1)C(C)C)O
C[C@H]1CCC2=C(CC[C@H](C[C@@H]12)C(=C)C)C
CC1=C[C@@H]2[C@@H](C2(C)C)CC1
CC(=CCC/C(=C/C(=O)O)/C)C
CC(=CCC/C(=C\C(=O)O)/C)C
C[C@@H](CCC=C(C)C)CCO
C[C@H]1CC[C@H](CC2=C1CC[C@@H]2C)C(=C)C
CCCCCCCC(=O)CCC1=CC(=C(C=C1)O)OC
CC(=CCC/C(=C\CO)/C)C
CC1=CC=C(C=C1)C(C)CCC=C(C)C
C[C@H]1CC[C@H](C2=C1C=CC(=C2)C)C(C)C
CCO/C=C/1\C(=O)OC(=N1)C2=CC=CC=C2
CCOC=C1C(=O)OC(=N1)C2=CC=CC=C2
CC1=CC[C@H](CC1)C(=C)C
CCCCCC=O
CC(=CCC/C(=C\CCC(=C)C=C)/C)C
C[C@]12CCCC(=C)[C@@H]1C[C@@H](CC2)C(C)(C)O
CCCCCCCCCCC=O
C[C@@H](CCC=C(C)C)CC=O
CCCCCCCCCCCC(=O)O
CC1=CC=CC=C1C(C)C
CC1=C[C@H]2[C@@H](CC1)C(=CCCC2(C)C)C
CCCCCCCC(=O)C
CC1=C[C@H]2C(=C(CCCC2(C)C)C)CC1
CCCCCC(=O)CC(=O)CCC1=CC(=C(C=C1)O)OC
CC1=CCC(=C(C)C)CC1
C/C/1=C\CC2=C(C/C(=C/CC1)/C)OC=C2C
C/C/1=C/CC2=C(C/C(=C\CC1)/C)OC=C2C
C/C/1=C\CC2=C(C/C(=C\CC1)/C)OC=C2C
CC1=CCC2=C(CC(=CCC1)C)OC=C2C
CC1=CC(=CC=C1)C(C)C
C[C@@H](CCC=C(C)C)CCOC(=O)C
CCOC(=O)/C=C\C1=CC=C(C=C1)OC
CC1=CC/C(=C(\C)/CCC=C(C)C)/CC1
C1=CC(=C2C(=C1)OC3=C(C2=O)C=C(C=C3)O)O
COC1=C(C=CC(=C1)C(=O)O)O
CC(=CCC/C(=C/C=O)/C)C
COC1=C(C=CC(=C1)CCC(CC(=O)CCC2=CC(=C(C=C2)O)OC)O)O
CC1=CC/C(=C(/C)\CCC=C(C)C)/CC1
CCCCCCCCCCCCCCCCCCCCCCCC(=O)O
C[C@@H]1CC[C@@H]2[C@@H]1[C@H]3[C@H](C3(C)C)CC[C@@]2(C)O
CC1CCC2C1C3C(C3(C)C)CCC2(C)O
C[C@H]1CC[C@@H]2[C@@H]1[C@@H]3[C@H](C3(C)C)CC[C@@]2(C)O
CC1CC[C@@H]2[C@@H]1[C@H]3[C@H](C3(C)C)CC[C@@]2(C)O
CC1=CCCC(C1CCC(=O)C)(C)C
C/C=C/C1=CC(=C(C=C1)O)OC
CC1=C(C=C(C=C1)C=C)C
CCCCCCCC(=O)CC(=O)CCC1=CC(=C(C=C1)O)OC
CCCCCCCC(=O)CCC1=CC(=C(C=C1)O)OC
CCCCC[C@@H](C)O
CC1=CC[C@H](CC1)C(=C)CCC=C(C)C
CC1=CC[C@]2(CC[C@@H]([C@]2(CC1)O)C(C)C)C
CC1=CC[C@@H](C=C1)C(C)C
CC1=CC[C@H](C=C1)C(C)C
CC(C)[C@@H]1CC[C@@]2([C@H]1[C@@H]3[C@H]2CCC3=C)C
CC/C=C\C/C=C\C/C=C\CCCCCCCC(=O)O
CC1=C[C@@H]2[C@@H](CC1)C(=CC[C@H]2C(C)C)C
