# Supplementary material for: Identification and validation of γ-Linolenic acid as a natural FABP5 inhibitor in hepatocellular carcinoma through deep learning and experimental approaches
Source: Front Immunol. 2026 Jan 28;17:1700347. doi: 10.3389/fimmu.2026.1700347 (PMC12891133; doi:10.3389/fimmu.2026.1700347)
Supplement: Supplementary file 4 [file DataSheet2.zip › yaoshitongyuansmiles/Rougui_ingredients.txt]

smi
CC1=CC[C@H]2C[C@@H]1C2(C)C
CC1=CC2=C(C=C1)C(CC=C2)(C)C
C1=CC=C(C=C1)/C=C/CO
CC1=CC=C(C=C1)C(C)C
CC1=C[C@H]2[C@@H](CC[C@]([C@H]2CC1)(C)O)C(C)C
CC(=CCC/C(=C\COC(=O)C)/C)C
CC(=CCCC(=CCOC(=O)C)C)C
CC(=CCC/C(=C/COC(=O)C)/C)C
CC1=CC2=C(C=CC(=C2C=C1)C)C(C)C
CC1=C[C@@H]2[C@@H](CCC(=C2CC1)C)C(C)C
CC1=CC2C(CCC(=C2CC1)C)C(C)C
CC1=C[C@H]2[C@@H](CCC(=C2CC1)C)C(C)C
CC1=C[C@H]2[C@H](CCC(=C2CC1)C)C(C)C
CC(=C)[C@@H]1CC[C@]2(CCCC(=C)[C@@H]2C1)C
CC(=C)C1CCC2(CCCC(=C)C2C1)C
CC(=C)[C@H]1CC[C@@]2(CCCC(=C)[C@H]2C1)C
CC(=C)[C@@H]1CC[C@]2(CCCC(=C)[C@H]2C1)C
CC(=CCC/C(=C/C/C=C(\C)/C=C)/C)C
CCCCCC/C=C\CCCCCCCC(=O)O
CC1([C@H]2CCC(=C)[C@@H]1C2)C
CCCCC=CCCCCCCCCCC=O
CC(=CCC/C(=C\CC/C(=C\CO)/C)/C)C
CC1([C@@H]2CC[C@@H](C2)C1=C)C
CC(=O)OC/C=C/C1=CC=CC=C1
COC1=CC=C(C=C1)C=O
CCCCCCCCCCCCCCCCCC(=O)O
CC1=CCC(=CC1)C(C)C
CC1=C[C@@H]2[C@H](CC1)C(=CC[C@H]2C(C)C)C
CC(=O)C1=CC=CC=C1
CC1=CC[C@H](CC1)C(C)(C)O
C1=COC(=C1)C=O
CC(=CCC/C(=C/C/C=C(\C)/C=C)/C)C
CC(=CCCC(=O)C)C
C1=CC=C(C=C1)COC(=O)C2=CC=CC=C2
C1=CC=C(C=C1)/C=C/C=O
CCCCCCCCCCCCCCCC(=O)O
C/C/1=C\CC(/C=C/C/C(=C/CC1)/C)(C)C
C/C=C/C1=CC=C(C=C1)OC
CC1=C[C@H]2[C@@H](CC[C@]([C@@H]2CC1)(C)O)C(C)C
C1=CC=C(C=C1)CCO
C/C=C/C1=CC(=C(C=C1)OC)OC
C[C@@]12CC[C@@H]3[C@H](CC3(C)C)C(=C)CC[C@H]1O2
CCCCCCCC/C=C\CCCCCCCC(=O)O
CC(=CC/C=C(\C)/C=C)C
CC(=CCC[C@](C)(C=C)O)C
CC(=CCC[C@@](C)(C=C)O)C
CC(=O)CC(C)(C)O
CC(C)COC(=O)C1=CC=CC=C1C(=O)OCC(C)C
CC1CCC(=C(C)C)CC2=C1CCC2C
CC1=CC=C(CC1)C(C)C
C1=CC=C(C=C1)/C=C/C(=O)O
C[C@]12CC[C@H](C1(C)C)C[C@H]2O
C[C@@]12CC[C@@H](C1)C(C2=O)(C)C
CCCCCCCCCCCC
C[C@H]1CCC2=C(CC[C@H](C[C@@H]12)C(=C)C)C
C/C/1=C\CC/C(=C/C[C@@H](CC1)C(=C)C)/C
C/C/1=C\CC/C(=C/C[C@H](CC1)C(=C)C)/C
CC1=CC=C(C=C1)[C@@H](C)O
CC(=CCCC(=C)C=C)C
C1=CC=C(C=C1)C=O
C1=CC=C2C(=C1)C=CC(=O)O2
C[C@]12CCCC([C@@H]3[C@H]1CC[C@@H]3C2=C)(C)C
C1=CC=C(C=C1)/C=C\C=O
CC1=CC(=CC=C1)C(C)C
C[C@H]1CC[C@H]([C@H]2[C@H]1C=C[C@@H](C2)C)C(C)C
C1=CC=C(C=C1)CCC=O
COC1=CC=CC=C1/C=C/C=O
COC1=CC=CC(=C1)/C=C/C=O
CC1=CC(=CC=C1)C(=O)C
CC1=CC[C@H](CC1)C(=C)CCC=C(C)C
CC1=CC[C@@H](C=C1)C(C)C
CC1(C2CCC(O1)(CC2)C)C
