# Supplementary material for: Identification and validation of γ-Linolenic acid as a natural FABP5 inhibitor in hepatocellular carcinoma through deep learning and experimental approaches
Source: Front Immunol. 2026 Jan 28;17:1700347. doi: 10.3389/fimmu.2026.1700347 (PMC12891133; doi:10.3389/fimmu.2026.1700347)
Supplement: Supplementary file 4 [file DataSheet2.zip › yaoshitongyuansmiles/Dingxiang_ingredients.txt]

smi
C1=CC=C(C=C1)CO
COC1=C(C=CC(=C1)C=C)O
CCCCCCCCCCCCCCCCCCCCCCC
CC1=CC[C@H]2C[C@@H]1C2(C)C
CC1(CC2C1CCC3(CCCC2(C3)O)C)C
CC1CCC2C1C3C(C3(C)C)CC4C2(O4)C
C[C@@]12CCC[C@@](C1)([C@H]3CC([C@@H]3CC2)(C)C)O
C[C@H]1CC[C@@H]2[C@H]1[C@@H]3[C@@H](C3(C)C)CC[C@]2(C)O
C[C@H]1CCC2C1C3C(C3(C)C)CC[C@]2(C)O
C[C@@H]1CCC2C1[C@H]3[C@H](C3(C)C)CC[C@@]2(C)O
CC1CCC2C1C3C(C3(C)C)CC[C@]2(C)O
C[C@@H]1CC[C@H]([C@H]2[C@]13[C@@H]2C(=CC3)C)C(C)C
CC1CCC(C2C13C2C(=CC3)C)C(C)C
C[C@@H]1CC[C@H]([C@H]2C13[C@@H]2C(=CC3)C)C(C)C
C[C@@H]1CC[C@H]([C@H]2C13C2C(=CC3)C)C(C)C
C[C@@H]1CCC([C@H]2[C@]13C2C(=CC3)C)C(C)C
C[C@@H]1CC[C@H](C2[C@@]13[C@H]2C(=CC3)C)C(C)C
CC(=CCC/C(=C/C/C=C(\C)/C=C)/C)C
CC1=CC[C@](CC1)(C(C)C)O
CC1([C@H]2CCC(=C)[C@@H]1C2)C
CCCCCCCCCCCCC
CC1=CC(=O)[C@H]2C[C@@H]1C2(C)C
CC1=C[C@@H]2[C@@H](CCC(=C2CC1)C)C(C)C
CC1=CC2C(CCC(=C2CC1)C)C(C)C
CC1=C[C@H]2[C@@H](CCC(=C2CC1)C)C(C)C
CC1=C[C@H]2[C@H](CCC(=C2CC1)C)C(C)C
C[C@@H]1CC[C@@H]2[C@@H](C2(C)C)[C@H]3[C@@H]1CCC3=C
CCOC(=O)C1=CC=CC=C1
CC(=O)OCC1=CC=CC=C1
COC1=CC(=C2C(=C1)OC(=C(C2=O)O)C3=CC(=C(C=C3)O)O)O
CC1=C[C@@H]([C@H]2C[C@@H]1C2(C)C)O
CCCC(=O)CCC
C=CCC1=CC=C(C=C1)O
CC1=C[C@@H]2[C@H](CC1)C(=CC[C@H]2C(C)C)C
CC1=C[C@H]2[C@H](CC1)C(=C)CC[C@@H]2C(C)C
CCCCCCCCCCCCCCCCCC(=O)OC
C1=COC(=C1)C=O
C1C2C3C(C(C(O2)OC(=O)C4=CC(=C(C(=C4)O)O)O)OC(=O)C5=CC(=C(C6=C5C(C(C(=O)O3)CC(=O)O)C(C(=O)O6)O)O)O)OC(=O)C7=CC(=C(C(=C7C8=C(C(=C(C=C8C(=O)O1)O)O)O)O)O)O
C1[C@@H]2[C@@H]3[C@@H]([C@H]([C@@H](O2)OC(=O)C4=CC(=C(C(=C4)O)O)O)OC(=O)C5=CC(=C(C6=C5[C@H]([C@@H](C(=O)O3)CC(=O)O)[C@@H](C(=O)O6)O)O)O)OC(=O)C7=CC(=C(C(=C7C8=C(C(=C(C=C8C(=O)O1)O)O)O)O)O)O
C1[C@@H]2C3[C@@H]([C@H]([C@@H](O2)OC(=O)C4=CC(=C(C(=C4)O)O)O)OC(=O)C5=CC(=C(C6=C5[C@H]([C@@H](C(=O)O3)CC(=O)O)[C@@H](C(=O)O6)O)O)O)OC(=O)C7=CC(=C(C(=C7C8=C(C(=C(C=C8C(=O)O1)O)O)O)O)O)O
C1[C@@H]2[C@@H]3[C@H]([C@H]([C@@H](O2)OC(=O)C4=CC(=C(C(=C4)O)O)O)OC(=O)C5=CC(=C(C6=C5[C@H]([C@@H](C(=O)O3)CC(=O)O)[C@@H](C(=O)O6)O)O)O)OC(=O)C7=CC(=C(C(=C7C8=C(C(=C(C=C8C(=O)O1)O)O)O)O)O)O
C1C2C3C(C(C(O2)OC(=O)C4=CC(=C(C(=C4)O)O)O)OC(=O)C5=CC(=C(C6=C5C([C@@H](C(=O)O6)O)C(C(=O)O3)CC(=O)O)O)O)OC(=O)C7=CC(=C(C(=C7C8=C(C(=C(C=C8C(=O)O1)O)O)O)O)O)O
C1[C@@H]2C3[C@H]([C@H]([C@@H](O2)OC(=O)C4=CC(=C(C(=C4)O)O)O)OC(=O)C5=CC(=C(C6=C5[C@H]([C@@H](C(=O)O3)CC(=O)O)[C@@H](C(=O)O6)O)O)O)OC(=O)C7=CC(=C(C(=C7C8=C(C(=C(C=C8C(=O)O1)O)O)O)O)O)O
C1C2[C@@H]3[C@H](C([C@@H](O2)OC(=O)C4=CC(=C(C(=C4)O)O)O)OC(=O)C5=CC(=C(C6=C5[C@H]([C@@H](C(=O)O3)CC(=O)O)[C@@H](C(=O)O6)O)O)O)OC(=O)C7=CC(=C(C(=C7C8=C(C(=C(C=C8C(=O)O1)O)O)O)O)O)O
C1C2C3C([C@H]([C@@H](O2)OC(=O)C4=CC(=C(C(=C4)O)O)O)OC(=O)C5=CC(=C(C6=C5[C@H]([C@@H](C(=O)O3)CC(=O)O)[C@@H](C(=O)O6)O)O)O)OC(=O)C7=CC(=C(C(=C7C8=C(C(=C(C=C8C(=O)O1)O)O)O)O)O)O
C1[C@@H]2C3C(C([C@H](O2)OC(=O)C4=CC(=C(C(=C4)O)O)O)OC(=O)C5=CC(=C(C6=C5C(C(C(=O)O3)CC(=O)O)C(C(=O)O6)O)O)O)OC(=O)C7=CC(=C(C(=C7C8=C(C(=C(C=C8C(=O)O1)O)O)O)O)O)O
C1[C@@H]2[C@@H]3[C@@H]([C@H]([C@H](O2)OC(=O)C4=CC(=C(C(=C4)O)O)O)OC(=O)C5=CC(=C(C6=C5C(C(C(=O)O3)CC(=O)O)C(C(=O)O6)O)O)O)OC(=O)C7=CC(=C(C(=C7C8=C(C(=C(C=C8C(=O)O1)O)O)O)O)O)O
C1[C@@H]2[C@@H]3[C@@H]([C@H]([C@@H](O2)OC(=O)C4=CC(=C(C(=C4)O)O)O)OC(=O)C5=CC(=C(C6=C5[C@@H]([C@@H](C(=O)O6)O)C(C(=O)O3)CC(=O)O)O)O)OC(=O)C7=CC(=C(C(=C7C8=C(C(=C(C=C8C(=O)O1)O)O)O)O)O)O
C1[C@@H]2[C@@H]3[C@H]([C@H]([C@@H](O2)OC(=O)C4=CC(=C(C(=C4)O)O)O)OC(=O)C5=CC(=C(C6=C5[C@@H]([C@@H](C(=O)O6)O)C(C(=O)O3)CC(=O)O)O)O)OC(=O)C7=CC(=C(C(=C7C8=C(C(=C(C=C8C(=O)O1)O)O)O)O)O)O
CC(C)C[C@@H]1[C@H]2CC(C=C[C@]2(OC3=C(C(=C(C(=C13)O)C=O)O)C=O)C)C(C)C
CCCCCCCCCCCCCCCCCC
CC1=CC(=O)C2=C(C=C(C=C2O1)OC)O
C/C/1=C\CCC(=C)[C@H]2CC([C@H]2CC1)(C)C
CCC(C)CCCC(C)CCCC(C)C
CCCCCCCCCCCCCCCCCCCCC=C
C=C[C@@H]1[C@@H]2C[C@H]3C4=C(CCN3C(=O)C2=CO[C@H]1O[C@H]5[C@@H]([C@H]([C@@H]([C@H](O5)CO)O)O)O)C6=CC=CC=C6N4
C/C=C/C1=CC(=C(C=C1)OC(=O)C)OC
C/C/1=C\CC(/C=C/CC(=C)CCC1)(C)C
C/C/1=C/CC(/C=C\CC(=C)CCC1)(C)C
CC1=CCC(C=CCC(=C)CCC1)(C)C
C/C/1=C\CC(/C=C\CC(=C)CCC1)(C)C
CCCCCCCCCCCCCCCC(=O)O
CC1=CC(=O)C2=C(C(=C(C=C2O1)OC)C)O
C/C/1=C\CC(/C=C/C/C(=C/CC1)/C)(C)C
CC[C@H](CC[C@@H](C)[C@H]1CC[C@@H]2[C@@]1(CC[C@H]3[C@H]2CC=C4[C@@]3(CC[C@@H](C4)O)C)C)C(C)C
CCC1=CN=CC=C1
COC1=CC=CC(=C1)C=O
COC(=O)C1=CC=CC=C1O
C1=CC=C(C=C1)CCO
C1=CC(=CC=C1C2=C(C(=O)C3=C(C=C(C=C3O2)O)O)O)O
CCCCCCCCCCCCCCCCC
CC(=CCC[C@](C)(C=C)O)C
CC(=CCC[C@@](C)(C=C)O)C
CC(=CC/C=C(\C)/C=C)C
CCCCCC(=O)C
C[C@@]12CC[C@@H]3[C@H](CC3(C)C)C(=C)CC[C@H]1O2
C[C@]12CC[C@@H](C([C@@H]1CC[C@@]3([C@@H]2CC=C4[C@]3(CC[C@@]5([C@H]4CC(CC5)(C)C)C(=O)O[C@H]6[C@@H]([C@H]([C@@H]([C@H](O6)CO)O)O)O)C)C)(C)C)O
CC(C)COC(=O)C1=CC=CC=C1C(=O)OCC(C)C
COC(=O)C1=CC=CC=C1
C[C@H]([C@@H](C)O)O
CC(=CCC/C(=C/CC/C(=C/CCC(=O)C)/C)/C)C
CC(=CCCC(=CCCC(=CCCC(=O)C)C)C)C
CC(=CCC/C(=C\CC/C(=C\CCC(=O)C)/C)/C)C
CC(=CCCC(=CCC/C(=C/CCC(=O)C)/C)C)C
CC1=C(C=C(C=C1)C(C)C)O
CCCCCCCCCCCCCCCCCCCCCC
CC1=CC[C@@H]2[C@H](C1)C2(C)C
CC1=CCC2[C@H](C1)C2(C)C
CC1=CCC2C(C1)C2(C)C
CC1=CC[C@H]2[C@@H](C1)C2(C)C
COC1=C(C=CC(=C1)C=O)O
CC1=CC[C@H]2[C@H]3[C@@H]1[C@@]2(CC[C@H]3C(C)C)C
CC1=CCC2C3C1C2(CCC3C(C)C)C
CC1=CC[C@H]2[C@H]3C1[C@]2(CC[C@H]3C(C)C)C
CC1=CCC2[C@H]3[C@@H]1[C@@]2(CC[C@H]3C(C)C)C
CC1=CC[C@H]2[C@H]3C1[C@@]2(CCC3C(C)C)C
C[C@H](CC[C@@H](C)C(C)C)[C@H]1CC[C@@H]2[C@@]1(CC[C@H]3[C@H]2CC=C4[C@@]3(CC[C@@H](C4)O)C)C
CC(=CCCC1=COC=C1)C
CC(=O)OC1=CC=CC(=C1)OC
CC1(C2CC3C1C3(C2)C)C
CC(CO)C1CCC(O1)(C)C=C
CC(=CCC/C(=C/CC/C(=C/CO)/C)/C)C
C1=CC=C(C=C1)C=O
CC(=O)OC1=C(C=C(C=C1)CC=C)OC
C[C@]12CC[C@@H](C([C@@H]1CC[C@@]3([C@@H]2CC=C4[C@]3(CC[C@@]5([C@H]4CC(CC5)(C)C)C(=O)O)C)C)(C)C)O
COC1=C(C=C(C=C1)CC=C)OC
COC1=CC(=C2C(=C1)OC(=C(C2=O)O)C3=CC=C(C=C3)O)O
CCCCCCCC(=O)C
CCCCCCCCCCCCCCCCCCCCC
CCCCCCCCCCCCCCCCCCCCCCCC
C1[C@H]([C@@H](OC(=O)C2=CC(=C(C(=C2C3=C(C(=C(C=C3C(=O)O1)O)O)O)O)O)O)[C@H]4[C@@H]5[C@@H](C6=C(C(=C(C(=C6C(=O)O5)C7=C(C(=C(C=C7C(=O)O4)O)O)O)O)O)O)O)O
CC(=O)OC1=C(C=C(C=C1)C=O)OC
CC1(C2CCC(O1)(CC2)C)C
CCCCCCCCCCCCCCC=C
CCCCCCCCCCCCCCCCCCCCCCCCC
C/C/1=C/CCC(/C=C\C(CC/C(=C\CC1)/C)C(C)C)(C)O
CC(C)CCCCCOC(=O)CCCCC(=O)OCCCCCC(C)C
COC1=C(C=CC(=C1)CC=C)O
COC1=CC(=CC(=C1OC)OC)CC=C
CCCCC[C@@H](C)O
C/C=C/C1=CC(=C(C=C1)O)OC
CC(=O)O
CCC(C)CCCC(C)CCCC(C)C
