# Supplementary material for: Identification and validation of γ-Linolenic acid as a natural FABP5 inhibitor in hepatocellular carcinoma through deep learning and experimental approaches
Source: Front Immunol. 2026 Jan 28;17:1700347. doi: 10.3389/fimmu.2026.1700347 (PMC12891133; doi:10.3389/fimmu.2026.1700347)
Supplement: Supplementary file 4 [file DataSheet2.zip › yaoshitongyuansmiles/Qingguo_ingredients.txt]

smi
CC1=C(C(CCC1)(C)C)C=O
CC1=CC=C(C=C1)C(=C)C
CC1=CCC(=CC1)C(C)C
C1=CC(=C(C(=C1)O)O)O
CC1=CC[C@@H](CC1)C(=C)C
C1=C2C3=C(C(=C1O)O)OC(=O)C4=CC(=C(C(=C43)OC2=O)O)O
CC[C@H](CC[C@@H](C)[C@H]1CC[C@@H]2[C@@]1(CC[C@H]3[C@H]2CC=C4[C@@]3(CC[C@@H](C4)O)C)C)C(C)C
C[C@]12CC[C@@H](C([C@@H]1CC[C@@]3([C@@H]2CC=C4[C@]3(CC[C@@]5([C@H]4CC(CC5)(C)C)C(=O)O)C)C)(C)C)O
CC1([C@H]2CC[C@H](C2)C1=C)C
C1=CC(=C(C=C1C(=O)O)O)O
COC1=C(C=C2C(=C1)C=CC(=O)O2)OC
C1(C(C(C(C(C1O)O)O)O)O)O
CCCCCCCCCCCCCCCCCCCCCCCCCCCCCCCCCCCC
CCCCCCCCCCCCCCCCCCCCCCCCCCCCC
CCCCC/C=C\C/C=C\CCCCCCCC(=O)OC
CCCCCCCC/C=C\CCCCCCCC(=O)OC
C1=CC(=CC=C1C2=CC(=O)C3=C(O2)C(=C(C=C3O)O)C4=C(C=CC(=C4)C5=CC(=O)C6=C(C=C(C=C6O5)O)O)O)O
CC1=CC(=C)CC(C1)(C)C
CCCCCCCC(=O)O
CC1=CC[C@H](C[C@H]1O)C(=C)C
CC(C)[C@H]1CCC(=C)C=C1
CC(=O)C1=C(C=C(C=C1OC)OC)O
C[C@@]12CC[C@@]3(C(=CC[C@H]4[C@]3(CC[C@@H]5[C@@]4(CC[C@@H](C5(C)C)O)C)C)[C@@H]1CC(CC2)(C)C)C
CC1([C@@H]2CC[C@@H](C2)C1=C)C
C[C@@H]1CC[C@@]2(CC[C@@]3(C(=CC[C@H]4[C@]3(CC[C@@H]5[C@@]4(CC[C@@H](C5(C)C)O)C)C)[C@@H]2[C@H]1C)C)C
C1[C@H](OC2=CC(=CC(=C2C1=O)O)O)C3=CC=C(C=C3)O
C1C(OC2=CC(=CC(=C2C1=O)O)O)C3=CC=C(C=C3)O
C1[C@@H](OC2=CC(=CC(=C2C1=O)O)O)C3=CC=C(C=C3)O
CCCCCCCCCCCCCCCCCCCCCCCCCCCCCCO
CCCCC/C=C\C/C=C\CCCCCCCC(=O)OCC
CC1CCC2C13CC=C(C(C3)C2(C)C)C
C[C@@H]1CC[C@@H]2[C@]13CC=C([C@H](C3)C2(C)C)C
C[C@@H]1CC[C@@H]2[C@]13CC=C(C(C3)C2(C)C)C
CC1=CC[C@@H](C=C1)C(C)C
CCOC(=O)C1=CC(=C(C(=C1)O)O)O
COC1=C(C=C2C(=C1)C=CC(=O)O2)O
CCCCCCCCCCCCC(=O)OC
C1=CC(=C(C=C1C2=C(C(=O)C3=C(C=C(C=C3O2)O)O)O)O)O
C[C@H]1[C@@H]([C@H]([C@H]([C@@H](O1)O[C@@H]2[C@H]([C@@H]([C@H](O[C@H]2OC3=CC(=C4C(=O)C[C@H](OC4=C3)C5=CC=C(C=C5)O)O)CO)O)O)O)O)O
CCCCCCCCCCCCCCCC(=O)O
