# Supplementary material for: Identification and validation of γ-Linolenic acid as a natural FABP5 inhibitor in hepatocellular carcinoma through deep learning and experimental approaches
Source: Front Immunol. 2026 Jan 28;17:1700347. doi: 10.3389/fimmu.2026.1700347 (PMC12891133; doi:10.3389/fimmu.2026.1700347)
Supplement: Supplementary file 4 [file DataSheet2.zip › yaoshitongyuansmiles/Biba_ingredients.txt]

smi
CC1=CC=C(C=C1)C(C)C
CC(C)[C@@]12CCC(=C)[C@@H]1C2
CC1=C(C=CC(=C1)N)O
C=CCCCCCCCCCCC=C
CC(C)CC(=O)OCC(C)C
C1CCN(CC1)C(=O)/C=C/CCCC/C=C/C2=CC3=C(C=C2)OCO3
CCCCCCCCCCCCC
CCC(C)C(C(=O)O)NC1=CC=NC(=O)N1
CC1=CC[C@H]2C[C@@H]1C2(C)C
C/C/1=C/CCC(=C)[C@H]2CC([C@@H]2CC1)(C)C
CC1=C(C=C(C=C1)OC)OC
CC(=CCC/C(=C/C/C=C(\C)/C=C)/C)C
CCCCCCCCCCCC=C
CC1=CCC(=CC1)C(C)C
C/C=C(\C)/C(=O)O[C@@H]1[C@H]2C(=CC(=O)[C@H]([C@@]2([C@@H]3[C@@]45[C@@H]1OC(=O)[C@@H]([C@H]4[C@H]([C@H]([C@@]3(OC5)O)O)C)OC(=O)C)C)O)C
C/C/1=C/C/C=C(\C/C=C\C(CC1)(C)C)/C
CC(=CCC/C(=C/C/C=C(\C)/C=C)/C)C
CC(=O)C1=CC=CC=C1
C/C/1=C\CCC(=C)[C@H]2CC([C@H]2CC1)(C)C
CC1=CC[C@H](CC1)C(=C)CCC=C(C)C
CCCCCCCCCCCCCCC/C=C/C=C/C(=O)NCC(C)C
C[C@@H]1CC[C@@H]2[C@]13CC=C([C@H](C3)C2(C)C)C
CC1(C2CCC1(C(C2)O)C)C
CC1=CC(=O)C(=C(C)C)CC1
CCCCCCCCC(CC)C1=CC=CC=C1
CC(C)CNC(=O)/C=C/C=C/C1=CC2=C(C=C1)OCO2
C1CC[C@@H]2CC(=O)CC[C@@H]2C1
CCCCCCCC/C=C/CCCCCCC
CC(C)CNC(=O)/C=C/CCC1=CC2=C(C=C1)OCO2
C/C/1=C\CC(/C=C/C/C(=C/CC1)/C)(C)C
CCCCCCCCCCCCCCCC(=O)O
C1CCCCCCCCCCCCCC1
CC1(CCC2C3(C14CCC(C4)C3(C)C)O2)C
CC(=CCC[C@](C)(C=C)O)C
CC(=CCC[C@@](C)(C=C)O)C
C1OC2=C(O1)C=C(C=C2)C(=O)O
CCCCCCCCCCCCCCCCC
CC(=CC/C=C(\C)/C=C)C
CCCCCCCCCCCCCC=C
C=CCCCCCC/C=C\CCCCCCCC=O
C[C@@]12CC[C@@H]3[C@H](CC3(C)C)C(=C)CC[C@H]1O2
C1CCN(CC1)C(=O)/C=C/CCC2=CC3=C(C=C2)OCO3
CCCCCCCCCCCCCCCC=C
C[C@@H]1CC[C@@H]2[C@]13CC[C@@]([C@H](C3)C2(C)C)(C)OC(=O)C
CC1CCC2C13CCC(C(C3)C2(C)C)(C)OC(=O)C
C[C@@H]1CC[C@@H]2[C@]13CC[C@@](C(C3)C2(C)C)(C)OC(=O)C
C[C@@H]1CC[C@@H]2[C@]13CC[C@@]([C@@H](C3)C2(C)C)(C)OC(=O)C
CC1CCC2C13CC[C@@](C(C3)C2(C)C)(C)OC(=O)C
CC1CCC2[C@]13CC[C@@](C(C3)C2(C)C)(C)OC(=O)C
C[C@@H]1CC[C@@H]2C13CC[C@@]([C@H](C3)C2(C)C)(C)OC(=O)C
C1=CC=C2C(=C1)C(=CC(=O)C2=O)O
C1OC2=C(O1)C=C(C=C2)C=O
C/C/1=C\CC/C(=C/C[C@@H](CC1)C(=C)C)/C
C/C/1=C\CC/C(=C/C[C@H](CC1)C(=C)C)/C
CC1CCCC2C1CCC3C2CCCC3
C1=CC(=CC=C1/C=C/C(=O)CC(=O)/C=C/C2=CC=C(C=C2)O)O
COC1=CC=C(C=C1)C(=O)NC2=C(C=CC(=C2)OC)OC
COC1=CC2=C(C=C1)[C@H]3[C@@](CO2)(C4=CC5=C(C=C4O3)OCO5)O
COC1=CC2=C(C=C1)[C@@H]3[C@](CO2)(C4=CC5=C(C=C4O3)OCO5)O
COC1=CC2=C(C=C1)C3C(CO2)(C4=CC5=C(C=C4O3)OCO5)O
CCCCCCCCCCCCO
CC1=CC[C@@H]2[C@H](C1)C2(C)C
C1[C@H]2[C@H](CO[C@@H]2C3=CC4=C(C=C3)OCO4)[C@H](O1)C5=CC6=C(C=C5)OCO6
CC(=C)[C@@H]1CC[C@@]([C@H](C1)C(=C)C)(C)C=C
C1CCN(CC1)C(=O)/C=C/C=C/C2=CC3=C(C=C2)OCO3
CCCCCCCCCCCCCCCCCC=C
CC1(C2CCC(O1)(CC2)C)C
CC(=CCCC(C)(C=C)O)C
C/C=C/C1=CC(=C(C=C1)O)OC
CCCCC/C=C/C=C/C(=O)NCC(C)C
CC(C)CCC/C=C/CCCCNC(=O)/C=C/C=C\C1=CC2=C(C=C1)OCO2
C1CCN(CC1)C(=O)/C=C/C=C/CCCC/C=C/C2=CC3=C(C=C2)OCO3
C1CCNCC1
C1CCN(CC1)C(=O)/C=C/C=C/CC/C=C/C2=CC3=C(C=C2)OCO3
