# Supplementary material for: Identification and validation of γ-Linolenic acid as a natural FABP5 inhibitor in hepatocellular carcinoma through deep learning and experimental approaches
Source: Front Immunol. 2026 Jan 28;17:1700347. doi: 10.3389/fimmu.2026.1700347 (PMC12891133; doi:10.3389/fimmu.2026.1700347)
Supplement: Supplementary file 4 [file DataSheet2.zip › yaoshitongyuansmiles/Gaoliangjiang_ingredients.txt]

smi
C1CN=C(N1)CC2=CC=CC=C2
CC(C)[C@@]12CCC(=C)[C@@H]1C2
CCCCC(/C=C/C)O
CC1=CC2=C(C=CC(=C2C=C1)C)C(C)C
CCCCCCCCCCCCCCCCC(=O)O
CC1=CC=C(C=C1)C(C)C
CCCCC(CC)COC(=O)C1=CC=CC=C1C(=O)OCCCC
CC[C@@H](CC[C@@H](C)[C@H]1CC[C@@H]2[C@@]1(CC[C@H]3[C@H]2CC=C4[C@@]3(CC[C@@H](C4)O)C)C)C(C)C
CC(=CCC/C(=C\CC/C(=C\CO)/C)/C)C
C[C@@H]1CC[C@@H]2[C@]13CC[C@@]([C@H](C3)C2(C)C)(C)O
CC1=CC[C@](CC1)(C(C)C)O
CC1([C@H]2CCC(=C)[C@@H]1C2)C
C1=CC(=C(C=C1C2=C(C(=O)C3=C(C=C(C=C3O2)O)O)O)O)O
CC(=O)CCC1=CC=CC=C1
CC(=CCC/C(=C/C/C=C(\C)/C=C)/C)C
CCCCCCCC(=O)OCCC1=CC=CC=C1
CC1=C[C@@H]2[C@@H](CCC(=C2CC1)C)C(C)C
CC1=CC2C(CCC(=C2CC1)C)C(C)C
CC1=C[C@H]2[C@@H](CCC(=C2CC1)C)C(C)C
CC1=C[C@H]2[C@H](CCC(=C2CC1)C)C(C)C
CCCCCCCCCCCCCCCCCC(=O)O
C1[C@@H](OC2=CC(=CC(=C2C1=O)O)O)C3=CC=CC=C3
COC1=C(C=CC(=C1)/C=C/C(=O)CC(=O)/C=C/C2=CC(=C(C=C2)O)OC)O
C1CC(C1)C2=CC=CC=C2
CC(=O)OCC=C
CCC1=CC=C(C=C1)OCC
CCCCC1=CC=C(O1)CCCC
CC1=CCC(=CC1)C(C)C
C=CC1CCC(=C)C2C1C=C(CC2)C(=O)O
CC[C@H](CC[C@@H](C)[C@H]1CC[C@@H]2[C@@]1(CC[C@H]3[C@H]2CC=C4[C@@]3(CC[C@@H](C4)O)C)C)C(C)C
COC1=C(C=CC(=C1)CCC(=O)CC(=O)/C=C/C2=CC(=C(C=C2)O)OC)O
CC1=CC[C@H](CC1)C(C)(C)O
CC1(C2CCC1(C(C2)O)C)C
CC(=CCCC(=O)C)C
C[C@@H]1CC[C@H]([C@H]2[C@]13[C@@H]2C(=CC3)C)C(C)C
CC1CCC(C2C13C2C(=CC3)C)C(C)C
C[C@@H]1CC[C@H]([C@H]2C13[C@@H]2C(=CC3)C)C(C)C
C[C@@H]1CC[C@H]([C@H]2C13C2C(=CC3)C)C(C)C
C[C@@H]1CCC([C@H]2[C@]13C2C(=CC3)C)C(C)C
C[C@@H]1CC[C@H](C2[C@@]13[C@H]2C(=CC3)C)C(C)C
CC1=C[C@@H]2[C@H](CC1)C(=CC[C@H]2C(C)C)C
C/C/1=C\CCC(=C)[C@H]2CC([C@H]2CC1)(C)C
COC(=O)/C=C/C1=CC=CC=C1
CCOC12CCC3CCCCC3(C1)C(=O)O2
C1=CC=C(C=C1)CCC(CC(=O)CCC2=CC=CC=C2)O
CCC1=CC=CC=C1O
COC1=CC2=C(C=C1)[C@@H]3COC4=C([C@@H]3O2)C=CC(=C4)O
CC1=CC(=C(C=C1)C(C)C)O
CC[C@H](CC[C@@H](C)[C@H]1CC[C@@H]2[C@@]1(CC[C@H]3[C@H]2CC=C4[C@@]3(CC[C@@H](C4)O)C)C)C(C)C
CC(C)COC(=O)C1=CC=CC=C1
CC(=O)O[C@@H]1C[C@@H]2CC[C@]1(C2(C)C)C
COC(CCC1=CC=CC=C1)CC(=O)CCC2=CC=CC=C2
CCCCCCCCCCCCCCCC(=O)O
CC(=O)CCC1=CC(=C(C=C1)O)OC
CC(C)C(=O)C(=O)C
CCCCCCCC/C=C\CCCCCCCC(=O)O
CC(=CCC[C@](C)(C=C)O)C
CC(=CCC[C@@](C)(C=C)O)C
CC(=C)C1CCC(C(C1)C(=C)C)(C)C=C
CC(=C)[C@@H]1CC[C@]([C@@H](C1)C(=C)C)(C)C=C
CCCCCCCCCCCCCC(=O)O
C1=CC(=C(C=C1C(=O)O)O)O
C1=CC(=CC=C1C2=C(C(=O)C3=C(C=C(C=C3O2)O)O)O)O
CC(C)COC(=O)C1=CC=CC=C1C(=O)OCC(C)C
CC(=CC/C=C(\C)/C=C)C
CCC1=CC(=C(C=C1)O)OC
COC1=C(C=CC(=C1)CCC(CC(=O)CCC2=CC(=C(C=C2)O)OC)O)O
CC(C)C(=O)OCCC1=CC=CC=C1
C1CC(=O)OC1
CC1CCC(=C(C)C)CC2=C1CCC2C
CC(=O)OCC1=CC2=C(C=C1C(=O)OC)C3=CC=CC=C32
C[C@H]1CCC2=C(CC[C@H](C[C@@H]12)C(=C)C)C
C1=CC=C(C=C1)CC/C=C/C(=O)CCC2=CC=CC=C2
COC1=C(C=CC(=C1)C=O)O
CC[C@H](CC[C@@H](C)[C@H]1CC[C@@H]2[C@@]1(CC[C@H]3[C@H]2CC=C4[C@@]3(CC[C@@H](C4)O[C@H]5[C@@H]([C@H]([C@@H]([C@H](O5)CO)O)O)O)C)C)C(C)C
CCCC(=O)OC/C=C(\C)/CCC=C(C)C
CCCCCCCCCCCCCCCC(=O)OC
CC1=CC[C@H](CC1)C(=C)C
CC(=CCCC(=C)C=C)C
CC1=CC[C@@H]2[C@H](C1)C2(C)C
CC(C)CC(=O)OCCC1=CC=CC=C1
CC(=C)C1CCC(=C)CC1
COC1=C2C=COC2=C(C3=C1C=CC(=O)O3)O
C[C@@H](CCC=C(C)C)CCO
COC1=CC(=C2C(=C1)OC(=C(C2=O)O)C3=CC=C(C=C3)O)O
CCCC(=O)CO
CC1=CC=CC=C1C(C)C
COC1=C(OC2=CC(=CC(=C2C1=O)O)O)C3=CC(=C(C=C3)O)O
CC1=CC2=C(C(=C1)O)C(=O)C3=C(C2=O)C=C(C=C3O)O
CC(=C)[C@@H]1CC[C@@]([C@@H](C1)C(=C)C)(C)C=C
C[C@H]1CC[C@H]([C@H]2[C@H]1C=C[C@@H](C2)C)C(C)C
C1=CC=C(C=C1)CCC=O
CC1=CCC(=C(C)C)CC1
CC(=O)O[C@@H]1[C@]2(CC[C@H](C2)C1(C)C)C
COC1=C(C=C(C=C1)CC=C)OC
C1=CC=C(C=C1)C2=CC(=O)C3=C(C=C(C=C3O2)O)O
C1=CC=C(C=C1)C2=C(C(=O)C3=C(C=C(C=C3O2)O)O)O
COC1=C(C=CC(=C1)CC[C@H](CC(=O)CCC2=CC=CC=C2)O)O
CC(C)/C=C/CCCCC(=O)NCC1=CC(=C(C=C1)O)OC
C(CS(=O)(=O)O)NC(CO)(CO)CO
CC1=C(C=C(C=C1)C=C)C
C1=CC(=CC2=C1C=CC(=O)O2)O
CC1(C2CCC(O1)(CC2)C)C
COC1=C(C=CC(=C1)CC=C)O
C1=CC=C2C(=C1)C=CC=C2CO
CCCC(=O)C
CCCC(=O)OC=C
COC1=C(C=CC(=C1)C2=C(C(=O)C3=C(C=C(C=C3O2)O)O)O)O
CC(=CCC/C(=C\CO)/C)C
C1=CC(=CC=C1C2=CC(=O)C3=C(C=C(C=C3O2)O)O)O
