# Supplementary material for: Identification and validation of γ-Linolenic acid as a natural FABP5 inhibitor in hepatocellular carcinoma through deep learning and experimental approaches
Source: Front Immunol. 2026 Jan 28;17:1700347. doi: 10.3389/fimmu.2026.1700347 (PMC12891133; doi:10.3389/fimmu.2026.1700347)
Supplement: Supplementary file 4 [file DataSheet2.zip › yaoshitongyuansmiles/Shanzhuyu_ingredients.txt]

smi
C[C@H]1CCC(=C(C)C)C(=O)C1
C[C@H](C1=CC=CC=C1)C(=O)O
CC1=CC(=CC2=C1O[C@](CC2)(C)CCC[C@H](C)CCC[C@H](C)CCCC(C)C)O
C1CCC(=O)CC1
CCCCCCCCCCCCCCC(C)C
C1=CC(=C(C=C1/C=C/C(=O)O)O)O
CC(=C)[C@@H]1CC[C@]2([C@H]1[C@H]3CC[C@@H]4[C@]5(CCC(=O)C([C@@H]5CC[C@]4([C@@]3(CC2)C)C)(C)C)C)C(=O)O
C[C@@H]1CCCC2=CC(=O)[C@@H]3[C@H]([C@@]12C)C3(C)C
C=CC1=CC=CC=C1
CC1=CC2=C(C=CC(=C2CC1)C)C(C)C
C1=C(C=C(C(=C1O)O)O)C(=O)O
C[C@H]1[C@@H]2CC[C@@]3([C@@H]([C@H]2OC1=O)[C@](C=CC3=O)(C)O)C
C[C@@H]1CC[C@@]2(CC[C@@]3(C(=CC[C@H]4[C@]3(CC[C@@H]5[C@@]4(CC[C@@H](C5(C)C)O)C)C)[C@@H]2[C@H]1C)C)C(=O)O
CC[C@H](/C=C/[C@@H](C)[C@H]1CC[C@@H]2[C@@]1(CC[C@H]3[C@H]2CC=C4[C@@]3(CC[C@@H](C4)O)C)C)C(C)C
CC1=CC(=C(C=C1C)C)C
C1[C@@H]2[C@H]([C@@H]([C@H]([C@@H](O2)OC(=O)C3=CC(=C(C(=C3)O)O)O)OC(=O)C4=CC(=C(C(=C4)O)O)O)OC(=O)C5=CC(=C(C(=C5)O)O)O)OC(=O)C6=CC(=C(C7=C6[C@H]8C(=CC(=O)[C@](C8(O)O)(O7)O)C(=O)O1)O)O
C1[C@@H]2[C@H](C(C(C(O2)OC(=O)C3=CC(=C(C(=C3)O)O)O)OC(=O)C4=CC(=C(C(=C4)O)O)O)OC(=O)C5=CC(=C(C(=C5)O)O)O)OC(=O)C6=CC(=C(C7=C6C8C(=CC(=O)[C@](C8(O)O)(O7)O)C(=O)O1)O)O
COC(=O)C1=CO[C@H]([C@@H]([C@@H]1CCOC(=O)C2=CC(=C(C(=C2)O)O)O)C=C)O[C@H]3[C@@H]([C@H]([C@@H]([C@H](O3)CO)O)O)O
COC(=O)C1=CO[C@@H]([C@H]([C@H]1CCOC(=O)C2=CC(=C(C(=C2)O)O)O)C=C)O[C@H]3[C@@H]([C@H]([C@@H]([C@H](O3)CO)O)O)O
COC(=O)C1=COC(C(C1CCOC(=O)C2=CC(=C(C(=C2)O)O)O)C=C)OC3C(C(C(C(O3)CO)O)O)O
C1C2=CC=CC=C2C3=CC=CC=C31
C1C[C@H](NC1)C(=O)O
CC1=C(C(CCC1)(C)C)/C=C/C(=C/C=C/C(=C/CO)/C)/C
CCCCCCCCCCCCCCCCCC(=O)N
CCCCCCCCCCCCCCCCCC(=O)C
CC[C@@H](CC[C@@H](C)[C@H]1CC[C@@H]2[C@@]1(CC[C@H]3[C@H]2CC=C4[C@@]3(CC[C@@H](C4)O)C)C)C(C)C
C1C(C(OC(=O)C2=CC(=C(C(=C2C3=C(C(=C(C=C3C(=O)O1)O)O)O)O)O)O)C(C(C=O)OC(=O)C4=CC(=C(C(=C4OC5=C(C6=C7C(=C5)C(=O)OC8=C7C(=CC(=C8O)O)C(=O)O6)O)O)O)O)OC(=O)C9=CC(=C(C(=C9)O)O)O)O
CC(C)CCO
CCCCCCCCCCCCC
C[C@H]([C@@H](C(=O)O)N)O
CC(C)CCCC(C)CCCC(C)CCCC(C)C
C[C@@]12CC[C@@]3(C(=C1CC(CC2)(C)C)CC[C@H]4[C@]3(CC[C@@H]5[C@@]4(CCCC5(C)C)C)C)C
CCCCCC/C=C\CCCCCCCC(=O)O
CCC/C=C\C=C/CCCCCCCCCOC(=O)C
CCCCCCCCCCCCCCCCCCO
CCCCC/C=C\C/C=C\CCCCCCCC(=O)OCC
COC1=CC(=C2C(=C1)OC(=CC2=O)C3=CC(=C(C=C3)O)O)O
CCCCCCCCCCCCCC(C)C
CC/C=C\C/C=C\C/C=C\CCCCCCCC(=O)OCC
CC/C=C/C/C=C/C/C=C/CCCCCCCC(=O)OCC
CCC=CCC=CCC=CCCCCCCCC(=O)OCC
COC(=O)C1=CC=CO1
CCCCCCCCCCCCCCCC(=O)N
C1[C@@H]2[C@H]([C@@H]([C@H](C(O2)O)OC(=O)C3=CC(=C(C(=C3OC4=C(C(=C5C(=C4)C(=O)OC[C@@H]6[C@H]([C@@H]([C@H](C(O6)O)OC(=O)C7=CC(=C(C(=C7)OC8=C(C(=C9C(=C8)C(=O)OCC2[C@H]([C@@H]([C@H](C(O2)O)OC(=O)C2=CC(=C(C(=C2)O)O)O)OC(=O)C2=CC(=C(C(=C2)O)O)O)OC(=O)C2=CC(=C(C(=C29)O)O)O)O)O)O)O)OC(=O)C2=CC(=C(C(=C2)O)O)O)OC(=O)C2=CC(=C(C(=C25)O)O)O)O)O)O)O)O)OC(=O)C2=CC(=C(C(=C2)O)O)O)OC(=O)C2=CC(=C(C(=C2C2=C(C(=C(C=C2C(=O)O1)O)O)O)O)O)O
CCC1=CC(=C(C=C1)C)C
CC1=CC=CC2=CC=CC=C12
C1[C@@H]2[C@H]([C@@H]([C@H]([C@@H](O2)OC(=O)C3=CC(=C(C(=C3)O)O)O)OC(=O)C4=CC(=C(C(=C4)O)O)O)OC(=O)C5=CC(=C(C(=C5)O)O)O)OC(=O)C6=CC(=C(C(=C6C7=C(C(=C(C=C7C(=O)O1)OC8=C(C(=C(C=C8C(=O)OC[C@@H]9[C@H]([C@@H]([C@H]([C@@H](O9)OC(=O)C1=CC(=C(C(=C1)O)O)O)OC(=O)C1=CC(=C(C(=C1)O)O)O)OC(=O)C1=CC(=C(C(=C1)O)O)O)O)O)O)O)O)O)O)O)O
C1(=C(NC(=O)NC1=O)C(=O)O)F
CCCCCCCCCCCC(CC1=CC(=O)C=C(C1=O)OC)OC(=O)C
CCCCCCCCCCCCCCCCCC(=O)O
C1=C(C=C(C=C1O)O)C(=O)O
CC[C@H](CC[C@@H](C)[C@H]1CC[C@@H]2[C@@]1(CC[C@H]3[C@H]2CC=C4[C@@]3(CC[C@@H](C4)O)C)C)C(C)C
C1[C@@H]2[C@H]([C@@H]([C@H]([C@@H](O2)OC(=O)C3=CC(=C(C(=C3)O)O)O)OC(=O)C4=CC(=C(C(=C4)O)O)O)OC(=O)C5=CC(=C(C(=C5)O)O)O)OC(=O)C6=CC(=C(C(=C6C7=C(C(=C(C=C7C(=O)O1)O)O)O)O)O)O
CC(=O)CC(=O)C1=C(C=C(C=C1OC)OC)OC
CCCCC(C)CCCC(C)CCCC(C)CCCC(C)C
C1C(C(OC(=O)C2=CC(=C(C(=C2C3=C(C(=C(C=C3C(=O)O1)O)O)O)O)O)O)C(C(C=O)O)OC(=O)C4=CC(=C(C(=C4)O)O)O)O
CC(C)CCN
C1=COC(=C1)C=O
C1=CC=C2C(=C1)C=CC3=CC=CC=C32
CC1=CC[C@H](CC1)C(C)(C)O
CCC/C=C/C/C=C/CCCCCCCCCC(=O)OC
C1COC2=CC=CC=C21
C=C[C@H]1[C@@H](OC=C2[C@]1(CCOC2=O)O)O[C@H]3[C@@H]([C@H]([C@@H]([C@H](O3)CO)O)O)O
C1=C(NC=N1)C[C@@H](C(=O)O)N
CCCCCCCCCCCCCCCCCC
CC1=CC2=CC=CC=C2C=C1
CCOC1=CC(=C(C=C1CC(C)N)OCC)OCC
C[C@@H]1CC[C@@]2(CC[C@@]3(C(=CC[C@H]4[C@]3(CC[C@@H]5[C@@]4(CC[C@@H](C5(C)C)O)C)C)[C@@H]2[C@H]1C)C)C
C=C[C@@H]1[C@@H]2CCOC(=O)C2=CO[C@H]1O[C@H]3[C@@H]([C@H]([C@@H]([C@H](O3)CO)O)O)O
C=C[C@@H]1[C@@H]2CCOC(=O)C2=CO[C@H]1O
CCCCCCCCCCCCCCCCCCCCC=C
CC1([C@H]2CCC(=C)[C@@H]1C2)C
CC1=C[C@@H]([C@@H]2C[C@H]1C2(C)C)O
CC(C)OCCO
CCC1=CC=C(C=C1)C2=CC=C(C=C2)C(=O)O
CC/C=C\C/C=C\C/C=C\CCCCCCCC(=O)OC
CC/C=C\C/C=C\C/C=C\CCCCCCCCO
C[C@H]1CC(=O)[C@H]2[C@@H]1[C@@H](OC=C2C(=O)OC)O[C@H]3[C@@H]([C@H]([C@@H]([C@H](O3)CO)O)O)O
CC(=O)CCC1=CC=C(C=C1)OC
C[C@H]1[C@@H]2[C@H](CC(O1)OC)C(=CO[C@H]2O[C@H]3[C@@H]([C@H]([C@@H]([C@H](O3)CO)O)O)O)C(=O)OC
CC(C)CO
C[C@@H]1CC[C@@]2(CC[C@@]3(C(=CC[C@H]4[C@]3(CC[C@@H]5[C@@]4(C[C@H]([C@@H](C5(C)C)O)O)C)C)[C@@H]2[C@H]1C)C)C(=O)O
C/C=C/C1=CC=C(C=C1)OC
CC[C@H](CC[C@@H](C)[C@H]1CC[C@@H]2[C@@]1(CC[C@H]3[C@H]2CC=C4[C@@]3(CC[C@@H](C4)O)C)C)C(C)C
CCCCCCCCCCCCCCCC(=O)O
CCCCCCCCCCCCCCCC(=O)OC(CO)CO
CCOC(=O)CC(C(=O)OCC)SP(=S)(OC)OC
C1C(C(OC(=O)C2=CC(=C(C(=C2C3=C(C(=C(C=C3C(=O)O1)O)O)O)O)O)O)C(C(C=O)OC(=O)C4=CC(=C(C(=C4OC5=C(C(=C6C(=C5)C(=O)OCC(C(OC(=O)C7=CC(=C(C(=C76)O)O)O)C(C(C=O)OC(=O)C8=CC(=C(C(=C8)O)O)O)OC(=O)C9=CC(=C(C(=C9)O)O)O)O)O)O)O)O)O)OC(=O)C1=CC(=C(C(=C1)O)O)O)O
CC(=O)OCCCCCCCCCCCCC=C
CCCCCCCCCCCCC/C=C\CCCC
CCCCCCCCCCCCCCCC
CC(C)C[C@H](C(=O)O)N
CC(=O)C1=CC=CC2=C1C=CC=C2C(=O)C
C=CCC1=CC2=C(C=C1)OCO2
CCCCCCCCCCCCCC(=O)O
CC1=C2C=C(C(=CC2=C(C=C1)C(C)C)C)O
CCOC(C)OCC
C1=CC=C(C=C1)CCO
C/C=C/C1=CC(=C(C=C1OC)OC)OC
CC=CC1=CC(=C(C=C1OC)OC)OC
CC1=CC(=C2C=CC(=C2C(=C1)C)C(=O)C)C
CC1=CC(=O)OCC1
CCCCCCCC/C=C\CCCCCCCC(=O)OCC
C1=CC(=C(C=C1C(=O)O)O)O
CCCCCCCCCCC(CCCCCCCCCC)C1CCCCC1
CCC(C)CCCC(C)CCCC(C)CCCC(C)C
CCCCCCCCCCCCCCCC(=O)OC
CCCCCCCCCCCCCCCCC
C[C@H]([C@@H](C)O)O
CC(C)COC(=O)C1=CC=CC=C1C(=O)OCC(C)C
COC1=C(C=CC(=C1)C=O)O
CCOC(=O)N
CCCCCCCCCCCCCCCCCCCCCl
CC(=O)CC(C)(C)O
CC1CCC(C2(C13CC(C(C2OC(=O)C4=CC=CC=C4)OC(=O)C)C(O3)(C)C)CO)O
CC1=C2C(=CC=CC2=CC=C1)C
CCCCCCCCCCCCCCCCC=C
CC1=CC[C@H]2[C@H]3[C@@H]1[C@@]2(CC[C@H]3C(C)C)C
CC1=CCC2C3C1C2(CCC3C(C)C)C
CC1=CC[C@H]2[C@H]3C1[C@]2(CC[C@H]3C(C)C)C
CC1=CCC2[C@H]3[C@@H]1[C@@]2(CC[C@H]3C(C)C)C
CC1=CC[C@H]2[C@H]3C1[C@@]2(CCC3C(C)C)C
C([C@@H](C(=O)O)N)O
CC1=C(C=C2CC[C@@](OC2=C1C)(C)CCC[C@H](C)CCC[C@H](C)CCCC(C)C)O
COC1=CC(=CC2=C1OCO2)CC=C
C1=CC=C(C=C1)COC(=O)/C=C/C2=CC=CC=C2
CCCCCCCCCCCCCCCCCC=CCCCCCCCCCCCCCCCC
CC[C@H](CC[C@@H](C)[C@H]1CC[C@@H]2[C@@]1(CC[C@H]3[C@H]2CC=C4[C@@]3(CC[C@@H](C4)O[C@H]5[C@@H]([C@H]([C@@H]([C@H](O5)CO)O)O)O)C)C)C(C)C
C[C@]12CC[C@@H](C([C@@H]1CC[C@@]3([C@@H]2CC=C4[C@]3(CC[C@@]5([C@H]4CC(CC5)(C)C)C(=O)O)C)C)(C)C)O
CC[C@H](C)[C@@H](C(=O)O)N
CSCC[C@@H](C(=O)O)N
CCCCCCCCCCCCCC
CCCCCCCCCCCCCCCCCCC=C
CC1=CC=C(C=C1)C(C)CCC=C(C)C
CCC/C=C/C/C=C/CCCCCCCC1=C(C(=CC=C1)O)O
C[C@]12CC[C@@H](C[C@]1(CC[C@@H]3[C@@H]2CC[C@]4([C@@]3(CC[C@@H]4C5=COC(=O)C=C5)O)C)O)O
C1=CC2=C3C(=C1)C=CC3=CC=C2
C(C(=O)O)N
C1=CC=C(C=C1)NC2=CC3=CC=CC=C3C=C2
CCCCCC=O
CCCCC/C=C/C/C=C/CCCCCCCC(=O)OC
CC(C)(C)C1=CC=CC2=C1C=C(C=C2)OC
CCCCCCCCCCCC(=O)O
C1=CC=C2C(=C1)C=CC(=O)O2
CCCCCCCCCCCCCCCCCC=C
CC1=CC=C(C=C1)[C@@H](C)CCC=C(C)C
CC(C)(C)O
CCCCC/C=C/C=C/C(=O)NCC(C)C
COC1=C(C=C(C=C1)CC=C)OC
C[C@H]1[C@@H]2CN3CCC4=C([C@@H]3C[C@@H]2C(=CO1)C(=O)OC)NC5=CC=CC=C45
CCCCCCCC/C=C\CCCCCCCC(=O)N
CC(=CCCC(C)(C=C)O)C
CCCCCCCCCC[C@H](C)CCCCCC
C([C@H](C(=O)O)N)SSC[C@H](C(=O)O)N
C([C@@H]([C@@H]([C@H](C(=O)CO)O)O)O)O
COC1=C(C(=C2C(=C1)OC(=CC2=O)C3=CC(=C(C=C3)O)O)O)[C@H]4[C@@H]([C@H]([C@@H]([C@H](O4)CO)O)O)O
COC1=C(C(=C2C(=C1)OC(=CC2=O)C3=CC(=C(C=C3)O)O)O)C4C(C(C(C(O4)CO)O)O)O
COC1=C(C(=C2C(=C1)OC(=CC2=O)C3=CC(=C(C=C3)O)O)O)[C@H]4C([C@H]([C@@H](C(O4)CO)O)O)O
CCCCC/C=C\C/C=C\CCCCCCCC(=O)O
C/C=C/C1=CC(=C(C=C1)O)OC
C[C@@]12CC[C@@H]3[C@@]([C@H]1CC=C4[C@]2(CC[C@@]5([C@H]4CC(CC5)(C)C)C(=O)O)C)(C[C@H]([C@@H](C3(C)C)O)O)C
COC(=O)C1=CC(=C(C(=C1)O)O)O
C1[C@H]([C@H](OC2=CC(=CC(=C21)O)O)C3=CC(=C(C=C3)O)O)OC(=O)C4=CC(=C(C(=C4)O)O)O
CC(C)(C)C1=CC(=CC(=C1O)C(C)(C)C)C=O
CCOC1=C(C=CC(=C1)C=O)O
CCCCCCCCCCCCCCCC(C)C
CCCCCCCC/C=C\CCCCCCCCCCCC(=O)N
C[C@@H]1CC[C@@]2(CC[C@@]3(C(=CC[C@H]4[C@]3(CC[C@@H]5[C@@]4(CCCC5(C)C)C)C)[C@@H]2[C@H]1C)C)C=O
CC1CCC2(CCC3(C(=CCC4C3(CCC5C4(CCCC5(C)C)C)C)C2C1C)C)C=O
COC1=CC(=CC(=C1OC)OC)CC=C
C1[C@@H]2[C@H]([C@@H]([C@H](C(O2)O)OC(=O)C3=CC(=C(C(=C3)O)O)O)OC(=O)C4=CC(=C(C(=C4)O)O)O)OC(=O)C5=CC(=C(C(=C5C6=C(C(=C(C=C6C(=O)O1)O)O)O)O)O)O
C1[C@@H]2[C@H]([C@@H]([C@H]([C@@H](O2)OC(=O)C3=CC(=C(C(=C3)O)O)O)OC(=O)C4=CC(=C(C(=C4)O)O)O)OC(=O)C5=CC(=C(C(=C5)O)O)O)OC(=O)C6=CC(=C(C(=C6C7=C(C(=C(C=C7C(=O)O1)O)O)O)O)O)OC8=C(C(=C(C=C8C(=O)O[C@@H]9[C@H]([C@H]1[C@@H](COC(=O)C2=CC(=C(C(=C2C2=C(C(=C(C=C2C(=O)O1)O)O)O)O)O)O)O[C@H]9OC(=O)C1=CC(=C(C(=C1)O)O)O)OC(=O)C1=CC(=C(C(=C1)O)O)O)O)O)O
C1C2C(C(C(C(O2)OC(=O)C3=CC(=C(C(=C3)O)O)O)OC(=O)C4=CC(=C(C(=C4)O)O)O)OC(=O)C5=CC(=C(C(=C5)O)O)O)OC(=O)C6=CC(=C(C(=C6C7=C(C(=C(C=C7C(=O)O1)O)O)O)O)O)OC8=C(C(=C(C=C8C(=O)OC9C(C1C(COC(=O)C2=CC(=C(C(=C2C2=C(C(=C(C=C2C(=O)O1)O)O)O)O)O)O)OC9OC(=O)C1=CC(=C(C(=C1)O)O)O)OC(=O)C1=CC(=C(C(=C1)O)O)O)O)O)O
C1[C@@H]2[C@H]([C@H]([C@@H]([C@@H](O2)OC(=O)C3=CC(=C(C(=C3)O)O)O)OC(=O)C4=CC(=C(C(=C4)O)O)O)OC(=O)C5=CC(=C(C(=C5)O)O)O)OC(=O)C6=CC(=C(C(=C6C7=C(C(=C(C=C7C(=O)O1)O)O)O)O)O)OC8=C(C(=C(C=C8C(=O)O[C@@H]9[C@H]([C@H]1[C@H](COC(=O)C2=CC(=C(C(=C2C2=C(C(=C(C=C2C(=O)O1)O)O)O)O)O)O)O[C@H]9OC(=O)C1=CC(=C(C(=C1)O)O)O)OC(=O)C1=CC(=C(C(=C1)O)O)O)O)O)O
CC1=C2C=CC(=CC2=C(C=C1)C)C(C)C
CC/C=C\C/C=C\C/C=C\CCCCCCCC(=O)O
C[C@H]1[C@H](C[C@H]2[C@@H]1[C@@H](OC=C2C(=O)OC)O[C@H]3[C@@H]([C@H]([C@@H]([C@H](O3)CO)O)O)O)O
CC(=CCC1=C(OC2=C(C1=O)C(=CC3=C2C=CC(O3)(C)C)O)C4=C(C=C(C=C4)O)O)C
