# Supplementary material for: Identification and validation of γ-Linolenic acid as a natural FABP5 inhibitor in hepatocellular carcinoma through deep learning and experimental approaches
Source: Front Immunol. 2026 Jan 28;17:1700347. doi: 10.3389/fimmu.2026.1700347 (PMC12891133; doi:10.3389/fimmu.2026.1700347)
Supplement: Supplementary file 4 [file DataSheet2.zip › yaoshitongyuansmiles/Sangsheng_ingredients.txt]

smi
CC(C)CCO
CC1=CC[C@H]2C[C@@H]1C2(C)C
C1=CC=C(C=C1)CO
CC(=O)O
C=CC1=CC=CC=C1
C(C(CO)O)O
COC1=C(C=CC(=C1)/C=C/CO)O
CCCCCCCCCCCCCCCCCCCCCCCCCCCCCCCCCCCCCCCCCCCC
COC1=C(C=CC(=C1)CO)O
C1=CC(=C(C=C1C2=C(C(=O)C3=C(C=C(C=C3O2)O)O)O)O)O
CC1=CC=CC=C1
CCCCC(CC)CCC
CCCCCCCCCCCCCCCCCCCCCCCCCCCC
CCCCOC(=O)C=C
C1=CC(=CC=C1/C=C\C2=CC(=CC(=C2)O)O)O
CNOC
C1=CC(=C(N=C1)Cl)O
CCCCCCCCC(=O)O
C(C(=O)O)C(CC(=O)O)(C(=O)O)O
CC[C@H](C)CO
C1[C@@H]([C@H](O[C@H]1N2C=NC3=C2N=CNC3=O)COP(=O)(O)OP(=O)(O)O)O
C1[C@@H]([C@H](O[C@H]1N2C=NC3=C2N=CNC3=O)COP(=O)([O-])OP(=O)([O-])[O-])O
C1=CC(=CC(=C1)O)CNN
CCCCCCCC/C=C\CCCCCCCC(=O)O
C[C@](CC1=CC(=C(C=C1)O)F)(C(=O)O)N
CC(=CCC/C(=C/CO)/C)C
C(=C/N)\C#N
CCCCCCCCCCCCCCCCC
CCCCCCCCCCCCCC(=O)O
CC(=CCC/C(=C/CC/C(=C/CC/C=C(\C)/CC/C=C(/C)\CCC=C(C)C)/C)/C)C
CC(=CCC[C@](C)(C=C)O)C
CC(=CCC[C@@](C)(C=C)O)C
C(CC(=O)O)C(=O)O
CC1=CC=C(C=C1)C
C/C=C/C=C/C(=O)O
CC(C)CCCO
C[C@H]1[C@@H]([C@H]([C@H]([C@@H](O1)OC[C@@H]2[C@H]([C@@H]([C@H]([C@@H](O2)OC3=C(OC4=CC(=CC(=C4C3=O)O)O)C5=CC(=C(C=C5)O)O)O)O)O)O)O)O
C1=CC(=C(C=C1O)O)C2=C(C(=O)C3=C(C=C(C=C3O2)O)O)O
CCCCCCCCCCCCCCCCCCCCC
CCCCCCCCCCCCCC
CC1=CC(=O)NC(=O)N1
CC1CC(C=C1)C
CC(=O)CCC1=CC=C(C=C1)OC(=O)C
CC1(C2CCC(O1)(CC2)C)C
C1=CC(=C(C=C1C2=[O+]C3=CC(=CC(=C3C=C2O)O)O)O)O
C1=CC(=C(C=C1C2=[O+]C3=CC(=CC(=C3C=C2O)O)O)O)O.[Cl-]
CCC1=CC=CC=C1
CCCCCCCCCCCCCCCCCCCCCCCCCCC
CCCCCCCCCCCCCCCCCCCCCCCCC
C1[C@@H]([C@H]([C@@H]([C@H](N1)CO)O)O)O
C1C(C(C(C(N1)CO)O)O)O
CC/C=C\C/C=C\C/C=C\CCCCCCCC(=O)O
