# Supplementary material for: Identification and validation of γ-Linolenic acid as a natural FABP5 inhibitor in hepatocellular carcinoma through deep learning and experimental approaches
Source: Front Immunol. 2026 Jan 28;17:1700347. doi: 10.3389/fimmu.2026.1700347 (PMC12891133; doi:10.3389/fimmu.2026.1700347)
Supplement: Supplementary file 4 [file DataSheet2.zip › yaoshitongyuansmiles/Dangshen_ingredients.txt]

smi
C(CCCC(=O)O)CCCC(=O)O
C1=CC(=CC=C1C2=CC(=O)C3=C(C=C(C=C3O2)O)O)O
CCCCC1CCCCC1
CC1=CC[C@H]2C[C@@H]1C2(C)C
CCCCCCCCCCCCCCCCCO
C[C@@H]1[C@H]([C@@H]([C@H](N1C)C2=CC(=C(C=C2)OC)OC)O)O
CCCCCCCCCCCCCCC(=O)OC
CC(=O)O[C@@H]1CC(=C)[C@@H](CC[C@@]2([C@H](O2)[C@@H]3[C@@H]1C(=C)C(=O)O3)C)OO
CCCCCCCC(=O)O
CCCCCC(=O)O
C1=CC=C2C(=C1)C3=C(N2)C=NC=C3
CC[C@H](/C=C/[C@@H](C)[C@H]1CC[C@@H]2[C@@]1(CC[C@H]3C2=CC[C@@H]4[C@@]3(CC[C@@H](C4)O)C)C)C(C)C
CC1=CCC(=CC1)[C@H](C)CCC=C(C)C
CC1=CCC(=CC1)C(C)CCC=C(C)C
CC1=CC=CC2=CC=CC=C12
CCCCCCCCCCCCCCCCCC(=O)O
C1(=C(NC(=O)NC1=O)C(=O)O)F
C1=CC(=C(C=C1C2=CC(=O)C3=C(C=C(C=C3O2)O[C@H]4[C@@H]([C@H]([C@@H]([C@H](O4)CO)O)O)O)O)O)O
CC1(C2CCC1(C(C2)O)C)C
CC[C@@H](/C=C/[C@@H](C)[C@H]1CC[C@@H]2[C@@]1(CC[C@H]3C2=CC[C@@H]4[C@@]3(CC[C@@H](C4)O)C)C)C(C)C
CCCCCCCCCCCCCCCCCC(=O)OC
C1C(=NC=CO1)C(=O)O
CC(=O)C1=C(C=C2C(=C1)C=CC(O2)(C)C)OC
CCO[C@@]1([C@H]([C@@H]([C@H](O1)CO)O)O)CO
CC1=C[C@@H](CC([C@H]1/C=C/C(=C/C=C/C(=C/C=C/C=C(\C)/C=C/C=C(\C)/[C@@H]2C=C3[C@](O2)(C[C@H](CC3(C)C)O)C)/C)/C)(C)C)O
C1=CC(=C(C=C1C2=CC(=O)C3=C(C=C(C=C3O2)O)O)O)O
CCCCCCCCCCCCCCCC(=O)O
COC1=C(C(=C2COC3=CC(=CC4=C3C2=C1CC4)O)O)OC
C[S@@](=O)CCCCN=C=S
CN1C=CC(=C(C1=O)C#N)OC
CCCCCCO
COC1=C(C=C2C(=C1)C(=O)C(=CO2)C3=CC=C(C=C3)O)O
COC1=C(C=C2C(=C1O)C(=O)C(=CO2)C3=CC=C(C=C3)O)O[C@H]4[C@@H]([C@H]([C@@H]([C@H](O4)CO)O)O)O
COC1=CC(=CC(=C1O[C@H]2[C@@H]([C@H]([C@@H]([C@H](O2)CO)O)O)O)OC)/C=C/CO
COC1=CC(=CC(=C1O)OC)C=O
CCCCCCCCCCCCCCCCC
C1=CC=C2C(=C1)C3=C(N2)C(=NC=C3)C4=CC=C(O4)CO
CCCCC/C=C\C/C=C\CCCCCCCC(=O)OC
CCCCCCCCCCCCCC=C
C/C/1=C\CC2=C(C/C(=C/C(C1)OC)/C)OC=C2C
CCCCCCCCCCCCCCCC(=O)OC
CCCCCC=CCC=CCCCCCCCCCC(=O)OC
CCCCC/C=C/C/C=C/CCCCCCCCCC(=O)OC
COC1=CC(=CC(=C1O)OC)C2C3COC(C3CO2)C4=CC(=C(C(=C4)OC)O)OC
CCCCCCCCCCCCCCCCCCCCCC
CCCCCCCCCCCC=O
CCCCCCOC1C(C(C(C(O1)CO)O)O)O
COC1=CC(=CC2=C1OCO2)CC=C
C1=CC(=CN=C1)C(=O)O
C[C@H]1C(=O)CC[C@@H]2[C@@]1(CC[C@H]3[C@]2(CC[C@@]4([C@@]3(CC[C@@]5([C@H]4CC(CC5)(C)C)C)C)C)C)C
CC1=CC=C(C=C1)C(C)CCC=C(C)C
CC[C@H](/C=C/[C@@H](C)[C@H]1CC[C@@H]2[C@@]1(CC[C@H]3[C@H]2CC=C4[C@@]3(CC[C@@H](C4)OC(=O)/C=C/C5=CC(=C(C=C5)O)OC)C)C)C(C)C
CC[C@H](CC[C@@H](C)[C@H]1CC[C@@H]2[C@@]1(CC[C@H]3C2=CCC4[C@@]3(CC[C@@H](C4)O)C)C)C(C)C
CC[C@H](CC[C@@H](C)[C@H]1CC[C@@H]2[C@@]1(CC[C@H]3C2=CC[C@@H]4[C@@]3(CC[C@@H](C4)O)C)C)C(C)C
CC(C)(C)C1=CC=CC=C1
CCCCCCCCCCCC(=O)O
C[C@]12CCC(C[C@H]1[C@@]3(CC[C@@H]4[C@]5(CCC(=O)C([C@@H]5CC[C@]4(C3=CC2)C)(C)C)C)C)(C)C
CCCCCCCCCCCCCCCCCCCCC(=O)O
COCC1=CC=C(O1)C=O
CCCCCCCCCCCCCCCCCCCCC
CC1=CC=C(C=C1)[C@@H](C)CCC=C(C)C
CC/C=C/CC/C=C/CO
C[C@](CC(=O)O)(CC(=O)OC/C=C/C1=CC(=C(C(=C1)OC)O[C@H]2[C@@H]([C@H]([C@@H]([C@H](O2)CO)O)O)O)OC)O[C@H]3[C@@H]([C@H]([C@@H]([C@H](O3)CO)O)O)O
CC(CC(=O)O)(CC(=O)OC/C=C/C1=CC(=C(C(=C1)OC)O[C@H]2[C@@H]([C@H]([C@@H]([C@H](O2)CO)O)O)O)OC)O[C@H]3[C@@H]([C@H]([C@@H]([C@H](O3)CO)O)O)O
CC(CC(=O)O)(CC(=O)OCC=CC1=CC(=C(C(=C1)OC)OC2C(C(C(C(O2)CO)O)O)O)OC)OC3C(C(C(C(O3)CO)O)O)O
CCCC(=O)O
C1=CC=C2C(=C1)C3=C(C(=O)C4=CC=CC=C4O3)C(=O)O2
CCCC/C=C/C=C/C=O
CCCCC=CC=CC=O
CCCCCCCCCCCCCCC(=O)O
CC(C)CCCCCOC(=O)C1=CC=CC=C1C(=O)OCCCCCC(C)C
CC[C@H](/C=C/[C@@H](C)[C@H]1CC[C@@H]2[C@@]1(CC[C@H]3C2=CC[C@@H]4[C@@]3(CC[C@@H](C4)O[C@H]5[C@@H]([C@H]([C@@H]([C@H](O5)CO)O)O)O)C)C)C(C)C
COC1=C(C2=C(C=C1O)OC=C(C2=O)C3=CC=C(C=C3)O)O
C/C=C/1\CNC2CC3(C4CC1C2CO4)C5=C(C=C(C=C5)O)N(C3=O)OC
C/C=C/1\CN[C@H]2C[C@@]3([C@H]4C[C@@H]1[C@@H]2CO4)C5=C(C=C(C=C5)O)N(C3=O)OC
CC=C1CNC2CC3(C4CC1C2CO4)C5=C(C=C(C=C5)O)N(C3=O)OC
C/C=C/1\CNC2C[C@@]3([C@@H]4C[C@@H]1C2CO4)C5=C(C=C(C=C5)O)N(C3=O)OC
CC[C@H](CC[C@@H](C)[C@H]1CC[C@@H]2[C@@]1(CC[C@H]3[C@H]2CC(=O)[C@@H]4[C@@]3(CCC(=O)C4)C)C)C(C)C
CC[C@H](CC[C@@H](C)C1CCC2[C@@]1(CCC3C2CC(=O)[C@@H]4[C@@]3(CCC(=O)C4)C)C)C(C)C
C[C@@]1(CC[C@@H]2C(=C1)CC[C@H]3[C@]2(CC[C@H](C3(C)C)O[C@H]4[C@@H]([C@H]([C@@H]([C@H](O4)CO)O)O)O)C)[C@H](CO)O
CC1(C2CCC3=CC(CCC3C2(CCC1OC4C(C(C(C(O4)CO)O)O)O)C)(C)C(CO)O)C
C[C@@]1(CCC2C(=C1)CCC3[C@]2(CCC(C3(C)C)OC4C(C(C(C(O4)CO)O)O)O)C)C(CO)O
