# Supplementary material for: Identification and validation of γ-Linolenic acid as a natural FABP5 inhibitor in hepatocellular carcinoma through deep learning and experimental approaches
Source: Front Immunol. 2026 Jan 28;17:1700347. doi: 10.3389/fimmu.2026.1700347 (PMC12891133; doi:10.3389/fimmu.2026.1700347)
Supplement: Supplementary file 4 [file DataSheet2.zip › yaoshitongyuansmiles/Heizhima_ingredients.txt]

smi
C1=C(C=C(C(=C1O)O)O)C(=O)O
CC1=CC(=C(C=C1C)C)C
CC(C)CCO
C1=CC=C(C(=C1)O)O
CC1=CC[C@H]2C[C@@H]1C2(C)C
CCCCCCC(CC)CCC
CCCCC(C)CCC
CC(C)/C=C/C=C(/C)\C=C
CCC1=NC=C(N=C1C)C
CCCC(C)C
CC1=CN=C(C(=N1)C)C
CCC1=NC=C(N=C1)C
CCCCCCCCCCCCC
CCCCC(C)C(C)CCC
COC1=CC(=CC(=C1O[C@H](CO)[C@H](C2=CC(=C(C=C2)O[C@H]3[C@@H]([C@H]([C@@H]([C@H](O3)CO)O)O)O)OC)O)OC)/C=C/CO
COC1=CC(=CC(=C1OC(CO)C(C2=CC(=C(C=C2)OC3C(C(C(C(O3)CO)O)O)O)OC)O)OC)/C=C\CO
COC1=CC(=CC(=C1O[C@@H](CO)C(C2=CC(=C(C=C2)O[C@H]3[C@@H]([C@H]([C@@H]([C@H](O3)CO)O)O)O)OC)O)OC)/C=C/CO
CC1=CC=CC=C1
CCCCCC(C)C
CCCCCCCCCCCCCC#N
CC(C)(C)C1=CC(=C(C=C1)O)C(C)(C)C
COC1=C(C=CC(=C1)O[C@@H]2[C@H]3CO[C@@H]([C@H]3CO2)C4=CC5=C(C=C4)OCO5)O
CCCC(C)CCCC(C)CCC
CCCCCCCCC(C)CCC
CCOC(=O)C(C)C
CCOC1=CC(=C(C=C1CC(C)N)OCC)OCC
CCCCCO
CC(C)CO
CC(C)CC(C)C(C)C
CCCCC(C)CCC(C)CCC
CC1=CC=CN1
CCCCCCCCCCCCCCCCCCCC(=O)O
C1[C@H]2[C@H](CO[C@@H]2OC3=CC4=C(C=C3)OCO4)[C@H](O1)C5=CC6=C(C=C5)OCO6
C1OC2=C(O1)C=C(C=C2)O
CCCCC(C)CC(C)CCCC
CC(=O)C(=O)C
CCCCCCC/C=C/C(=O)OC
CCCCCC(=O)C
CCCCCCCC/C=C\CCCCCCCC(=O)O
CC(=CC/C=C(\C)/C=C)C
CC(C)CC=O
CCC(=O)OCC
COC1=C(C(=C2C(=C1)OC(=CC2=O)C3=CC(=C(C=C3)O)O)O)O[C@H]4[C@@H]([C@H]([C@@H]([C@H](O4)CO)O)O)O
C([C@@H]1[C@@H]([C@@H]([C@H]([C@H](O1)OC[C@@H]2[C@H]([C@@H]([C@](O2)(CO)O[C@@H]3[C@@H]([C@H]([C@@H]([C@H](O3)CO)O)O)O)O)O)O)O)O)O
CCCCCCCCCCCCCCCCCCN=C=O
CCCCCCC
CC1=CC=C(C=C1)C
CC1=CN=C(C=N1)C
C([C@@H]1[C@@H]([C@@H]([C@H]([C@H](O1)OC[C@@H]2[C@@H]([C@@H]([C@H]([C@H](O2)OC[C@@H]3[C@H]([C@@H]([C@](O3)(CO)O[C@@H]4[C@@H]([C@H]([C@@H]([C@H](O4)CO)O)O)O)O)O)O)O)O)O)O)O)O
CCC(=O)C
CCCCCCCCCCCCCCCCCCCCCC(=O)[O-]
CCCCCCCCCCC(C)CC
CCCCCCCC(CCC)CCCCC
CC(=CCCC(=C)C=C)C
CCC(CC)C(=O)O
CC1=CC=CC=C1C(C)C
CCCCCCCCC
CC1=CN=CC(=N1)C
CCCCC(=O)OCC
CCCCCCC(C)C(C)C
CCCCCCCC/C=C\CCCCCCCCCC(=O)O
CC1=CCC2(C1C2)C(C)C
CC1=NC=CN=C1
CCCCCCCCCCCCCCCC(=O)OC[C@H](COP(=O)([O-])OCC[N+](C)(C)C)OC(=O)CCCCCCC/C=C\C/C=C\CCCCC
CCCCCCCCCCCCCCCC(=O)OC[C@H](COP(=O)([O-])OCC[N+](C)(C)C)OC(=O)CCCCCCC/C=C/C/C=C/CCCCC
CCCCCCCCCCCCCCCC(=O)OCC(COP(=O)([O-])OCC[N+](C)(C)C)OC(=O)CCCCCCCC=CCC=CCCCCC
CCCCCCCCCCCCCCCC(=O)OC[C@H](COP(=O)([O-])OCC[N+](C)(C)C)OC(=O)CCCCCCCC=CCC=CCCCCC
C[C@@]12[C@H]3[C@@H](OC=C([C@]3([C@@H]([C@@H]1O2)O)O)C(=O)OC)O[C@H]4[C@@H]([C@H]([C@@H]([C@H](O4)CO)O)O)O
CC1=C(C(=C(C=C1)C)C)C
COC1=C(C(=C2C(=C1)OC(=CC2=O)C3=CC(=C(C=C3)O)O)O)O
