# Supplementary material for: Identification and validation of γ-Linolenic acid as a natural FABP5 inhibitor in hepatocellular carcinoma through deep learning and experimental approaches
Source: Front Immunol. 2026 Jan 28;17:1700347. doi: 10.3389/fimmu.2026.1700347 (PMC12891133; doi:10.3389/fimmu.2026.1700347)
Supplement: Supplementary file 4 [file DataSheet2.zip › yaoshitongyuansmiles/Heye_ingredients.txt]

smi
CN1CCC2=CC(=C(C=C2[C@H]1CC3=CC=C(C=C3)O)O)OC
CC/C=C/C=O
C[C@H](CCC=C(C)C)[C@H]1CC[C@@]2([C@@]1(CC[C@]34[C@H]2CC[C@@H]5[C@]3(C4)CC[C@@H](C5(C)C)O)C)C
CC(=CCC/C(=C/C/C=C(\C)/C=C)/C)C
CCCCCCC#CCC
C1=C(C=C(C(=C1O)O)O)C(=O)O
C1C2CC3CC1CC(C2)C3
C[C@@H]1CC[C@@]2(CC[C@@]3(C(=CC[C@H]4[C@]3(C[C@H]([C@@H]5[C@@]4(C[C@H]([C@@H]([C@@]5(C)CO)O)O)C)O)C)[C@@H]2[C@H]1C)C)C(=O)O
C([C@H]([C@H]([C@@H]([C@H](C(=O)O)O)O)O)O)O
CC1=CC[C@H](C1(C)C)CC=O
CCCCCCCCCCCCCCCCCCCCCCCCCCCC
C1=CC(=C(C=C1C2=C(C(=O)C3=C(C=C(C=C3O2)O)O)O[C@H]4[C@@H]([C@H]([C@@H]([C@H](O4)CO)O)O)O)O)O
C1=CC(=C(C=C1[C@@H]2[C@H]([C@@H](C3=C(C=C(C=C3O2)O)O)O)O)O)O
C1=CC(=C(C=C1C2=C(C(=O)C3=C(C=C(C=C3O2)O)O)O)O)O
CCCCCCCCCCCCCCCCCC(=O)O
C1CN[C@@H]2CC3=CC=CC=C3C4=C2C1=CC5=C4OCO5
C1=CC=CC=C1
C1CCC/C=C\CC1
C(C(=O)O)C(CC(=O)O)(C(=O)O)O
CCOC(=O)CC(C(=O)OCC)SP(=S)(OC)OC
CCCCCCC#CC(=O)O
CC/C=C\CCO
CN1CCC2=CC(=C(C3=C2[C@H]1CC4=CC=CC=C43)OC)OC
C/C/1=C\CCC(=C)[C@H]2CC([C@H]2CC1)(C)C
C1=CC(=C(C=C1C2=C(C(=O)C3=C(C=C(C=C3O2)O)O)O[C@H]4[C@@H]([C@H]([C@@H]([C@H](O4)C(=O)O)O)O)O)O)O
CCCCCCCCCCCCCCCC(=O)O
CCCC=CC=O
CCCCCCO
CCCCCCCCCCCCCC(=O)O
C1=CC(=CC=C1C2=C(C(=O)C3=C(C=C(C=C3O2)O)O)O)O
COC1=C(C2=C3[C@@H](CC4=CC=CC=C42)NCCC3=C1)OC
C1=CC(=CC=C1C(=O)O)O
C1=CC(=CC=C1C(=O)O)[O-]
C1=CC=C(C(=C1)C(=O)O)O
CCCCCCCCCCCCCCCCCCCCO
C1=CC(=C(C=C1C2=C(C(=O)C3=C(C=C(C=C3O2)O)O)O[C@H]4[C@@H]([C@H]([C@@H]([C@H](O4)C(=O)O)O[C@H]5[C@@H]([C@H]([C@@H]([C@H](O5)CO)O)O)O)O)O)O)O
C1=CC(=C(C=C1C2=C(C(=O)C3=C(C=C(C=C3O2)O)O)O[C@H]4[C@@H]([C@H]([C@H]([C@H](O4)CO)O)O)O)O)O
C1=CC(=C(C=C1C2=C(C(=O)C3=C(C=C(C=C3O2)O)O)O[C@H]4[C@@H]([C@H]([C@H]([C@H](O4)CO)O)O)O)O)[O-]
CN1CCC2=CC(=C(C3=C2C1=CC4=CC=CC=C43)OC)OC
CCCCCCCCCCCCCCCCCCCC(CCCCCCCCC)O
C1=CC(=CC=C1C2=C(C(=O)C3=C(C=C(C=C3O2)O)[O-])O[C@H]4[C@@H]([C@H]([C@@H]([C@H](O4)CO)O)O)O)O
CN1CCC2=CC(=C(C3=C2[C@H]1CC4=CC=CC=C43)OC)O
C[C@]12CCCC([C@@H]3[C@H]1CC[C@@H]3C2=C)(C)C
C1=C(C=C(C(=C1O)O)O)C2=C(C(=O)C3=C(C=C(C=C3O2)O)O)O[C@H]4[C@@H]([C@H]([C@@H]([C@H](O4)CO)O)O)O
CN1CCC2=CC(=C(C=C2[C@H]1CC3=CC=C(C=C3)O)OC)OC
CN1CCC2=CC(=C(C=C2C1CC3=CC=C(C=C3)O)OC)OC
CN1CCC2=CC(=C(C=C2[C@@H]1CC3=CC=C(C=C3)O)OC)OC
C1=CC=C(C=C1)NC2=CC=CC=C2
C1=C(C=C(C(=C1O)O)O)C2C(C(C3=C(C=C(C=C3O2)O)O)O)O
C1=C(C=C(C(=C1O)O)O)[C@@H]2[C@H]([C@H](C3=C(C=C(C=C3O2)O)O)O)O
C1=C(C=C(C(=C1O)O)O)[C@H]2[C@H]([C@@H](C3=C(C=C(C=C3O2)O)O)O)O
CCCCCCCCCCCCCCCCCCCCCCCCCCC
CCCCCCCCCCCO
COC1=C(C=CC(=C1)CO)O[C@H]2[C@@H]([C@H]([C@@H]([C@H](O2)CO)O)O)O
COC[C@@H]1[C@H]([C@H]([C@@H](O1)N2C=NC3=C(N=CN=C32)N)O)O
CN1CCC2=CC3=C(C4=C2[C@H]1CC5=CC=CC=C54)OCO3
CN1CCC2=CC3=C(C4=C2C1CC5=CC=CC=C54)OCO3
