# Supplementary material for: Identification and validation of γ-Linolenic acid as a natural FABP5 inhibitor in hepatocellular carcinoma through deep learning and experimental approaches
Source: Front Immunol. 2026 Jan 28;17:1700347. doi: 10.3389/fimmu.2026.1700347 (PMC12891133; doi:10.3389/fimmu.2026.1700347)
Supplement: Supplementary file 4 [file DataSheet2.zip › yaoshitongyuansmiles/Jianghuang_ingredients.txt]

smi
C/C=C/C1=CC=C(C=C1)OC
CC1=CC=C(C=C1)C(C)CCC=C(C)C
CC1(C2CCC(O1)(CC2)C)C
CC1=CC(=O)C(=C(C)C)CC2(C1CCC2(C)O)O
CC1=CC=C(C=C1)C(C)CC(C=C(C)C)O
COC1=C(C=CC(=C1)CCC(=O)CC(=O)/C=C/C2=CC(=C(C=C2)O)OC)O
CC[C@H](/C=C/[C@@H](C)[C@H]1CC[C@@H]2[C@@]1(CC[C@H]3[C@H]2CC=C4[C@@]3(CC[C@@H](C4)O)C)C)C(C)C
CC1=CC[C@H](CC1)C(=C)CCC=C(C)C
CC(=CCCC1(C2CCC(=C)C1C2)C)C
CC1=CC(=C(C=C1)C(C)CC(=O)C=C(C)C)O
CC1=C[C@H](C(C[C@H]1O)[C@@H](C)CCC=C(C)C)O
C[C@@H]1CC[C@@H]2[C@]13CC=C([C@H](C3)C2(C)C)C
C[C@H](CC[C@@H](C)C(C)C)[C@H]1CC[C@@H]2[C@@]1(CC[C@H]3[C@H]2CC=C4[C@@]3(CC[C@@H](C4)O)C)C
CC(C)(C1=CC=CC=C1)C(C)(C)C2=CC=CC=C2
CC1=C(C=C(C=C1)[C@@H](C)CC(=O)C=C(C)C)O
CC1=C(C=C(C=C1)C(C)CC(=O)C=C(C)C)O
C/C/1=C\CC(=C(C)C)C(=O)C/C(=C/CC1)/C
C/C/1=C/CC(=C(C)C)C(=O)C/C(=C\CC1)/C
CC(=C1C[C@H]2[C@@H](CC[C@@]2(C)O)[C@@](CC1=O)(C)O)C
CC(=C1CC2C(CCC2(C)O)C(CC1=O)(C)O)C
CC(=C1C[C@H]2[C@@H](CC[C@]2(C)O)[C@](CC1=O)(C)O)C
CC(=C1C[C@@H]2[C@H](CC[C@@]2(C)O)[C@@](CC1=O)(C)O)C
COC1=C(C=CC(=C1)/C=C\C(=O)CC(=O)/C=C\C2=CC(=C(C=C2)O)OC)O
C[C@]12CC[C@H](C1(C)C)C[C@H]2O
C1=CC(=CC=C1/C=C/C(=O)CC(=O)/C=C/C2=CC=C(C=C2)O)O
CC(CC(=O)C=C(C)C)C1CCC(=C)C=C1
