# Supplementary material for: Identification and validation of γ-Linolenic acid as a natural FABP5 inhibitor in hepatocellular carcinoma through deep learning and experimental approaches
Source: Front Immunol. 2026 Jan 28;17:1700347. doi: 10.3389/fimmu.2026.1700347 (PMC12891133; doi:10.3389/fimmu.2026.1700347)
Supplement: Supplementary file 4 [file DataSheet2.zip › yaoshitongyuansmiles/Zisu_ingredients.txt]

smi
COC1=C(C=CC(=C1)C=C)O
CC1=CC[C@H]2C[C@@H]1C2(C)C
CCCCCCCCCCCCCCCCCCCCCCCCCCCCCCCCCCCC
CC(=CCC/C(=C/CC/C(=C/CC/C=C(/CC/C=C(/CCC=C(C)C)\C)\C)/C)/C)C
CCCCCCCCCC=O
CC(=C)C1CCC(=CC1)CO
C1=CC(=C(C=C1C=O)O)O
CC(=O)C1=CC=CC=C1
C/C/1=C/C/C=C(\C/C=C\C(CC1)(C)C)/C
CCCCC/C=C\C/C=C\C/C=C\CCCCC(=O)O
CC1=C[C@H]2[C@H](CC1)C(=C)CC[C@@H]2C(C)C
CC(=CCC/C(=C\CCC(C)(C=C)O)/C)C
CC1=CC[C@H]2C[C@@H]1[C@]2(C)CCC=C(C)C
C1=CC(=CC=C1/C=C/C(=O)OC[C@@H]2[C@H]([C@@H]([C@H]([C@@H](O2)OC3=C([O+]=C4C=C(C=C(C4=C3)O[C@H]5[C@@H]([C@H]([C@@H]([C@H](O5)COC(=O)CC(=O)O)O)O)O)O)C6=CC(=C(C=C6)O)O)O)O)O)O
C1=CC(=CC=C1/C=C/C(=O)OCC2[C@H](C(C([C@@H](O2)OC3=C([O+]=C4C=C(C=C(C4=C3)O[C@H]5C([C@H]([C@@H](C(O5)COC(=O)CC(=O)O)O)O)O)O)C6=CC(=C(C=C6)O)O)O)O)O)O
CC(=CCC/C(=C/C(=O)OC)/C)C
C[C@@H]1CC[C@H]([C@H]2[C@]13[C@@H]2C(=C)CC3)C(C)C
C1=CC=C(C=C1)[C@@H](C#N)O[C@H]2[C@@H]([C@H]([C@@H]([C@H](O2)CO)O)O)O
C1=CC=C(C=C1)/C=C/C=O
CCCCCCCCCCCCCCCCCCCC(=O)O
C1=CC(=C(C=C1C2=CC(=O)C3=C(C=C(C=C3O2)O)O)O)O
CC(C)CCC(=O)C1=COC=C1
CC(=CCC/C(=C\C=O)/C)C
CCCCCCCCCCCCCC(=O)O
C/C=C/C1=CC(=C(C=C1OC)OC)OC
CC=CC1=CC(=C(C=C1OC)OC)OC
CC(C)C1=C[C@@H]([C@@](CC1)(C)C=C)C(=C)C
CC(C)C1=CC(C(CC1)(C)C=C)C(=C)C
CC(C)C1=CC([C@@](CC1)(C)C=C)C(=C)C
CCCC(CCC=C)O
C=CCC1=CC2=C(C=C1)OCO2
CC(C)C=O
CC1=CC(=O)[C@@H](CC1)C(C)C
CCCCCCCC/C=C\CCCCCCCC(=O)O
CCC1=CC(=C(C=C1)O)OC
CCC/C=C/CO
CC(=CCC/C(=C\CO)/C)C
COC1=C(C=C(C=C1)CC=C)OC
CC(C)CCCC(C)CCCC(C)CCCC(=O)C
CCCCCCCCCCCCCCC=O
CC(=CCC/C(=C\CCC(=C)C=C)/C)C
CCO/C=C/1\C(=O)OC(=N1)C2=CC=CC=C2
CCOC=C1C(=O)OC(=N1)C2=CC=CC=C2
CC(=C)[C@@H]1CC[C@@]([C@H](C1)C(=C)C)(C)C=C
CCCCCCCCCCCCCCCCCCCCCCCCCCCCC
CC(=CCC/C(=C/C=O)/C)C
CC(=CC/C=C(/C)\C=C)C
COC(=O)C1=CC(=C(C=C1)O)O
CCC1=CC=CC=C1
C/C=C/C(=O)C1=C(C=CCC1(C)C)C
COC1=CC(=CC(=C1OC)OC)CC=C
CCCCCCCCCCCCCCC(=O)O
CC(C)[C@H]1CCC(=C)C=C1
CCCCCCCCCCCCCCCCCCCCCCCCCCCCCCCCC
C1=CC(=C(C=C1/C=C/C(=O)O)O)O
C[C@@H]1CC[C@@H]2[C@@H]1[C@H]3[C@H](C3(C)C)CC[C@@]2(C)O
CC1CCC2C1C3C(C3(C)C)CCC2(C)O
C[C@H]1CC[C@@H]2[C@@H]1[C@@H]3[C@H](C3(C)C)CC[C@@]2(C)O
CC1CC[C@@H]2[C@@H]1[C@H]3[C@H](C3(C)C)CC[C@@]2(C)O
CC1=CC=C(C=C1)C(C)C
C1=CC=C2C=CC=CC2=C1
CC(C)CCO
CCCCC1=CC=CC=C1
COC1=CC=CC=C1O
CC(=CCC/C(=C/CCC(=O)C)/C)C
C[C@@H]1CC[C@@H]2[C@]13CC[C@@]([C@H](C3)C2(C)C)(C)O
CC1([C@H]2CC[C@H](C2)C1=C)C
CC(=CCC/C(=C\COC(=O)C)/C)C
CC(=CCCC(=CCOC(=O)C)C)C
CC(=CCC/C(=C/COC(=O)C)/C)C
C[C@@H]1CC[C@H]([C@H]2[C@]13[C@@H]2C(=CC3)C)C(C)C
CC1CCC(C2C13C2C(=CC3)C)C(C)C
C[C@@H]1CC[C@H]([C@H]2C13[C@@H]2C(=CC3)C)C(C)C
C[C@@H]1CC[C@H]([C@H]2C13C2C(=CC3)C)C(C)C
C[C@@H]1CCC([C@H]2[C@]13C2C(=CC3)C)C(C)C
C[C@@H]1CC[C@H](C2[C@@]13[C@H]2C(=CC3)C)C(C)C
CC1=CC[C@](CC1)(C(C)C)O
C1=CC(=CC=C1C2=CC(=O)C3=C(C=C(C=C3O2)O[C@H]4[C@@H]([C@H]([C@@H]([C@H](O4)CO)O)O)O)O)O
CC1=CC[C@H](CC1=O)C(=C)C
C/C/1=C/CCC(=C)[C@H]2CC([C@@H]2CC1)(C)C
CCCCCC/C=C\CCCCCCCC(=O)O
C[C@@H]1CCC(=C(C)C)C(=O)C1
CCCCCCCCCCCCCCCCCCCCCCCCCCCC
CC1=C(OC=C1)C(=O)CC(C)C
C1=CC(=CC=C1/C=C/C(=O)OC[C@@H]2[C@H]([C@@H]([C@H]([C@@H](O2)OC3=C([O+]=C4C=C(C=C(C4=C3)O[C@H]5[C@@H]([C@H]([C@@H]([C@H](O5)CO)O)O)O)O)C6=CC(=C(C=C6)O)O)O)O)O)O
C1=CC(=CC=C1/C=C/C(=O)OC[C@@H]2[C@H]([C@@H]([C@H]([C@@H](O2)OC3=C([O+]=C4C=C(C=C(C4=C3)O[C@H]5[C@@H]([C@H]([C@@H]([C@H](O5)CO)O)O)O)O)C6=CC(=C(C=C6)O)O)O)O)O)O.[Cl-]
CC(=CCC/C(=C/C#N)/C)C
C/C=C/C=C/C=O
CCC1=CC(=CC=C1)O
CC(=CCC/C(=C/C/C=C(\C)/C=C)/C)C
C1=CC(=C(C=C1C2=COC3=CC(=CC(=C3C2=O)O)O)O)O
C/C/1=C\CC(=C(C)C)C(=O)C/C(=C/CC1)/C
C/C/1=C/CC(=C(C)C)C(=O)C/C(=C\CC1)/C
C1=CC=C(C=C1)CC=O
CC1=CC[C@@H](C=C1)[C@@H](C)CCC=C(C)C
CCCCCCCCCCC=C
CC1=C[C@H]2[C@@H](CC[C@]([C@@H]2CC1)(C)O)C(C)C
CCCCCCCCC=O
CCCCC/C=C\CCCC/C=C\CCCCCCC(=O)O
CC(C)CC=O
CCCCCCCCCCCCCCCC(=O)OC
C[C@@H]1CC[C@@]2(CC[C@@]3(C(=CC[C@H]4[C@]3(CC[C@@H]5[C@@]4(C[C@H]([C@@H](C5(C)C)O)O)C)C)[C@@H]2[C@]1(C)O)C)C(=O)O
CC(=CCC[C@](C)(C=C)O)C
CC(=CCC[C@@](C)(C=C)O)C
C1=CC(=C(C=C1C2=C(C=C3C(=CC(=CC3=[O+]2)O)O[C@H]4[C@@H]([C@H]([C@@H]([C@H](O4)CO)O)O)O)O[C@H]5[C@@H]([C@H]([C@@H]([C@H](O5)CO)O)O)O)O)O
C[C@]12CC[C@H](C1(C)C)C[C@H]2O
C1=CC(=CC=C1C2=CC(=O)C3=C(C(=C(C=C3O2)O[C@H]4[C@@H]([C@H]([C@@H]([C@H](O4)C(=O)O)O)O)O)O)O)O
CC1=CC[C@H]2[C@H]3[C@@H]1[C@@]2(CC[C@H]3C(C)C)C
CC1=CCC2C3C1C2(CCC3C(C)C)C
CC1=CC[C@H]2[C@H]3C1[C@]2(CC[C@H]3C(C)C)C
CC1=CCC2[C@H]3[C@@H]1[C@@]2(CC[C@H]3C(C)C)C
CC1=CC[C@H]2[C@H]3C1[C@@]2(CCC3C(C)C)C
CC(=C)C1CCC(=C)CC1
CCCCCC/C=C/C=O
CCCCCCCCCCCC(=O)O
C[C@]12CC[C@@H](C([C@@H]1CC[C@@]3([C@@H]2CC=C4[C@]3(CC[C@@]5([C@H]4CC(CC5)(C)C)C(=O)O)C)C)(C)C)O
CC(=C)[C@@H]1CC[C@@]([C@@H](C1)C(=C)C)(C)C=C
C1=CC(=O)OC2=CC(=C(C=C21)O)O
CC1=CC[C@H](CC1)C(=C)CCC=C(C)C
CCCCCCCCCCCCCCCCCCCCCCCC
CC1=NC=CN=C1
CCCCCC(=O)C1=CC=CO1
CCCCCC(=O)CC
CC(=C)C1CCC(CC1)COC2C(C(C(C(O2)CO)O)O)O
CC(=CCC/C(=C/CC[C@@](C)(C=C)O)/C)C
CCCCCCCC(=O)O
CC1([C@H]2CCC(=C)[C@@H]1C2)C
CC1=CC(=O)[C@H]2C[C@@H]1C2(C)C
CC[C@@H](CC[C@@H](C)[C@H]1CC[C@@H]2[C@@]1(CC[C@H]3[C@H]2CC=C4[C@@]3(CC[C@@H](C4)O)C)C)C(C)C
CC1CCC(C(C1)O)C(C)C
C1=CC(=CC=C1C2=CC(=O)C3=C(O2)C=C(C(=C3O)O)O)O
CC1=C[C@@H]2[C@@H](CCC(=C2CC1)C)C(C)C
CC1=CC2C(CCC(=C2CC1)C)C(C)C
CC1=C[C@H]2[C@@H](CCC(=C2CC1)C)C(C)C
CC1=C[C@H]2[C@H](CCC(=C2CC1)C)C(C)C
CCCCCCCCCC(C)CCCC
C1=CC=C(C=C1)[C@H](C#N)O
C[C@@]1(CC[C@@H]2[C@@H]1[C@H]3[C@H](C3(C)C)CCC2=C)O
C1=CC(=C(C=C1C2=CC(=O)C3=C(C=C(C=C3O2)O[C@H]4[C@@H]([C@H]([C@@H]([C@H](O4)CO)O)O)O)O)O)O
CCCCC[C@@H](C=C)O
C1=CC=C2C(=C1)C=CC3=CC=CC=C32
C[C@@]12CC[C@@H]3[C@H](CC3(C)C)C(=C)CC[C@H]1O2
CC1=CC(=C(C=C1)O)OC
C=CCCCCCCCCCCCCCCC=O
CC/C=C\C/C=C\C/C=C\CCCCCCCC(=O)OC
CCCCCCCCCCCCCCCC
C/C=C/C1=CC=C(C=C1)OC
COC1=C(C(=CC=C1)OC)O
CO[C@@H]1[C@@H]([C@H]([C@H]([C@H](O1)CO)O)O)O
CCCCCCCCCCC
COC(=O)C1=CC=CC=C1
C/C/1=C\CCC(=C)/C=C/[C@@H](CC1)C(C)C
C/C/1=C/CCC(=C)/C=C\C(CC1)C(C)C
C/C/1=C\CCC(=C)/C=C/C(CC1)C(C)C
CC1=CCCC(=C)C=CC(CC1)C(C)C
C/C/1=C/CCC(=C)/C=C\[C@@H](CC1)C(C)C
C/C/1=C\CCC(=C)/C=C/[C@H](CC1)C(C)C
CC1=CCCC(=C)/C=C/[C@@H](CC1)C(C)C
C/C/1=C\CCC(=C)C=CC(CC1)C(C)C
CC1=C(C=C(C=C1)C(C)C)O
CC(C)COC(=O)C1=CC=CC=C1C(=O)OCC(C)C
C[C@@H](CCC[C@@H](C)CCC/C(=C/CO)/C)CCCC(C)C
CC(C)CCCC(C)CCCC(C)CCC/C(=C/CO)/C
CC(C)CCCC(C)CCCC(C)CCCC(=CCO)C
CC(C)CCCC(C)CCCC(C)CCC/C(=C\CO)/C
C[C@@H](CCC[C@@H](C)CCCC(=CCO)C)CCCC(C)C
C[C@]12CC[C@H](C1)C([C@@H]2O)(C)C
C[C@H]1CCC2=C(CC[C@H](C[C@@H]12)C(=C)C)C
C[C@H]1CC[C@H](CC2=C1CC[C@@H]2C)C(=C)C
CC1=CC[C@H](CC1)C(=C)C
CC(=CCC/C(=C\C/C=C(/C)\C=C)/C)C
CC(=CCC/C(=C/C/C=C(/C)\C=C)/C)C
CCCCCC=O
C1=CC=C(C=C1)C=O
CC1=CC(=CC=C1)C(C)C
CCCCCC1=CC=CO1
CC1CCC(=C(C)C)C=C1
CCCCCC(=O)C=C
CCCCCC/C=C\CCCCCCCCCC(=O)O
CC(=O)O[C@@H]1[C@]2(CC[C@H](C2)C1(C)C)C
CC1(C2CCC(O1)(CC2)C)C
CC/C=C\C/C=C\C/C=C\CCCCCCCC(=O)O
C1CCC(=O)CC1
C[C@@H]1CC[C@@]2(CC[C@@]3(C(=CC[C@H]4[C@]3(CC[C@@H]5[C@@]4(CC[C@@H](C5(C)C)O)C)C)[C@@H]2[C@H]1C)C)C(=O)O
CCCCCCCC/C=C\CCCCCCCC(=O)OC
CC(=C)[C@@H]1CC[C@]2(CCCC(=C)[C@@H]2C1)C
CC(=C)C1CCC2(CCCC(=C)C2C1)C
CC(=C)[C@H]1CC[C@@]2(CCCC(=C)[C@H]2C1)C
CC(=C)[C@@H]1CC[C@]2(CCCC(=C)[C@H]2C1)C
C1[C@@H]([C@H](OC2=CC(=CC(=C21)O)O)C3=CC(=C(C=C3)O)O)O
CC(=C)[C@H]1CCC(=CC1)CO[C@H]2[C@@H]([C@H]([C@@H]([C@H](O2)CO)O)O)O
C1CC(=O)[C@H]([C@H]1CC(=O)O)C/C=C\CCO
CC(=O)[C@H]1CC[C@@H]2[C@@]1(CC[C@H]3[C@H]2CCC4=CC(=O)CC[C@]34C)C
CC(=CCC/C(=C/C/C=C(\C)/C=C)/C)C
CC1=CC=CC2=CC=CC=C12
C1=CC(=C(C=C1C=CC(=O)OC[C@@H]2[C@H]([C@@H]([C@H]([C@@H](O2)OC3=C([O+]=C4C=C(C=C(C4=C3)O[C@H]5[C@@H]([C@H]([C@@H]([C@H](O5)COC(=O)CC(=O)O)O)O)O)O)C6=CC(=C(C=C6)O)O)O)O)O)O)O
CC(=CC/C=C(/C)\CCO)C
C[C@H]1CC[C@@]2([C@@]3([C@H]1C[C@H](C2(C)C)CC3)C)O
CC1CCC2(C(C3CCC2(C1C3)C)(C)C)O
C[C@H]1CCC2([C@@]3(C1CC(C2(C)C)CC3)C)O
C[C@H]1CC[C@@]2([C@@]3([C@@H]1C[C@H](C2(C)C)CC3)C)O
C[C@H]1CC[C@@]2([C@@]3(C1CC(C2(C)C)CC3)C)O
C[C@@H]1CC[C@@]2([C@@]3([C@H]1C[C@H](C2(C)C)CC3)C)O
C[C@H]1CCC2(C([C@H]3CCC2([C@H]1C3)C)(C)C)O
C[C@H]1CC[C@@]2([C@@]3([C@H]1C[C@@H](C2(C)C)CC3)C)O
CC1CC[C@@]2([C@@]3(C1CC(C2(C)C)CC3)C)O
C[C@@H]1CC[C@]2([C@]3([C@@H]1C[C@@H](C2(C)C)CC3)C)O
CC1=CC=C(CC1)C(=C)C
COC1=C(C=CC(=C1)/C=C/C(=O)OC)O
CC1=CC(=C(C=C1)C(C)C)O
CCCCCCCCC(=O)O
CCC=CCCO
CCOC1=CC(=C(C=C1CC(C)N)OCC)OCC
C1=CC=C2C(=C1)C=NS2
CC1=CC(=O)C(=C(C)C)CC1
CCCCCCCCCCCCCCCCCC
CC1=C(C(CCC1)(C)C)/C=C/C(=O)C
CC/C=C\CCO
CCCC=CC=O
C1=CC=C2C=CC=C2C=C1
CC(=C)CCCC(=C)C=C
CC1=CC(=CC=C1)C
CCC(C)CCCC(C)CCCC(C)CCCC(C)C
CCCCCCCCCCCCCCCCC
C[C@@]12CC[C@@H]3[C@H](CC3(C)C)C(=C)CC[C@H]1O2
CCCCC(=O)CCC
CC1=CC[C@@]2(CCCC([C@]23[C@H]1C3)(C)C)C
CC1=CCC2(CCCC(C23C1C3)(C)C)C
CC1=CC[C@]2(CCCC(C23C1C3)(C)C)C
CC1=CC[C@]2(CCCC([C@@]23[C@@H]1C3)(C)C)C
CC(=CCC/C(=C\CC[C@@](C)(C=C)O)/C)C
CC(=CCCC(=CCCC(C)(C=C)O)C)C
CC(=CCC/C(=C/CCC(C)(C=C)O)/C)C
CC(=CCC/C(=C\CCC(C)(C=C)O)/C)C
CC1=C(C(C[C@@H](C1)O)(C)C)/C=C/C(=C/C=C/C(=C/C=C/C=C(\C)/C=C/C=C(\C)/C=C/[C@]23[C@](O2)(C[C@H](CC3(C)C)O)C)/C)/C
CCC(C)C1=CC=C(C=C1)O
CC(C)(C)C1=CC(=C(C=C1)C(C)(C)C)O
CC(=CCCC(=C)C=C)C
C[C@H]1CC[C@H](C2=C1C=CC(=C2)C)C(C)C
CC(=CCC/C(=C/CC/C(=C/CO)/C)/C)C
CC1=C(C(CCC1)(C)C)/C=C/C(=C/C=C/C(=C/C=C/C=C(/C=C/C=C(/C=C/C2=C(CCCC2(C)C)C)\C)\C)/C)/C
CC(=CCC1=C(C=CC2=C1OC(=O)C=C2)OC)C
CC1=CC=CC=C1C(C)C
CCCCC/C=C/C/C=C/CCCCCCCC(=O)OC
CC1=CCC(=C(C)C)CC1
C[C@H]1CC[C@H]([C@H]2[C@H]1C=C[C@@H](C2)C)C(C)C
CCCCCCCCCCCCCCCCCCCCC
C1=CC=C(C=C1)CO[C@@H]2[C@H]([C@H]([C@@H]([C@H](O2)CO)O)O)O
CC1=CC[C@@H](C=C1)C(C)C
CC(C)[C@@H]1CC[C@@]2([C@H]1[C@@H]3[C@H]2CCC3=C)C
COC1=C2C(=C(C(=C1)CC=C)OC)OCO2
