# Supplementary material for: Identification and validation of γ-Linolenic acid as a natural FABP5 inhibitor in hepatocellular carcinoma through deep learning and experimental approaches
Source: Front Immunol. 2026 Jan 28;17:1700347. doi: 10.3389/fimmu.2026.1700347 (PMC12891133; doi:10.3389/fimmu.2026.1700347)
Supplement: Supplementary file 4 [file DataSheet2.zip › yaoshitongyuansmiles/Kuxingren_ingredients.txt]

smi
COC1=C(C=C2[C@@H]3CC4=C(CN3CCC2=C1)C(=C(C=C4)O)OC)O
C1=CC=C(C=C1)CO
CCCCCCCCCCCCCCCCC(=O)O
CC(=CCC1=C(C=CC2=C1OC(=O)C3=C2OC4=C3C=CC(=C4)O)O)C
CC[C@H](/C=C/[C@@H](C)[C@H]1CC[C@@H]2[C@@]1(CC[C@H]3[C@H]2CC=C4[C@@]3(CC[C@@H](C4)O)C)C)C(C)C
CCCCCCCCCCCCC
CCCCCCCCCCCCCCCCCCCCCCC
C[C@H]1[C@@H]2CC[C@@]3([C@@H]([C@H]2OC1=O)[C@](C=CC3=O)(C)O)C
CCCCC/C=C/C/C=C/CCCCCCCCCC(=O)O
CCCCCCCC/C=C/C(=O)O
C1[C@@H]([C@H](OC2=CC(=CC(=C21)O)O)C3=CC(=C(C=C3)O)O)O
CC1CCC(C(C1)O)C(C)C
CC(=O)CCC(=O)O
CCCCCCCCCCCCCCCCCC(=O)O
CCCCCC/C=C\CCCCCCCC(=O)O
CC[C@H](/C=C/[C@@H](C)[C@H]1CC[C@@H]2[C@@]1(CC[C@H]3C2=CC[C@@H]4[C@@]3(CC[C@@H](C4)O)C)C)C(C)C
C/C/1=C/CCC(=C)[C@H]2CC([C@@H]2CC1)(C)C
C1=CC=C(C=C1)[C@H](C#N)O[C@H]2[C@@H]([C@H]([C@@H]([C@H](O2)CO[C@H]3[C@@H]([C@H]([C@@H]([C@H](O3)CO)O)O)O)O)O)O
C1=CC=C(C=C1)C(C#N)O[C@H]2[C@@H]([C@H]([C@@H]([C@H](O2)CO[C@H]3[C@@H]([C@H]([C@@H]([C@H](O3)CO)O)O)O)O)O)O
C1=CC=C(C=C1)C(C#N)OC2C(C(C(C(O2)COC3C(C(C(C(O3)CO)O)O)O)O)O)O
C1=CC=C(C=C1)[C@H](C#N)OC2C(C(C(C(O2)COC3C(C(C(C(O3)CO)O)O)O)O)O)O
C1=CC=C(C=C1)[C@H](C#N)OC2[C@@H]([C@H]([C@@H]([C@H](O2)CO[C@H]3[C@@H]([C@H]([C@@H]([C@H](O3)CO)O)O)O)O)O)O
C1=CC=C(C=C1)[C@@H](C#N)O[C@H]2[C@@H]([C@H]([C@@H]([C@H](O2)CO[C@H]3[C@@H]([C@H]([C@@H]([C@H](O3)CO)O)O)O)O)O)O
C1=CC=C(C=C1)[C@H](C#N)O[C@H]2[C@@H]([C@@H]([C@@H](C(O2)CO[C@H]3[C@@H]([C@@H]([C@@H](C(O3)CO)O)O)O)O)O)O
C1=CC=C(C=C1)[C@H](C#N)OC2C([C@H]([C@@H](C(O2)COC3[C@@H](C([C@@H]([C@H](O3)CO)O)O)O)O)O)O
CC1=CC[C@H](CC1)C(C)(C)O
CC(C)CCCCCOC(=O)CCC(=O)OCCCCCC(C)C
CC[C@H](CC[C@@H](C)[C@H]1CC[C@@H]2[C@@]1(CC[C@H]3[C@H]2CC=C4[C@@]3(CC[C@@H](C4)O)C)C)C(C)C
CCCCCCCCO
CC1(C=CC2=C(O1)C=CC3=C2OC[C@H](C3)C4=C(C=C(C=C4)O)O)C
CCCCCCCCCCCCCCCCCC(=O)OC
CCCC1=CC(=C(C=C1)O)OC
CCCCCCCCCCCCCCCCCCCCCCCCCCCCCCCC
CCCCCCCCCCCCCCCCCCCC(=O)O
C[C@]12CC[C@H]3[C@H]([C@@H]1CCC2=O)CCC4=C3C=CC(=C4)O
CCCC/C=C/C=O
CC1=C(C(CCC1)(C)C)/C=C/C(=O)C
CCCCCCCCC=O
CC(C)CCCCCCCCCCC(=O)O
CCCCCCCCCCCCCCCC
C[C@]12CC[C@H](C1(C)C)C[C@H]2O
CCCCCCCCCCCCCCCC(=O)O
C1=CC(=CC=C1/C=C/C(=O)C2=C(C=C(C=C2)O)O)O
CCCC=CC=O
COC1=C(C=C2C(NCCC2=C1)CC3=CC=C(C=C3)O)O
COC1=C(C=C2[C@@H](NCCC2=C1)CC3=CC=C(C=C3)O)O
COC1=C(C=C2[C@H](NCCC2=C1)CC3=CC=C(C=C3)O)O
CCCCCCCCCCCCCC(=O)O
CC1(C2CCC3(C(C2(CCC1OC4C(C(C(C(O4)C(=O)O)O)O)OC5C(C(C(C(O5)C(=O)O)O)O)O)C)C(=O)C=C6C3(CCC7(C6CC(CC7)(C)C(=O)O)C)C)C)C
C[C@]12CC[C@](C[C@H]1C3=CC(=O)[C@@H]4[C@]5(CC[C@@H](C([C@@H]5CC[C@]4([C@@]3(CC2)C)C)(C)C)O[C@@H]6[C@@H]([C@H]([C@@H]([C@H](O6)C(=O)O)O)O)O[C@H]7[C@@H]([C@H]([C@@H]([C@H](O7)C(=O)O)O)O)O)C)(C)C(=O)O
C[C@]12CC[C@](C[C@H]1C3=CC(=O)[C@@H]4[C@]5(CC[C@@H](C([C@@H]5CC[C@]4([C@@]3(CC2)C)C)(C)C)O[C@@H]6[C@@H]([C@H]([C@@H]([C@H](O6)C(=O)O)O)O)O[C@H]7[C@@H]([C@H]([C@@H]([C@H](O7)C(=O)O)O)O)O)C)(C)C(=O)O.N
CCCCCCCCCCCCCCCCCCCCCCCCCCCCCCCCCC
CC(=CCC/C(=C/CC/C(=C/CC/C=C(\C)/CC/C=C(/C)\CCC=C(C)C)/C)/C)C
CCCCCCCC/C=C\CCCCCCCC(=O)O
CCC(C)CCCC(C)CCCC(C)CCCC(C)C
CCCCCCCC/C=C\CCCCCCCC(=O)OCC(OC(=O)CCCCCCC/C=C\CCCCCCCC)COC(=O)CCCCCCC/C=C\CCCCCCCC
CC(=CCC[C@](C)(C=C)O)C
CC(=CCC[C@@](C)(C=C)O)C
CCCCCCCCCCCCCCCCC
CCCCCCCCCCCCCCCCCCCCCCCCCC
C[C@@H](CCC[C@@H](C)CCC/C(=C/CO)/C)CCCC(C)C
CC(C)CCCC(C)CCCC(C)CCC/C(=C/CO)/C
CC(C)CCCC(C)CCCC(C)CCCC(=CCO)C
CC(C)CCCC(C)CCCC(C)CCC/C(=C\CO)/C
C[C@@H](CCC[C@@H](C)CCCC(=CCO)C)CCCC(C)C
CCCCCCCCCCCCCCCCCCCCCC
CCCCCCCCCO
CCCCCCCCCC/C=C/CCCCCCCCCC(=O)O
C1[C@H](OC2=C(C1=O)C=CC(=C2)O)C3=CC=C(C=C3)O[C@H]4[C@@H]([C@H]([C@@H]([C@H](O4)CO)O)O)O
CCCCCC=O
CC(C)CCCC(C)CCCC(C)CCCC(C)C
C1=CC=C(C=C1)[C@H](C#N)O[C@H]2[C@@H]([C@H]([C@@H]([C@H](O2)CO)O)O)O
CCCCCCCCCCCCCC
CCCCCCCCCCCCCCCCCCCCCC(=O)[O-]
CC(=CCC1=C(C2=C(C=C1O)OC(=O)C3=C2OC4=C3C=CC(=C4)O)OC)C
CCCCCCCCCCCCCCCCCCCCCCCCCCCCCCC
COC1=C(C=CC(=C1)CC=C)O
CCCCCCCCCCCC(=O)O
C1(C(C(C(C(C1O)O)O)O)O)O
CCCCCC1=CC=CO1
CCCCCCCCCCCCCCCCCCCCC
CCCCCCCCCCCCCCCCCCCCCCCCCCCCC
CC(=C)[C@@H]1CC[C@]2([C@H]1[C@H]3CC[C@@H]4[C@]5(CC[C@@H](C([C@@H]5CC[C@]4([C@@]3(CC2)C)C)(C)C)O)C)C(=O)O
C1[C@H]([C@H]([C@@H](C[C@@]1(C(=O)O)O)OC(=O)/C=C/C2=CC(=C(C=C2)O)O)O)O
CCCCCCCCCCCCCCCCCCCCCCCC
CCCCCCCCCCCCCCCCCCCCCCCCCCC
CCCCCCCCCCCCCCC(C(=O)O)O
C[C@]12CC[C@H]3[C@H]([C@@H]1CC[C@@H]2O)CCC4=C3C=CC(=C4)O
CCCCCCCC/C=C\CCCCCCCC(=O)OC
CCC(=O)CCCCC(=O)O
CCCCCCCCCCCCCCCCCCCCCCCCCCCCCCCCC
CCCCCCCCCCCCCCCCCCCCCCCCCCCCCC
CC/C=C\C/C=C\C/C=C\CCCCCCCC(=O)O
