# Supplementary material for: Identification and validation of γ-Linolenic acid as a natural FABP5 inhibitor in hepatocellular carcinoma through deep learning and experimental approaches
Source: Front Immunol. 2026 Jan 28;17:1700347. doi: 10.3389/fimmu.2026.1700347 (PMC12891133; doi:10.3389/fimmu.2026.1700347)
Supplement: Supplementary file 4 [file DataSheet2.zip › yaoshitongyuansmiles/Xiaohuixiang_ingredients.txt]

smi
C/C=C/C1=CC=C(C=C1)OC
CC1=CC=C(C=C1)C(C)C
COC1=C2C=CC(=O)OC2=CC3=C1C=CO3
COC1=CC=C(C=C1)C(=O)O
CC(=CCCC(=C)C=C)C
CC1=CC[C@H](CC1)C(=C)C
CCCCCCCC/C=C\CCCCCCCC(=O)O
CC[C@H](CC[C@@H](C)[C@H]1CC[C@@H]2[C@@]1(CC[C@H]3[C@H]2CC=C4[C@@]3(CC[C@@H](C4)O)C)C)C(C)C
C[C@]12CC[C@@H](C([C@@H]1CC[C@@]3([C@@H]2CC=C4[C@]3(CC[C@@]5([C@H]4CC(CC5)(C)C)C(=O)O)C)C)(C)C)O
CC(=O)OC1C(C2CCC1(C2)C)(C)C
COC1=C2C(=CC3=C1OC=C3)C=CC(=O)O2
C[C@]12CC[C@H](C1)C(C2=O)(C)C
CC1=CC(=CC=C1)C(C)C
CCCC(=O)C1=CC=CC=C1
CC[C@H](/C=C/[C@@H](C)[C@H]1CC[C@@H]2[C@@]1(CC[C@H]3[C@H]2CC=C4[C@@]3(CC[C@@H](C4)O)C)C)C(C)C
CCCCCCCCCCCCCCCCCCCCC(=O)O
CCCCCCCCCCC/C=C\CCCCC(=O)O
C[C@@H]1CC[C@@]2(CC[C@@]3(C(=CC[C@H]4[C@]3(CC[C@@H]5[C@@]4(CC[C@@H](C5(C)C)O)C)C)[C@@H]2[C@H]1C)C)C
COC1=CC=C(C=C1)CC=C
CCCCCCCCCCCCCCC(=O)O
CC1([C@H]2CCC(=C)[C@@H]1C2)C
CC(=O)CC1=CC=C(C=C1)OC
CC1([C@@H]2CC[C@@H](C2)C1=C)C
C1=CC(=CC2=C1C=CC(=O)O2)O
CC1=CC[C@H](C=C1)C(C)C
CC[C@H](CC[C@@H](C)[C@H]1CC[C@@H]2[C@@]1(CC[C@H]3[C@H]2CC=C4[C@@]3(CC[C@@H](C4)O[C@H]5[C@@H]([C@H]([C@@H]([C@H](O5)CO)O)O)O)C)C)C(C)C
CC(=CCOC1=C2C(=CC3=C1OC=C3)C=CC(=O)O2)C
CCCCCCCCCCCCCCCC(=O)O
