# Supplementary material for: Identification and validation of γ-Linolenic acid as a natural FABP5 inhibitor in hepatocellular carcinoma through deep learning and experimental approaches
Source: Front Immunol. 2026 Jan 28;17:1700347. doi: 10.3389/fimmu.2026.1700347 (PMC12891133; doi:10.3389/fimmu.2026.1700347)
Supplement: Supplementary file 4 [file DataSheet2.zip › yaoshitongyuansmiles/Ganjiang_ingredients.txt]

smi
CC1=CC[C@H]2C[C@@H]1C2(C)C
CC1=CC=C(C=C1)C(C)C
CCC[C@@H](C)C=O
CCC[C@H](C)C=O
C[C@@H]1CC[C@H]([C@H]2[C@]13[C@@H]2C(=CC3)C)C(C)C
CC1CCC(C2C13C2C(=CC3)C)C(C)C
C[C@@H]1CC[C@H]([C@H]2C13[C@@H]2C(=CC3)C)C(C)C
C[C@@H]1CC[C@H]([C@H]2C13C2C(=CC3)C)C(C)C
C[C@@H]1CCC([C@H]2[C@]13C2C(=CC3)C)C(C)C
C[C@@H]1CC[C@H](C2[C@@]13[C@H]2C(=CC3)C)C(C)C
CC(=CCC/C(=C\COC(=O)C)/C)C
CC(=CCCC(=CCOC(=O)C)C)C
CC(=CCC/C(=C/COC(=O)C)/C)C
C1CC1C(=O)C2CC2
CCCCCCCCC[C@@H](CC(=O)CCC1=CC(=C(C=C1)O)OC)O
CC(CCC=C(C)C)CCO
C1CC(CC=C1)O
CCCCC/C=C/C(=O)CCC1=CC(=C(C=C1)O)OC
CCCCCCCC/C=C\CCCCCCCC(=O)O[C@@]1([C@H]([C@H](O[C@H](C1(O)O)OCCC)CO[C@@H]2[C@H]([C@H]([C@H]([C@H](O2)CO)O)O)O)O)O
CC1=CCC(=CC1)[C@H](C)CCC=C(C)C
CC1=CCC(=CC1)C(C)CCC=C(C)C
CC1([C@H]2CCC(=C)[C@@H]1C2)C
CC(=CCC/C(=C/C/C=C(\C)/C=C)/C)C
CC(C)(C=C)O
CC1([C@@H]2CC[C@@H](C2)C1=C)C
CC(=CCC/C(=C\CC/C(=C\CO)/C)/C)C
COC1=CC(=CC(=C1O)OC)CCC(=O)/C=C/CCC2=CC(=C(C=C2)O)OC
CC(C)[C@@H]1CC[C@@]([C@@H](C1=O)C(=C)C)(C)C=C
CCCCCCCCCC=O
CC1(C2CCC1(C(C2)O)C)C
CC[C@H](CC[C@@H](C)[C@H]1CC[C@@H]2[C@@]1(CC[C@H]3[C@H]2CC=C4[C@@]3(CC[C@@H](C4)O)C)C)C(C)C
CC(=CCC/C(=C/C/C=C(\C)/C=C)/C)C
COC1=CC(=CC(=C1O)OC)CC/C=C/C(=O)CCC2=CC(=C(C=C2)O)OC
CC1=CC[C@H](CC1)C(=C)CCC=C(C)C
COC1=C(C=C(C=C1)C2=CC(=O)C3=C(C=C(C=C3O2)OC)O)C4=C(C=C(C5=C4OC(=CC5=O)C6=CC=C(C=C6)O)O)O
CC1=CC[C@H](CC1)C(C)(C)O
CC1=CCC(C=C1)C(C)(C)O
CCCCCCC[C@@H](CC(=O)CCC1=CC(=C(C=C1)O)OC)O
CCC(=O)OC/C=C(/C)\CCC=C(C)C
CC(=O)CCC1=CC(=C(C=C1)O)OC
C[C@]12CC[C@H](C1(C)C)C[C@H]2O
COC1=CC=C(C=C1)C2=CC(=O)C3=C(O2)C(=C(C=C3O)O)C4=C(C=CC(=C4)C5=CC(=O)C6=C(C=C(C=C6O5)O)O)OC
CCCCCCCCCCCCCCCC(=O)O
CC(=CCC/C(=C\COC(=O)C)/C)C
CCCCC=C(C)C
CC(C)[C@@H]1CCC(=C)C=C1
CC[C@H](CC[C@@H](C)[C@H]1CC[C@@H]2[C@@]1(CC[C@H]3[C@H]2CC=C4[C@@]3(CC[C@@H](C4)O)C)C)C(C)C
CCCCC/C=C\C/C=C\CCCCCCCC(=O)OCC(CO)O
CCCCC/C=C/C/C=C/CCCCCCCC(=O)OCC(CO)O
CCCCC/C=C\C/C=C\CCCCCCCC(=O)OC[C@H](CO)O
CCCCC/C=C\C/C=C\CCCCCCCC(=O)OC[C@@H](CO)O
CCCCCCCC/C=C\CCCCCCCC(=O)O
CC(=CCC/C(=C/CO)/C)C
CC1=CC[C@@H](CC1)C(=C)C
CC(=CCC/C(=C\C=O)/C)C
CC1(C2CC3C1(C3C2)C)C
CC(=O)O[C@@H]1C[C@@H]2CC[C@]1(C2(C)C)C
CCCCCCCCCC(=O)/C=C(/CCC1=CC(=C(C=C1)O)OC)\O
CCCCCCCCCCCCCCCCC
CC(=CCC[C@](C)(C=C)O)C
CC(=CCC[C@@](C)(C=C)O)C
COC1=C(C=CC(=C1)CCC(CC(=O)CCC2=CC(=C(C=C2)O)OC)O)O
CC(=CC/C=C(\C)/C=C)C
CCCCCCCCCCCCCCCC(=O)OC
C(CCCCCO)CCCCO
CC(=CCCC1(C2CCC1([C@@H](C2)O)C)C)C
CC1=CC[C@H]2[C@H]3[C@@H]1[C@@]2(CC[C@H]3C(C)C)C
CC1=CCC2C3C1C2(CCC3C(C)C)C
CC1=CC[C@H]2[C@H]3C1[C@]2(CC[C@H]3C(C)C)C
CC1=CCC2[C@H]3[C@@H]1[C@@]2(CC[C@H]3C(C)C)C
CC1=CC[C@H]2[C@H]3C1[C@@]2(CCC3C(C)C)C
CC1CCC(=C(C)C)CC2=C1CCC2C
C[C@@H](CCC=C(C)C)CCO
CC(=CCC/C(=C\CC[C@@](C)(C=C)O)/C)C
CC(=CCCC(=CCCC(C)(C=C)O)C)C
CC(=CCC/C(=C/CCC(C)(C=C)O)/C)C
CC(=CCC/C(=C\CCC(C)(C=C)O)/C)C
CCCCC[C@@H](CC(=O)CCC1=CC(=C(C=C1)O)OC)O
CC1=C(C=C(C=C1)[C@H](C)CCC=C(C)C)O
CCCCCCCCCCCCCC
CC(=CCCC(=C)C=C)C
CC1=CC=C(C=C1)C(C)CCC=C(C)C
C[C@@H](CCC=C(C)C)CC=O
CC/C=C\C/C=C\C/C=C\CCCCCCCC(=O)OC[C@H](CO[C@H]1[C@@H]([C@H]([C@H]([C@H](O1)CO[C@@H]2[C@@H]([C@H]([C@H]([C@H](O2)CO)O)O)O)O)O)O)O
CC(=CCC/C(=C\CCC(=C)C=C)/C)C
CC1=CCC2(C1C2)C(C)C
CCCCCC=O
CC1=CC=CC=C1C(C)C
CC(CCC=C(C)C)C1CCC(=O)C=C1
C[C@]12CCCC(=C)[C@@H]1C[C@@H](CC2)C(C)(C)O
CCCCCCCC(=O)C
CC1=CCC(=C(C)C)CC1
CC(=C)[C@@H]1CC[C@@]([C@H](C1)C(=C)C)(C)C=C
CCCCCCCCCCCCCCCCCCCCC
CC1=C[C@H]2C(=C(CCCC2(C)C)C)CC1
CCCCCCCCCCC[C@H](CC(=O)CCC1=CC(=C(C=C1)O)OC)O
CC1=CC=C(C=C1)[C@@H](C)CCC=C(C)C
CC1(C2CCC(O1)(CC2)C)C
COC1=CC=C(C=C1)CC=C
CCCCC[C@@H](C)O
CCCCCCCCCCCCCCC(=O)O
CCCCCCCC(=O)CCC1=CC(=C(C=C1)O)OC
