# Supplementary material for: Identification and validation of γ-Linolenic acid as a natural FABP5 inhibitor in hepatocellular carcinoma through deep learning and experimental approaches
Source: Front Immunol. 2026 Jan 28;17:1700347. doi: 10.3389/fimmu.2026.1700347 (PMC12891133; doi:10.3389/fimmu.2026.1700347)
Supplement: Supplementary file 4 [file DataSheet2.zip › yaoshitongyuansmiles/Duzhongye_ingredients.txt]

smi
CCC1CCCCC1
CCC=CCC1=C(CCC1=O)C
CC(=CCC/C(=C/CCC(=O)C)/C)C
C1C=C([C@@H]2[C@H]1C(=CO[C@H]2O[C@H]3[C@@H]([C@H]([C@@H]([C@H](O3)CO)O)O)O)C(=O)O)CO
C1=CC(=CC=C1C2=C(C(=O)C3=C(C=C(C=C3O2)O)O)O[C@H]4[C@@H]([C@H]([C@@H]([C@H](O4)CO)O)O)O)O
COC1=C(C=CC(=C1)[C@@H]2[C@H]3CO[C@@H]([C@H]3CO2)C4=CC(=C(C=C4)O)OC)O
COC1=C(C=CC(=C1)C2C3COC(C3CO2)C4=CC(=C(C=C4)O)OC)O
COC1=C(C=CC(=C1)[C@H]2[C@H]3CO[C@@H]([C@H]3CO2)C4=CC(=C(C=C4)O)OC)O
COC1=C(C=CC(=C1)[C@@H]2[C@H]3COC([C@H]3CO2)C4=CC(=C(C=C4)O)OC)O
CC(=O)OCC1=COC=C1
C[C@@H]1CCC[C@@H](C1)C
CC1=C(C(CCC1)(C)C)C=O
CC/C=C/C=C/C=O
CCCCCCCCCCCCCC=O
C1=CC(=C(C=C1C2=C(C(=O)C3=C(C=C(C=C3O2)O)O)O)O)O
CC1=C(C(CC=C1)(C)C)CCC(=O)C
C(=C/C(=O)O)\C(=O)O
CC/C=C\C/C=C\C/C=C\CCCCCCCCO
CCCC(=CC)C
CCCCC(C)CC
CC(C)C(C)C(C)C
CCCCCC(=O)C(=O)CCCCC
COC1=C(C=CC(=C1)[C@@H]2[C@H]3CO[C@@H]([C@H]3CO2)C4=CC(=C(C=C4)O[C@H]5[C@@H]([C@H]([C@@H]([C@H](O5)CO)O)O)O)OC)O[C@H]6[C@@H]([C@H]([C@@H]([C@H](O6)CO)O)O)O
CC(=O)OC1(CCC2C1C(OC=C2)OC3C(C(C(C(O3)(CO)O)O)O)O)C
CCCCCCCCCCCCCCCC(=O)O
CCCCCC(=O)N[C@@H](CC1=CC=C(C=C1)O)C(=O)OC
CCCC=CC=O
C1=CC(=C(C=C1C(=O)O)O)O
CC(=CCC/C(=C/CO)/C)C
C1[C@H]([C@@H](C(=C1CO)CO)CCO)O
C1=CC(=CC=C1C2=C(C(=O)C3=C(C=C(C=C3O2)O)O)O)O
CCCCCCCCCCCC=O
CC/C(=C\C)/C(C)(C)C
C1CCC(CC1)CCBr
CCCCCC/C=C/C=O
CCO/C=C/1\C(=O)OC(=N1)C2=CC=CC=C2
CCOC=C1C(=O)OC(=N1)C2=CC=CC=C2
C1CC2=CC=CC=C21
C1[C@H]([C@H]([C@@H](C[C@@]1(C(=O)O)O)OC(=O)/C=C/C2=CC(=C(C=C2)O)O)O)O
CC(=O)O[C@]1(CC[C@]2([C@@H]1[C@@H](OC=C2)O[C@H]3[C@@H]([C@H]([C@@H]([C@H](O3)CO)O)O)O)O)C
CC(C)CCCC(C)CCCC(C)CCCC(=O)C
C1=CO[C@H]([C@H]2[C@@H]1[C@@H](C=C2CO)O)O[C@H]3[C@@H]([C@H]([C@@H]([C@H](O3)CO)O)O)O
C1=CO[C@H]([C@H]2[C@@H]1[C@@H](C=C2CO)O)O
C/C=C/C(=O)C1=C(C=CCC1(C)C)C
CCC(C)CC(C)C
