# Supplementary material for: Identification and validation of γ-Linolenic acid as a natural FABP5 inhibitor in hepatocellular carcinoma through deep learning and experimental approaches
Source: Front Immunol. 2026 Jan 28;17:1700347. doi: 10.3389/fimmu.2026.1700347 (PMC12891133; doi:10.3389/fimmu.2026.1700347)
Supplement: Supplementary file 4 [file DataSheet2.zip › yaoshitongyuansmiles/Sangye_ingredients.txt]

smi
CC(=C)/C=C/C=C(\C)/C=C
CC1=CC=CC=C1O
C1=CC=C(C=C1)COC2[C@@H]([C@H]([C@@H]([C@H](O2)CO)O)O)O
COC1=C(C=C2C(=C1)C=CC(=O)O2)O[C@H]3[C@@H]([C@H]([C@@H]([C@H](O3)CO)O)O)O
CC(=CCC/C(=C/CCC(=O)C)/C)C
CC(=CCC/C(=C/CC1=C(C=CC2=C1OC(=C2)C3=CC(=CC(=C3)O)O)OC)/C)C
CC(=CCCC(=CCC1=C(C=CC2=C1OC(=C2)C3=CC(=CC(=C3)O)O)OC)C)C
CC(=CCC1=C2C(=C(C3=C1O[C@@]45[C@H]6C[C@@H](C=C4C3=O)C(=O)[C@@]5(OC6(C)C)C/C=C(/C)\C(=O)O)O)C=CC(O2)(C)C)C
CC(=CCC1=C2C(=C(C3=C1OC45C6CC(C=C4C3=O)C(=O)C5(OC6(C)C)CC=C(C)C(=O)O)O)C=CC(O2)(C)C)C
CC(=CCC1=C2C(=C(C3=C1OC45C6CC(C=C4C3=O)C(=O)C5(OC6(C)C)C/C=C(/C)\C(=O)O)O)C=CC(O2)(C)C)C
CC(=CCC1=C2C(=C(C3=C1O[C@@]45C6C[C@@H](C=C4C3=O)C(=O)C5(OC6(C)C)C/C=C(/C)\C(=O)O)O)C=CC(O2)(C)C)C
CC(=CCC1=C2C(=C(C3=C1O[C@]45C6C[C@H](C=C4C3=O)C(=O)[C@]5(OC6(C)C)C/C=C(/C)\C(=O)O)O)C=CC(O2)(C)C)C
CC(=CCC1=C2C(=C(C3=C1O[C@]45[C@H]6C[C@@H](C=C4C3=O)C(=O)[C@@]5(OC6(C)C)C/C=C(/C)\C(=O)O)O)C=CC(O2)(C)C)C
CC(C)CCO
CC(=O)O
C1=CC=C(C=C1)CO
CC(=CCC1=C(C=C(C=C1O)C2=CC3=C(O2)C=C(C=C3)O)O)C
C[C@@H]1CC[C@@H]2[C@]13CC[C@@]([C@H](C3)C2(C)C)(C)O
CC1=CC(=C(C2=C1O[C@](CC2)(C)CCC[C@H](C)CCC[C@H](C)CCCC(C)C)C)O
CC1(C=CC2=C(C=C(C=C2O1)O)C3=CC4=C(O3)C=C(C=C4)O)C
CC1=C(C2=C(CC[C@@](O2)(C)CCC[C@H](C)CCC[C@H](C)CCCC(C)C)C(=C1O)C)C
COC1=CC=CC=C1O
C(CC(=O)O)CN
CN1CCC2=CC(=C3C4=C2[C@H]1CC5=CC=C(C=C5)OC6=C7[C@@H](CC8=CC(=C(O4)C=C8)CO3)N(CCC7=CC(=C6OC)OC)C)OC
C1(C(C(C(C(C1O)O)O)O)O)O
CCCCO
C[N+]1=CC=CC(=C1)C(=O)[O-]
C1=CC(=CC=C1C2=C(C(=O)C3=C(C=C(C=C3O2)O)O)O[C@H]4[C@@H]([C@H]([C@@H]([C@H](O4)CO)O)O)O)O
CC[C@@H](CC[C@@H](C)[C@H]1CC[C@@H]2[C@@]1(CC[C@H]3[C@H]2CC=C4[C@@]3(CC[C@@H](C4)O)C)C)C(C)C
CCCCCC(=O)O
CCCC=CC
C[C@H](CC[C@H]([C@@](C)([C@H]1CC[C@@]2([C@@]1(CC[C@H]3C2=CC(=O)[C@H]4[C@@]3(C[C@@H]([C@@H](C4)O)O)C)C)O)O)O)CO
CC(CC[C@H]([C@@](C)([C@H]1CC[C@@]2([C@@]1(CC[C@H]3C2=CC(=O)[C@H]4[C@@]3(C[C@@H]([C@@H](C4)O)O)C)C)O)O)O)CO
CC(CCC(C(C)(C1CCC2(C1(CCC3C2=CC(=O)C4C3(CC(C(C4)O)O)C)C)O)O)O)CO
C[C@@H](CC[C@@H]([C@](C)([C@@H]1CC[C@@]2([C@]1(CC[C@H]3C2=CC(=O)[C@H]4[C@]3(C[C@@H]([C@H](C4)O)O)C)C)O)O)O)CO
CC(CCC([C@@](C)(C1CC[C@@]2([C@@]1(CCC3C2=CC(=O)C4[C@@]3(CC(C(C4)O)O)C)C)O)O)O)CO
CCCCCC/C=C\CCCCCCCC(=O)O
CC(=CCCC(=CCCC(=CCOC(=O)C)C)C)C
C/C/1=C/CCC(=C)[C@H]2CC([C@@H]2CC1)(C)C
CC(=CCC/C(=C/C/C=C(\C)/C=C)/C)C
CC1=CCC2=C3C(=C(C=C2OC1)OC)C=C(O3)C4=CC(=CC(=C4)O)O
CCCCCCCCCCCCCCCCCCCCCCCCCCCC(=O)O
C1=CC(=O)OC2=CC(=CC(=C21)O)O
CC1(C=CC2=C(O1)C=C3C(=C2O)C(=O)C(=C(O3)C4=C(C=C(C=C4)O)O)CCC(C)(C)O)C
CC(C)C1=CCC(=C)CC1
CC(=O)O[C@H]1CC[C@]2([C@H](C1(C)C)CC[C@@]3([C@@H]2CC=C4[C@]3(CC[C@@]5([C@H]4CC(CC5)(C)C)C)C)C)C
CCCCCCCCCCCCCCCCCCCCCCCCCCCC
C1=CC(=C(C=C1C2=C(C(=O)C3=C(C=C(C=C3O2)O)O)O)O)O
CCC(C)CCCCCCC(=O)OC
CCCCCCCCCCCCC=C
CC(=CCC/C(=C/CC/C(=C/CC/C=C(/CC/C=C(/CCC=C(C)C)\C)\C)/C)/C)C
C/C/1=C\CC[C@@]2([C@@H](O2)[C@@H]3[C@@H](CC1)C(=C)C(=O)O3)C
C/C/1=C\CC[C@@]2([C@H](O2)[C@@H]3[C@@H](CC1)C(=C)C(=O)O3)C
CC1=C(C2=C(C=C1)C(=O)C3=C(C2=O)C=CC(=C3O)O[C@H]4[C@@H]([C@H]([C@@H]([C@H](O4)CO[C@H]5[C@@H]([C@H]([C@@H](CO5)O)O)O)O)O)O)O
CCCCCCCCCCCCCCCCCC(=O)O
CC1=CC=CC2=CC=CC=C12
COC1=C2C=CC(=O)OC2=CC3=C1C=CO3
C1=CC(=C2C=CC(=O)OC2=C1)O
Br
CC(=O)C1=CC=CC=C1
C[C@]12CC[C@H]3C(=CC(=O)[C@H]4[C@@]3(C[C@@H]([C@@H](C4)O)O)C)[C@@]1(CC[C@@H]2[C@](C)([C@@H](CCC(C)(C)O)O)O)O
CC(=C/C=C/C(=O)C)C
CC(=C/C=C\C(=O)C)C
CCC=CCCOC(=O)C
CC/C=C/CCOC(=O)C
C([C@@H]([C@@H]1C(=C(C(=O)O1)O)O)O)O
CC(=CCCC(=O)C)C
C1CCC=CC1
CC/C=C\C/C=C\C/C=C\CCCCCCCC(=O)OC
CCC=CCC=CCC=CCCCCCCCC(=O)OC
CC/C=C/C/C=C/C/C=C/CCCCCCCC(=O)OC
CCCCCCCCCCCCCCCCCCCCCCC(=O)O
CCCCCCCCCCCCCCCCCC
CC(C)CC(=O)O
CC1=C(C(=C(C(=C1OC)CC2=C(C(=C3C(=C2O)C=CC(O3)(C)C)C(=O)C(C)C)O)O)C(=O)C)O
CCOC1=CC(=C(C=C1CC(C)N)OCC)OCC
CC(C)CCOC(=O)C1=CC=CC=C1
CC(=CCC1=C(C=CC(=C1O)C(=O)/C=C/C2=CC=C(C=C2)O)O)C
CC(=O)C1=C(C=C(C=C1)OC)O[C@H]2[C@@H]([C@H]([C@@H]([C@H](O2)CO[C@H]3[C@@H]([C@H]([C@H](CO3)O)O)O)O)O)O
CCCC=O
C1=CC(=C(C=C1O)O)C2=CC(=O)C3=C(C=C(C=C3O2)O)O
CCC=CCCO
CCCCCCCCCCCCCCCCCCCC(=O)O
CC1=C(C(CCC1)(C)C)/C=C/C(=O)C
C[C@]12CC[C@@H]([C@@]([C@@H]1CC[C@@]3([C@@H]2CC=C4[C@]3(CC[C@@]5([C@H]4CC(CC5)(C)C)C(=O)O)C)C)(C)CO)O
CC1(C=CC2=C(C=C(C=C2O1)C3=CC4=C(O3)C=C(C=C4)O)O)C
CC(=CCC/C(=C/CC1=C(C=C(C=C1O)O)C2=CC3=C(O2)C=C(C=C3)O)/C)C
CC/C=C\C/C=C\C/C=C\CCCCCCCCO
CC/C=C\C/C=C\C/C=C\CCCCCCCC(=O)OC
C1=CC=C(C=C1)CC=O
CC(C)CO
CC/C=C\CCOC(=O)C
CC(=CCC1=C(C=C(C=C1O)/C=C/C2=CC=C(C=C2)O)O)C
CCCCCCCCCCCCCCCC
CC1=CC(=CC2=C1O[C@](CC2)(C)CCC[C@H](C)CCC[C@H](C)CCCC(C)C)O
CCCCCCCCC=O
C/C=C/C1=CC=C(C=C1)OC
CC[C@H](CC[C@@H](C)[C@H]1CC[C@@H]2[C@@]1(CC[C@H]3[C@H]2CC=C4[C@@]3(CC[C@@H](C4)O)C)C)C(C)C
CC1=CC=C(C=C1)C(=C)C
C1=CC=C(C=C1)CCO
CCCC=CC=O
CCCCCCO
CCCCCCCCCCCCCCCCCCCCCCCCC(=O)O
CCCCCCCCCCCCCC(=O)O
COC(=O)C1=CC=CC=C1O
COC1=C(C=C2C(=C1)C=CC(=O)O2)O[C@H]3[C@@H]([C@H]([C@@H]([C@H](O3)CO)O)O)O
C1=CC(=C(C=C1C(=O)O)O)O
CC(=CCC[C@](C)(C=C)O)C
CC(=CCC[C@@](C)(C=C)O)C
CCCCCCCCCCCCCCCCC
C1[C@H]([C@H]([C@@H](C[C@@]1(C(=O)O)O)OC(=O)/C=C/C2=CC(=C(C=C2)O)O)O)O
CCCCCCCCCCCCCCCCCCCCCCCCCC
CCCCCCCCCCC
C[C@@H](CCC[C@@H](C)CCC/C(=C/CO)/C)CCCC(C)C
CC(C)CCCC(C)CCCC(C)CCC/C(=C/CO)/C
CC(C)CCCC(C)CCCC(C)CCCC(=CCO)C
CC(C)CCCC(C)CCCC(C)CCC/C(=C\CO)/C
C[C@@H](CCC[C@@H](C)CCCC(=CCO)C)CCCC(C)C
CC1=CC(=C(C=C1)C)C
C[C@H](C(=O)O)O
CC(C)COC(=O)C1=CC=CC=C1C(=O)OCC(C)C
CC(=C)[C@@H]1CC[C@]2([C@H]1[C@H]3CC[C@@H]4[C@]5(CC[C@@H](C([C@@H]5CC[C@]4([C@@]3(CC2)C)C)(C)C)OC(=O)C)C)C
CCCCCCC(=O)C
CC1=C[C@@H]([C@H]([C@@H](C1)C2=C(C=C(C=C2)O)O)C(=O)C3=C(C(=C(C=C3)O)CC=C(C)C)O)C4=C(C=C(C5=C4OC(=C(C5=O)CC=C(C)C)C6=C(C=C(C=C6)O)O)O)O
C1=CC(=C(C=C1C2=C(C(=O)C3=C(C=C(C=C3O2)O)O)O[C@H]4[C@@H]([C@H]([C@H](O4)[C@@H](CO)O)O)O)O)O
CCCCCCCCCCCCCCCCCCCCCC
C[C@H](CC[C@@H](C)C(C)C)[C@H]1CC[C@@H]2[C@@]1(CC[C@H]3[C@H]2CC=C4[C@@]3(CC[C@@H](C4)OC(=O)/C=C/C5=CC(=C(C=C5)O)OC)C)C
COC1=C(C=CC(=C1)C=O)O
C[C@@H](CCC=C(C)C)CCO
CC1=CC2=C(C=C1)C(CCC2)(C)C
CC(C)C(=O)O
CC1CC=CC2=C(C=CC(=C12)C)C
CCOC(=O)/C=C/C1=CC(=C(C=C1)O)O
CC(=CCCC1=COC=C1)C
CC[C@H](CC[C@@H](C)[C@H]1CC[C@@H]2[C@@]1(CC[C@H]3[C@H]2CC=C4[C@@]3(CC[C@@H](C4)O[C@H]5[C@@H]([C@H]([C@@H]([C@H](O5)CO)O)O)O)C)C)C(C)C
CC1=CC=C(C=C1)C
CC(=O)C1=C(C=C(C=C1)OC)O
COC1=C(C=C2C(=C1)C=C(O2)C3=CC(=CC(=C3)O)O)OC
C[C@H]1C(=O)CC[C@@H]2[C@@]1(CC[C@H]3[C@]2(CC[C@@]4([C@@]3(CC[C@@]5([C@H]4CC(CC5)(C)C)C)C)C)C)C
CCCCCCCCCCCCCC
CCCCCCCCCCCCCCCCCCCCCC(=O)[O-]
C[C@H](C(=O)O)N
C1CN[C@@H]([C@H]([C@@H]1O)O)CO
C1=CC2=C(C=CC(=O)O2)C=C1O
CCO/C=C/1\C(=O)OC(=N1)C2=CC=CC=C2
CCOC=C1C(=O)OC(=N1)C2=CC=CC=C2
C[N+](C)(C)CCO
CCC(=O)C
CC(C)CCCCC(C)CCCC(C)C
CC1=CC=C(C=C1)C(C)CCC=C(C)C
CC1C(OC2=C(C1=O)C3=C(C(=CC(=O)O3)C4=CC=CC=C4)C5=C2C=CC(O5)(C)C)C
C1C=CC2=CC=CC=C21
C1=CC=C(C=C1)C=O
CCCCCCCCCCCCCCCCCCCCCCCCCC(=O)O
CC(=CCC/C(=C\CCC(=C)C=C)/C)C
CC(=CCC1=C(C=CC(=C1O)C(=O)/C=C/C2=C(C=C(C=C2)O)O)O)C
CCCCC/C=C\C/C=C\C/C=C\C/C=C\CCCC(=O)O
C[C@H]1[C@@H]([C@H]([C@H]([C@@H](O1)OC[C@@H]2[C@H]([C@@H]([C@H]([C@@H](O2)OC3=C(OC4=CC(=CC(=C4C3=O)O)O)C5=CC(=C(C=C5)O)O)O)O)O)O)O)O
CCCCCCCCCCCCCCCCCCC=C
C1C(N(C2=C(N1)N=C(NC2=O)N)C=O)CNC3=CC=C(C=C3)C(=O)N[C@@H](CCC(=O)O)C(=O)O
CC1=C(C(CCC1)(C)C)/C=C/C(=C/C=C/C(=C/C=C/C=C(/C=C/C=C(/C=C/C2=C(CCCC2(C)C)C)\C)\C)/C)/C
COC1=CC(=C2C(=C1)OC(=C(C2=O)O)C3=CC=C(C=C3)O)O
CC(C)CCCC(C)CCCC(C)CCCC(=O)C
CCCCC(=O)O
C1(C(C(C(C(C1O)O)O)O)O)O
CCCCCCCCCCCCCCCCCC=C
CCCCCCCCCCCCCCCCCCCCC
C[C@H]1[C@@H]([C@H]([C@H]([C@@H](O1)O[C@@H]2[C@H]([C@H](CO[C@H]2O[C@H]3CC[C@]4([C@H]([C@]3(C)CO)CC[C@@]5([C@@H]4CC=C6[C@]5(CC[C@@]7([C@H]6CC(CC7)(C)C)C(=O)O[C@H]8[C@@H]([C@H]([C@@H]([C@H](O8)CO[C@H]9[C@@H]([C@H]([C@@H]([C@H](O9)CO)O)O)O)O)O)O)C)C)C)O)O)O)O[C@H]1[C@@H]([C@H]([C@@H]([C@H](O1)CO)O)O)O)O
CCCCCCCCCCCCCCCCCCCCCCCCCCCCC
C1[C@H]([C@H]([C@@H](C[C@@]1(C(=O)O)O)OC(=O)/C=C/C2=CC(=C(C=C2)O)O)O)O
CC/C=C\CO
CC1=CC(=CC=C1)O
CC1=CC(=CC=C1)C(C)C
CC1=CC(=CC(=C1)C)C
C([C@H](C(=O)O)N)C(=O)O
COC1=C(C=CC(=C1)C(=O)O)O
CC(C)CCOC(=O)C
COC1=CC(=CC(=C1)O)C2=CC3=CC(=C(C=C3O2)OC)O
CC1=CC2=C(C(=C1)O)C(=O)C3=C(C2=O)C=C(C=C3O)OC
CC1=CCC2=C(C=CC3=C2OC(=C3)C4=CC(=CC(=C4)O)O)OC1
CCCCCCCCCCCCCCCCCCCCCCCCC
CCCC(=O)O
COC1=C2C(=CC(=C1)O)C=CC3=C2C(=CC=C3)O
CCCCCCCCCCCO
CC1(C2CCC(O1)(CC2)C)C
CCCCCCCCCCCCCCCCCCCCCCCC(=O)O
CC(=CC/C=C(/C)\C=C)C
CCCCCCCCCCCCCCCCCC=O
COC1=CC=C(C=C1)CC=C
CC1=CC[C@H](CC1)C(=C)CCC=C(C)C
C/C=C/C(=O)C1=C(C=CCC1(C)C)C
C1=CC(=CC2=C1C=CC(=O)O2)O
COC1=C(C2=C(C=C1O)OC=C(C2=O)C3=CC=C(C=C3)O)O
CC/C=C\C/C=C\C/C=C\CCCCCCCC(=O)O
COC1=C(C=CC(=C1)CC=C)O
COC1=C(C=C(C=C1)C2=CC(=O)C3=C(O2)C=C(C=C3OC)OC)OC
