# Supplementary material for: Identification and validation of γ-Linolenic acid as a natural FABP5 inhibitor in hepatocellular carcinoma through deep learning and experimental approaches
Source: Front Immunol. 2026 Jan 28;17:1700347. doi: 10.3389/fimmu.2026.1700347 (PMC12891133; doi:10.3389/fimmu.2026.1700347)
Supplement: Supplementary file 4 [file DataSheet2.zip › yaoshitongyuansmiles/Baizhi_ingredients.txt]

smi
CC1=CC[C@H]2C[C@@H]1C2(C)C
CCCCOC(=O)C
COC1=C(C=CC(=C1)C=C)O
CC1=CC=C(C=C1)C(C)C
C[C@]12CC[C@H](C1(C)C)CC2=O
CC1([C@H]2CC=C([C@@H]1C2)CO)C
CC(=CCOC1=C2C=COC2=C(C3=C1C=CC(=O)O3)OC)C
CC1=C[C@H]2[C@@H](CC[C@]([C@H]2CC1)(C)O)C(C)C
CC(=CCC1=C2C(=C(C3=C1OC=C3)O)C=CC(=O)O2)C
CCCCCCCCCCCCCCCCCO
CC1([C@H]2CC[C@H](C2)C1=C)C
CC(=CCCC=C(C)C)C
CCCCCCOC=O
CCCCCCCCCCCCCCCCCCOP(=O)(O)OCCCCCCCCCCCCCCCCCC
C[C@@H]1CC[C@@H]2[C@]13CC[C@@]([C@H](C3)C2(C)C)(C)O
CC[C@H](/C=C/[C@@H](C)[C@H]1CC[C@@H]2[C@@]1(CC[C@H]3[C@H]2CC=C4[C@@]3(CC[C@@H](C4)O)C)C)C(C)C
CCCCCCCCCCCCCCCCOC(=O)C
CCC1=NC=C(N=C1)C
CCCC1CCCC1
CC1=CN=C(C(=N1)C)C
CCCCCCCCC=CCCCCCCCCCCCCCC(=O)OC
C/C/1=C/CCC(=C)[C@H]2CC([C@@H]2CC1)(C)C
CC1=C[C@@H]2[C@@H](CCC(=C2CC1)C)C(C)C
CC1=CC2C(CCC(=C2CC1)C)C(C)C
CC1=C[C@H]2[C@@H](CCC(=C2CC1)C)C(C)C
CC1=C[C@H]2[C@H](CCC(=C2CC1)C)C(C)C
CCCCCCCCCCC(=O)OCC
CC(=CCC/C(=C/C/C=C(\C)/C=C)/C)C
CC1=CC[C@](CC1)(C(C)C)O
CCC/C=C\1/C2=C(C=CCC2)C(=O)O1
CCCCCCCCCCCCCO
CC(C)C1=CCC(=C)CC1
CC1CCC=C2C1(C3C(C3(C)C)CC2)C
CC1CCC(C(C1)O)C(C)C
CCCCCCCCCCCCCCCC(=O)OCCCCCCCCCCCC
CCCCCCCCCCCCCC=O
CCCCCCCCCCCCCCCCCC(=O)O
CC1(C(O1)COC2=C3C=CC(=O)OC3=CC4=C2C=CO4)C
CC1([C@@H](O1)COC2=C3C=CC(=O)OC3=CC4=C2C=CO4)C
CC1([C@H](O1)COC2=C3C=CC(=O)OC3=CC4=C2C=CO4)C
CCCCCCCCC/C=C\CCCCCCC(=O)OCCCO
CC1=CCC(=CC1)C(C)C
COC1=C2C=CC(=O)OC2=CC3=C1C=CO3
CCCCCCCC=O
CCCCCCCCCCCCCCCCC(=O)OCC
CCCCCCCCCCCCCCCCCCCC(=O)OCC
CCCCC[C@@H](C=C)O
CC(=CCC/C(=C/C/C=C(\C)/C=C)/C)C
CCCCCCCCCCCCCCO
CC(C)([C@H](COC1=C2C=CC(=O)OC2=CC3=C1C=CO3)O)O
CC1=CC[C@H](CC1)C(C)(C)O
CCCCCCCCO
CC1=C[C@@H]2[C@H](CC1)C(=CC[C@H]2C(C)C)C
C[C@@]12CC[C@@H]3[C@H](CC3(C)C)C(=C)CC[C@H]1O2
CCCCCCCCC(=O)O
CC(=CCOC1=C2C=CC(=O)OC2=CC3=C1C=CO3)C
C1[C@@]([C@H]([C@@H](O1)OC[C@@H]2[C@H]([C@@H]([C@H]([C@@H](O2)OCCC3=CC=C(C=C3)O)O)O)O)O)(CO)O
C1CCCCCCCCCCCCCCC1
CC(C)CC(=O)O
CCCCCCC/C=C\CC#CC#C[C@H](C=C)O
CCCCCCC/C=C\CC#CC#C[C@@H](C=C)O
CCCCCCC/C=C\CC#CC#CC(C=C)O
CCCCCCC/C=C/CC#CC#CC(C=C)O
CCCCCCCC=CCC#CC#CC(C=C)O
CCOC1=CC(=C(C=C1CC(C)N)OCC)OCC
CCCCCC#CCC#CCC#CCCCC(=O)OC
C=CC(=O)OCCO
C/C/1=C\CC(=C(C)C)C(=O)C/C(=C/CC1)/C
C/C/1=C/CC(=C(C)C)C(=O)C/C(=C\CC1)/C
C1=CC=C(C=C1)CC=O
C[C@H]1CCC=C2[C@@]1(C[C@@H](CC2)C(=C)C)C
CC(=CCOC1=C2C(=CC3=C1OC=C3)C=CC(=O)O2)C
CC1(C(O1)COC2=C3C(=CC4=C2OC=C4)C=CC(=O)O3)C
CC(C)C1=C[C@@H]([C@@](CC1)(C)C=C)C(=C)C
CC(C)C1=CC(C(CC1)(C)C=C)C(=C)C
CC(C)C1=CC([C@@](CC1)(C)C=C)C(=C)C
CCCCC/C=C/C/C=C/CCCCCCCC(=O)OCC
CC1=C[C@H]2[C@@H](CC[C@]([C@@H]2CC1)(C)O)C(C)C
CCCCCCCCCCC=C
CCCCCCCCCCCCCCCC
CCCCCCCCC=O
C[C@]12CC[C@H](C1(C)C)C[C@H]2O
C1CCCCCCCCCCCCC1
CCCCCCCCCCCCCCCC(=O)O
C/C=C/C1=CC=C(C=C1)OC
CCCCCCCCCC/C=C/CCCCCCCC
CCCCCCCCCCCCC=O
CC[C@H](CC[C@@H](C)[C@H]1CC[C@@H]2[C@@]1(CC[C@H]3[C@H]2CC=C4[C@@]3(CC[C@@H](C4)O)C)C)C(C)C
CC(C)([C@@H](COC1=C2C(=C(C3=C1OC(=O)C=C3)OC)C=CO2)O)O
CCCCCCCCCC(=O)OCC
CCCCCCCC/C=C\CCCCCCCC(=O)OCC
CCCC/C=C/CCCCCCCCCCCC=O
CC1=CC[C@@]2(CCCC([C@]23[C@H]1C3)(C)C)C
CC1=CCC2(CCCC(C23C1C3)(C)C)C
CC1=CC[C@]2(CCCC(C23C1C3)(C)C)C
CC1=CC[C@]2(CCCC([C@@]23[C@@H]1C3)(C)C)C
CC(=CCC[C@](C)(C=C)O)C
CC(=CCC[C@@](C)(C=C)O)C
CCC(C)CCCC(C)CCCC(C)CCCC(C)C
CCCCCCCCCCCCCCCCC
CCCCC/C=C\C/C=C\CCCCCCCC(=O)OC
CCCCCCCCC(CCCCCC)CO
CCCCCCCCCCCCOC(=O)C
CCCCCC=CCC=CCCCCCCCCCC(=O)OC
CCCCC/C=C/C/C=C/CCCCCCCCCC(=O)OC
CC(=CCC/C(=C\CC[C@@](C)(C=C)O)/C)C
CC(=CCCC(=CCCC(C)(C=C)O)C)C
CC(=CCC/C(=C/CCC(C)(C=C)O)/C)C
CC(=CCC/C(=C\CCC(C)(C=C)O)/C)C
CC(=CCOC1=C2C(=C(C3=C1OC(=O)C=C3)OC)C=CO2)C
CC1=C(C=C(C=C1)C(C)C)O
CC1=C[C@@H]2[C@@H](C2(C)C)CC1
CCCCC/C=C\C/C=C\CCCCCCCC(=O)OC(CO)CO
CCCCCCCCCCCC=O
C[C@]12CC[C@H](C1)C([C@@H]2O)(C)C
CC(C)[C@@]12C[C@@H]1C(=C)[C@@H](C2)O
CC(C)C12C[C@H](C(=C)C1C2)O
CC(C)C12CC1C(=C)C(C2)O
CC(C)[C@]12C[C@H]1C(=C)[C@H](C2)O
CC[C@H](CC[C@@H](C)[C@H]1CC[C@@H]2[C@@]1(CC[C@H]3[C@H]2CC=C4[C@@]3(CC[C@@H](C4)O[C@H]5[C@@H]([C@H]([C@@H]([C@H](O5)CO)O)O)O)C)C)C(C)C
CC(=O)C1=C(C=C(C=C1)OC)O
CCCCCCCCCCCCCCCCCCCCCOC=O
COC1=C(C=C2C(=C1)C=CC(=O)O2)O
CCCCCCCCCCCCCCOC(=O)C
CC1=CN=C(C=N1)C
CC1=CC[C@H](CC1)C(=C)C
C1=CC(=O)OC2=CC3=C(C=CO3)C(=C21)O
CC1=CC=C(C=C1)C(C)CCC=C(C)C
CC(=CCC1=C(C=CC2=C1OC(=O)C=C2)OC)C
COC1=C2C=COC2=C(C3=C1C=CC(=O)O3)O
C1CCCCCC(CCCCC1)O
C1=CC=C(C=C1)C=O
CCCCCC/C=C/C=O
C/C=C(\C)/C(=O)O
CCCCCCCCCCCCCCCCCCC=C
CC1([C@H](O1)COC2=C3C(=CC4=C2OC=C4)C=CC(=O)O3)C
COC1=C(C=C(C=C1)CC=C)OC
CC(=C)[C@@H]1CC[C@@]([C@@H](C1)C(=C)C)(C)C=C
C1=CC=C2C(=C1)C=CC(=O)O2
CCCCCCC=O
COC1=C2C(=CC3=C1OC=C3)C=CC(=O)O2
CCCCCCCCCCCCO
CCCCCCCCCCCCCCCCCCCCC
CC(=C)[C@H](CC1=C(C=CC2=C1OC(=O)C=C2)OC)O
CC(=C)C(CC1=C(C=CC2=C1OC(=O)C=C2)OC)O
CCCCCCCCCCCCCCCCCCCCCCCCO
C1=CC(=O)OC2=C(C3=C(C=CO3)C=C21)O
CCCCCCCCCCCCCCCCCC=C
CC1=CC=C(O1)C=O
CCCCCCCCCCCCCCCCCCCCCCCCC
CCCCCCCCCCCCCCC=C
CCCCCCCCCCCCCCCCCCCCCCCCCCC
CCCCCCCCCCCO
CCCCC/C=C\C/C=C\CCCCCCCC(=O)O
CC(=CC/C=C(/C)\C=C)C
CCCCCCCCCCCCC/C=C/C(=O)O
C1=CC(=CC2=C1C=CC(=O)O2)O
CCCCCCCCCCCCCCC(=O)O
CC1=CC[C@@H](C=C1)C(C)C
COC1=C(C=CC(=C1)CC=C)O
CCOC(=O)C=CC
CC/C=C(\C)/C=C(\C)/C=O
CCC=C(C)C=C(C)C=O
CCCCCCCC/C=C\CCCCCCCCO
CCCCCCCCCCCCCCCO
C([C@@H]1[C@H]([C@@H]([C@H]([C@H](O1)O[C@]2([C@H]([C@@H]([C@H](O2)CO)O)O)CO)O)O)O)O
