# Supplementary material for: Identification and validation of γ-Linolenic acid as a natural FABP5 inhibitor in hepatocellular carcinoma through deep learning and experimental approaches
Source: Front Immunol. 2026 Jan 28;17:1700347. doi: 10.3389/fimmu.2026.1700347 (PMC12891133; doi:10.3389/fimmu.2026.1700347)
Supplement: Supplementary file 4 [file DataSheet2.zip › yaoshitongyuansmiles/Huomaren_ingredients.txt]

smi
C1=CC=C(C=C1)C=O
CCCCCC1=CC(=C2C(=C1)OC(C3=C2C=C(C=C3)C)(C)C)O
C1=CC(=CC(=C1)Cl)O
CCCCC/C=C\C/C=C\C/C=C\CCCCC(=O)O
C1=CC(=CC=C1C2=CC(=O)C3=C(C=C(C=C3O2)O)O)O
CCCCCCCCCCCCCCCCCC(=O)O
CCCCCCCC/C=C\CCCCCCCC(=O)O
C/C/1=C\CC/C(=C/C[C@@H](CC1)C(=C)C)/C
C/C/1=C\CC/C(=C/C[C@H](CC1)C(=C)C)/C
C1=CC(=CC=C1C2=CC(=O)C3=C(O2)C(=C(C=C3O)O)[C@H]4[C@@H]([C@H]([C@@H]([C@H](O4)CO)O)O)O)O
C[C@@]12CC[C@@H]3[C@H](CC3(C)C)C(=C)CC[C@H]1O2
CC1=CC=C(C=C1)C(C)(C)O
COC1=CC=C(C=C1)O
CCCCCC1=CC=CO1
C1COC2=CC=CC=C21
CC[C@H](CC[C@@H](C)[C@H]1CC[C@@H]2[C@@]1(CC[C@H]3[C@H]2CC=C4[C@@]3(CC[C@@H](C4)O)C)C)C(C)C
C1=CC(=C(C=C1C2=CC(=O)C3=C(O2)C(=C(C=C3O)O)[C@H]4[C@@H]([C@H]([C@@H]([C@H](O4)CO)O)O)O)O)O
CC[C@H](/C=C/[C@@H](C)[C@H]1CC[C@@H]2[C@@]1(CC[C@H]3[C@H]2CC=C4[C@@]3(CC[C@@H](C4)O)C)C)C(C)C
C[C@H](/C=C/[C@H](C)C(C)C)[C@H]1CC[C@@H]2[C@@]1(CC[C@H]3C2=CC=C4[C@@]3(CC[C@@H](C4)O)C)C
CCCCCC1=CC(=C(C(=C1)O)[C@@H]2C=C(CC[C@H]2C(=C)C)C)O
C[N+]1=CC=CC(=C1)C(=O)[O-]
C[C@H]1CC[C@H](CC2=C1CC[C@@H]2C)C(=C)C
CC1=C2C(=CC=CC2=CC=C1)C
COC1=C(C=CC(=C1)C=O)O
CC[C@@H](C)O
C1=CC=C(C=C1)CC=O
C1=CC(=C(C=C1C2=CC(=O)C3=C(C=C(C=C3O2)O)O)O)O
C[C@H](CC[C@@H](C)C(C)C)[C@H]1CC[C@@H]2[C@@]1(CC[C@H]3[C@H]2CC=C4[C@@]3(CC[C@@H](C4)O)C)C
CCCCCC/C=C\CCCCCCCC(=O)O
CCCCCCCCCCCCCCCC(=O)O
C/C/1=C\CC(/C=C/C/C(=C/CC1)/C)(C)C
