# Supplementary material for: Identification and validation of γ-Linolenic acid as a natural FABP5 inhibitor in hepatocellular carcinoma through deep learning and experimental approaches
Source: Front Immunol. 2026 Jan 28;17:1700347. doi: 10.3389/fimmu.2026.1700347 (PMC12891133; doi:10.3389/fimmu.2026.1700347)
Supplement: Supplementary file 4 [file DataSheet2.zip › yaoshitongyuansmiles/Qianshi_ingredients.txt]

smi
C1=C(NC=N1)C[C@@H](C(=O)O)N
CSCC[C@@H](C(=O)O)N
C([C@@H]([C@@H]1C(=C(C(=O)O1)O)O)O)O
C(C(=O)O)N
C1=CC=C(C=C1)CCCOC(=O)N
CCCCCCCC/C=C\CCCCCCCC(=O)O
CC1=C(C(CCC1)(C)C)/C=C/C(=C/C=C/C(=C/C=C/C=C(/C=C/C=C(/C=C/C2=C(CCCC2(C)C)C)\C)\C)/C)/C
CC(C)(C)OC(=O)N[C@H](CC1=CC=C(C=C1)O)C(=O)O
C[C@H]([C@@H](C(=O)O)N)O
CCCCCCCCCCCCCCCC(=O)O
C(CCN)C[C@@H](C(=O)O)N
CC(C)C[C@@H](C(=O)O)NC(=O)OCC1=CC=CC=C1
CC1=C(C2=C(CC[C@@](O2)(C)CCC[C@H](C)CCC[C@H](C)CCCC(C)C)C(=C1O)C)C.C(CC(=O)[O-])C(=O)[O-].[Ca+2]
CC1=C(C2=C(CC[C@@](O2)(C)CCC[C@H](C)CCC[C@H](C)CCCC(C)C)C(=C1O)C)C
