# Supplementary material for: Identification and validation of γ-Linolenic acid as a natural FABP5 inhibitor in hepatocellular carcinoma through deep learning and experimental approaches
Source: Front Immunol. 2026 Jan 28;17:1700347. doi: 10.3389/fimmu.2026.1700347 (PMC12891133; doi:10.3389/fimmu.2026.1700347)
Supplement: Supplementary file 4 [file DataSheet2.zip › yaoshitongyuansmiles/Foshou_ingredients.txt]

smi
CC1=CC[C@H]2C[C@@H]1C2(C)C
CC(=O)O
CC1=CC[C@@H](C[C@H]1O)C(=C)C
CCC(C)CCCC(C)CCCC(C)C
COC1=C(C=C(C=C1)C2=CC(=O)C3=C(C=C(C=C3O2)O)O)O
CCCCCCCCCCCCCCCCCCCCCCCC=O
CCCCCC(=O)O
CC(=O)S
CC1=CC[C@](CC1)(C(C)C)O
CC1([C@H]2CCC(=C)[C@@H]1C2)C
C[C@]1(CC[C@H](C(O1)(C)C)O)C=C
CC(=CCC/C(=C/CC/C(=C/CC/C=C(/CC/C=C(/CCC=C(C)C)\C)\C)/C)/C)C
C[C@H](CCC=C(C)C)CCOC(=O)C
CC1=C[C@@H]([C@H]2C[C@@H]1C2(C)C)O
CCCCCCCCCCCCCCCC(=O)OCC(CO)O
CCCCCCCCCCCCCCCC(=O)OC[C@H](CO)O
CCCCCCCCCCCCCCCC(=O)OC[C@@H](CO)O
CC1=CC[C@H](CC1)C(C)(C)O
CCC1=CC(=C(C=C1)C)C
COC1=C(C=C2C(=C1)C=CC(=O)O2)OC
CC1=C(C(=O)C(CC1)C(C)C)O
CN1CCN(CC1)C
CC1(C2CC=C(C1C2)CO)C
CC(=O)CO
CCCCC/C=C/C/C=C/CCCCCCCC(=O)OCC
C/C/1=C\CC(/C=C/C/C(=C/CC1)/C)(C)C
CC1=CCC2C(C1)C2(C)C
CCCCCCCC/C=C\CCCCCCCC(=O)O
CC(=CCC/C(=C\C=O)/C)C
C/C(=C\CO)/CC/C=C(\C)/CO
CCCCCCCCCCCCCC(=O)O
C[C@H]1[C@@H]([C@H]([C@H]([C@@H](O1)OC[C@@H]2[C@H]([C@@H]([C@H]([C@@H](O2)OC3=CC(=C4C(=C3)OC(=CC4=O)C5=CC(=C(C=C5)OC)O)O)O)O)O)O)O)O
CC(=C)CCCC(=C)C=C
C1=CC=C2C(=C1)C=COC2=O
CC(=CCC/C(=C\CO)/C)C
COC1=C(C=C2C(=C1)C=CC(=O)O2)O
C[C@H]([C@H](C)O)O
CCCCCCCCCCCC(=O)O
CC1=CCC2(C1C2)C(C)C
CC1=CCC(=C(C)C)CC1
COC1=CC2=C(C=CC(=O)O2)C(=C1)OC
COC1=C(C=CC(=C1)C(=O)O)O
COC1=C(C2=C(C(=C1)O)C(=O)C=C(O2)C3=C(C=CC=C3O)O)OC
