# Supplementary material for: Identification and validation of γ-Linolenic acid as a natural FABP5 inhibitor in hepatocellular carcinoma through deep learning and experimental approaches
Source: Front Immunol. 2026 Jan 28;17:1700347. doi: 10.3389/fimmu.2026.1700347 (PMC12891133; doi:10.3389/fimmu.2026.1700347)
Supplement: Supplementary file 4 [file DataSheet2.zip › yaoshitongyuansmiles/Xihonghua_ingredients.txt]

smi
CCCCCCCCCCCCCC(=O)O
CC/C=C/C=C/C=O
CCCCCCCCCCCC(=O)O
CCCCCC=C/C=C/C=O
CCC(C)CCCC(C)CCCC(C)CCCC(C)C
C1=CC(=CC=C1C2=C(C(=O)C3=C(C=C(C=C3O2)O)O)O)O
CCCCCCCCCCCCCCCCCC(=O)O
CC1=C(C(C[C@@H](C1)O)(C)C)/C=C/C(=C/C=C/C(=C/C=C/C=C(/C=C/C=C(/C=C/C2=C(C[C@H](CC2(C)C)O)C)\C)\C)/C)/C
CCCC/C=C\C=O
C1=CC(=CC=C1C2=C(C(=O)C3=C(C=C(C=C3O2)O)O)O[C@H]4[C@@H]([C@H]([C@@H]([C@H](O4)CO)O)O)O)O
CCCCCCCCCCCCCCCCCCCCCCCCCC
CC(=C/C=C/C(=O)C)C
CC(=C/C=C\C(=O)C)C
CC(=CCC/C(=C/CCC(=O)C)/C)C
C1[C@H]([C@H]([C@@H](C[C@@]1(C(=O)O)O)OC(=O)/C=C/C2=CC(=C(C=C2)O)O)O)O
C[C@H]1CC[C@@H]2[C@H]1[C@@H]3[C@@H](C3(C)C)CC[C@]2(C)O
C[C@H]1CCC2C1C3C(C3(C)C)CC[C@]2(C)O
C[C@@H]1CCC2C1[C@H]3[C@H](C3(C)C)CC[C@@]2(C)O
CC1CCC2C1C3C(C3(C)C)CC[C@]2(C)O
CC(=CC(=O)C=C(C)C)C
C1=CC(=CC=C1/C=C/C(=O)OC[C@@H]2[C@H]([C@@H]([C@H]([C@@H](O2)OC3=C(OC4=CC(=CC(=C4C3=O)O)O)C5=CC(=C(C=C5)O)O)O)O)O)O
C1=CC(=CC=C1/C=C/C(=O)OCC2C(C(C(C(O2)OC3=C(OC4=CC(=CC(=C4C3=O)O)O)C5=CC(=C(C=C5)O)O)O)O)O)O
C1=CC(=CC=C1/C=C/C(=O)OC[C@@H]2[C@H](C(C([C@@H](O2)OC3=C(OC4=CC(=CC(=C4C3=O)O)O)C5=CC(=C(C=C5)O)O)O)O)O)O
C1=CC(=CC=C1/C=C/C(=O)OC[C@@H]2[C@H]([C@@H]([C@H](C(O2)OC3=C(OC4=CC(=CC(=C4C3=O)O)O)C5=CC(=C(C=C5)O)O)O)O)O)O
CCCCCCC(=O)OCC=C
CCCCCCC=O
C1=CC=C(C(=C1)O)O
CC1(CC(=O)C=C1)C
C/C(=C\C=C\C=C(\C=C\C=C(\C(=O)O)/C)/C)/C=C/C=C(/C(=O)O)\C
C1=CC(=C(C=C1/C=C/C(=O)O)O)O
C1=CC(=C(C=C1/C=C\C(=O)O)O)O
CCCCCCCCCCCCCC(=O)OC
CCCCCCCCCCCCCCCCCC
CCCCC/C=C/C=O
CCCCCC=CC=O
CC1[C@H](C([C@@H]([C@@H](O1)OC2[C@H](OC([C@H](C2O)O)CO)OC3=C(C=C(C=C3)C4=C(C(=O)C5=C(C=C(C=C5O4)O)O)O)OC)O)O)O
CCCCCCCCCCCCCCCCCCCCCC
CCCCCCCCCCCCCCCCCCCCCCCCCCCCCCCCCCC
CC1=CC(=O)CC(C1=O)(C)C
CCCCCCCC(=O)O
COC1=C(C=CC(=C1)C2=C(C(=O)C3=C(C=C(C=C3O2)O)O)O)O
CCCCCCCCCCCCCCC(=O)O
CC(=O)/C=C/[C@@]12[C@@](O1)(CCCC2(C)C)C
COC1=CC(=CC2=C1OCO2)CC=C
CC/C=C\C/C=C\C/C=C\CCCCCCCC(=O)OC
CC1=C(C(CCC1=O)(C)C)/C=C/C(=O)C
CCCCCCCC/C=C\CCCCCCCCCCCC(=O)N
CC1=CC[C@@H](C=C1)C(C)C
CCCCCCCCCCCCCCCCCCCCCCCCCCCC
C1=CC(=C(C=C1C2=C(C(=O)C3=C(C=C(C=C3O2)O)O)O)O)O
CCCCCCCCC=O
CCCCCCCCCCCC(=O)OC
