# Supplementary material for: Identification and validation of γ-Linolenic acid as a natural FABP5 inhibitor in hepatocellular carcinoma through deep learning and experimental approaches
Source: Front Immunol. 2026 Jan 28;17:1700347. doi: 10.3389/fimmu.2026.1700347 (PMC12891133; doi:10.3389/fimmu.2026.1700347)
Supplement: Supplementary file 4 [file DataSheet2.zip › yaoshitongyuansmiles/Luohanguo_ingredients.txt]

smi
COC1=C(C=CC(=C1)C=C)O
C=CCC1=CC(=C(C=C1)O)C2=C(C=CC(=C2)CC=C)O
CCCCOC(=O)C
CC1=C[C@H]2[C@@H](CC[C@]([C@H]2CC1)(C)O)C(C)C
CCC(C)CCCC(C)CCCC(C)C
CCCCOC(=O)/C(=C/C)/C
C(CC(=O)O)CN
CC1=C(C(=O)CC1)O
C/C=C/C(=O)C1=C(CCCC1(C)C)C
COC1=CC=CC=C1O
CC1C(=O)CCC1=O
C1=CC=C(C=C1)C2=CN=CC=C2
CCCCCC(=O)O
CCCCOC(=O)CC(C)O
CCCCC/C=C\C/C=C\CCCCCCCC(=O)OCC
COC1=C(C=CC(=C1)/C=C/C(=O)CC(=O)/C=C/C2=CC(=C(C=C2)O)OC)O
C1=CC=C2C(=C1)C3=CC(=NC(=C3N2)C4=CC=C(O4)CO)C(=O)O
CCCCCC/C=C\CCCCCCCC(=O)O
CC(=O)C1=CC=CN1
C=CCCCCCCCC(=O)O
CCCCCC/C=C/CC(=O)O
CCCCCCCCCCCCCOC(=O)C
CCCCCCCCCCCCCCCCCC(=O)O
C1[C@H]([C@H]([C@@H](C(O1)(CO)O)O)O)O
C[C@H](CC[C@H](C(C)(C)O)O)[C@H]1CC[C@@]2([C@@]1(C[C@H]([C@@]3([C@H]2CC=C4[C@H]3CC[C@@H](C4(C)C)O)C)O)C)C
CC1=CC=CC=C1
CN1CCC[C@H]1C2=CN=CC=C2
CCCCCCCOC(=O)C(C)C
C1=COC(=C1)C=O
C[C@H](CC[C@H](C(C)(C)O)O[C@H]1[C@@H]([C@H]([C@@H]([C@H](O1)CO[C@H]2[C@@H]([C@H]([C@@H]([C@H](O2)CO)O)O)O)O)O)O[C@H]3[C@@H]([C@H]([C@@H]([C@H](O3)CO)O)O)O)[C@H]4CC[C@@]5([C@@]4(C[C@H]([C@@]6([C@H]5CC=C7[C@H]6CC[C@@H](C7(C)C)O[C@H]8[C@@H]([C@H]([C@@H]([C@H](O8)CO[C@H]9[C@@H]([C@H]([C@@H]([C@H](O9)CO)O)O)O)O)O)O[C@H]1[C@@H]([C@H]([C@@H]([C@H](O1)CO)O)O)O)C)O)C)C
CC1=CCC(=O)O1
CCCCC#CCC
C1=CC=C(C=C1)CC=O
CCCCCCCCC=O
CCCCCCCCCCCCCCCC(=O)O
CC(=O)/C=C/C(=O)C
C[C@H]1[C@@H]([C@H]([C@H]([C@@H](O1)OC2=CC(=C3C(=C2)OC(=C(C3=O)O[C@H]4[C@@H]([C@@H]([C@H]([C@@H](O4)C)O)O)O)C5=CC=C(C=C5)O)O)O)O)O
C[C@@H]1[C@H]([C@@H]([C@@H]([C@H](O1)OC2=CC(=C3C(=C2)OC(=C(C3=O)O[C@@H]4[C@H]([C@H]([C@@H]([C@H](O4)C)O)O)O)C5=CC=C(C=C5)O)O)O)O)O
CC1C(C(C(C(O1)OC2=CC(=C3C(=C2)OC(=C(C3=O)OC4C(C(C(C(O4)C)O)O)O)C5=CC=C(C=C5)O)O)O)O)O
CC1[C@@H]([C@@H](C([C@@H](O1)OC2=CC(=C3C(=C2)OC(=C(C3=O)O[C@H]4[C@H](C([C@H](C(O4)C)O)O)O)C5=CC=C(C=C5)O)O)O)O)O
C[C@H]1[C@@H]([C@@H]([C@H](C(O1)OC2=CC(=C3C(=C2)OC(=C(C3=O)OC4[C@@H]([C@H]([C@H]([C@@H](O4)C)O)O)O)C5=CC=C(C=C5)O)O)O)O)O
C[C@H]1[C@@H]([C@H]([C@H]([C@H](O1)OC2=CC(=C3C(=C2)OC(=C(C3=O)O[C@@H]4[C@@H]([C@@H]([C@H]([C@@H](O4)C)O)O)O)C5=CC=C(C=C5)O)O)O)O)O
CCCCCCCCCCCCCC(=O)O
C1=CC=C2C=CC=C2C=C1
CC1=CC=C(C=C1)[C@@H](C)CC(=O)C=C(C)C
CCCCCCO
C[C@H](CC[C@H](C(C)(C)O)O)[C@H]1CC[C@@]2([C@@]1(CC(=O)[C@@]3([C@H]2CC=C4[C@H]3CC[C@@H](C4(C)C)O)C)C)C
CCCCOC(=O)C1=CC=CC=C1C(=O)OCC(C)C
C1=CC(=CC=C1C2=C(C(=O)C3=C(C=C(C=C3O2)O)O)O)O
C[C@H]1[C@@H]([C@H]([C@H]([C@@H](O1)O[C@@H]2[C@H]([C@H](CO[C@H]2O[C@H]3CC[C@]4([C@H]([C@]3(C)CO)CC[C@@]5([C@@H]4CC=C6[C@]5(CC[C@@]7([C@H]6CC(CC7)(C)C)C(=O)O)C)C)C)O)O)O)O[C@H]8[C@@H]([C@H]([C@@H](CO8)O)O)O)O
C1=CC=C2C(=C1)C3=C(N2)C(=NC=C3)C4=CC=C(O4)CO
COC1=CC(=CC2=C1OCO2)C=O
CCCCCC(=O)C
C1=CC=C2C(=C1)C=CC=C2O
CSSSC
CC(C)COC(=O)C1=CC=CC=C1C(=O)OCC(C)C
CCCCCCCCCCCCCCCC(=O)OC
CCCCOC(=O)/C=C/C
CC1=CC(=CC=C1)C
C([C@@H]1[C@H]([C@@H]([C@H]([C@@H](O1)O)O)O)O)O
CCCCCCCCCCCC=O
CC(=O)C1=NC=CC2=C1NC3=CC=CC=C23
COC1=C(C=CC(=C1)C=O)O
C(CC(=O)O)C(=O)O
C1=C(OC(=C1)C=O)COCC2=CC=C(O2)C=O
CC[C@H](CC[C@@H](C)[C@H]1CC[C@@H]2[C@@]1(CC[C@H]3[C@H]2CC=C4[C@@]3(CC[C@@H](C4)O[C@H]5[C@@H]([C@H]([C@@H]([C@H](O5)CO)O)O)O)C)C)C(C)C
CN1C=CC=C1C=O
CCCCCCCCCCCCCCOC(=O)C
CCCCCCCCCCCCCC
C1C(=O)C=CC1=O
C1=CC=C(C=C1)COCC2=CC=CC=C2
C[C@H]1[C@@H]([C@H]([C@H]([C@@H](O1)OC2=C(OC3=CC(=CC(=C3C2=O)O)O[C@H]4[C@@H]([C@@H]([C@H]([C@@H](O4)C)O)O)O[C@H]5[C@@H]([C@H]([C@@H]([C@H](O5)CO)O)O)O)C6=CC=C(C=C6)O)O)O)O
C1=CC=C2C(=C1)C=CC(=O)O2
C1=CC=C(C=C1)NC2=CC3=CC=CC=C3C=C2
CCCCC/C=C/C/C=C/CCCCCCCC(=O)OC
CCCCCCCC(=O)C
CCCCCCCCCCCCCCC(C)O
CCCCCCCCCCCCCCCCCCCCC
CCCCCCOC(=O)C
CC1=CC=C(O1)C=O
CCCCCC(=O)OCCCC
CCCCCCCCCCC(=O)O
COC1=C(C=CC(=C1)C(=O)O)O
C1=C(OC(=C1)C(=O)O)CO
C=CCCCCCCCCC=O
CCCCCCCC/C=C\CCCCCCCC(=O)N
CC(CC(C)OC(=O)C)OC(=O)C
C[C@H](CC[C@H](C(C)(C)O)O[C@H]1[C@@H]([C@H]([C@@H]([C@H](O1)CO[C@H]2[C@@H]([C@H]([C@@H]([C@H](O2)CO)O)O)O)O)O)O[C@H]3[C@@H]([C@H]([C@@H]([C@H](O3)CO)O)O)O)[C@H]4CC[C@@]5([C@@]4(C[C@H]([C@@]6([C@H]5CC=C7[C@H]6CC[C@@H](C7(C)C)O[C@H]8[C@@H]([C@H]([C@@H]([C@H](O8)CO[C@H]9[C@@H]([C@H]([C@@H]([C@H](O9)CO)O)O)O)O)O)O)C)O)C)C
CC(=O)C1=CC=CO1
C1=CNC(=C1)C=O
CCCCC[C@@H](C)O
CCCCCCCCCCCCCCCCCC=O
