# Supplementary material for: Identification and validation of γ-Linolenic acid as a natural FABP5 inhibitor in hepatocellular carcinoma through deep learning and experimental approaches
Source: Front Immunol. 2026 Jan 28;17:1700347. doi: 10.3389/fimmu.2026.1700347 (PMC12891133; doi:10.3389/fimmu.2026.1700347)
Supplement: Supplementary file 4 [file DataSheet2.zip › yaoshitongyuansmiles/Sharen_ingredients.txt]

smi
CC(C)[C@@]12CCC(=C)[C@@H]1C2
CC(=O)O
CC1([C@H]2CC=C([C@@H]1C2)CO)C
CC1=CC[C@H]2C[C@@H]1C2(C)C
C/C/1=C\CC/C(=C/CC(=C(C)C)CC1)/C
CC1=C[C@H]2[C@@H](CC[C@]([C@H]2CC1)(C)O)C(C)C
C(C(CO)O)O
CC[C@H](/C=C/[C@@H](C)[C@H]1CC[C@@H]2[C@@]1(CC[C@H]3[C@H]2CC=C4[C@@]3(CC[C@@H](C4)O)C)C)C(C)C
C[C@H]1[C@@H]2C[C@@H](C2(C)C)CC1=O
C1=CC=C(C=C1)CO
C[C@]12CC[C@H](C1)C(C2=O)(C)C
CC1=CC(=O)C2CC1C2(C)C
CCCCCC/C=C/CCCCCCCC(=O)O
CC(=CCC/C(=C\COC(=O)C)/C)C
CC(=CCCC(=CCOC(=O)C)C)C
CC(=CCC/C(=C/COC(=O)C)/C)C
CC1([C@@H]2CC[C@@H](C2)C1=C)C
CC(=CCC[C@](C)(C=C)OC(=O)C)C
CC(=C)[C@@H]1CC[C@]2([C@@H](C1)O2)C
CCCCCCCCCCCCCCCC/C=C/CC
CC1([C@H]2CCC(=C)[C@@H]1C2)C
CC1CCC=C2C1(C3C(C3(C)C)CC2)C
CC1=CC[C@H](CC1=O)C(=C)C
CCCCCCCCCCCCCCCCCCCCCCCCCCCO
COC1=CC=C(C=C1)C=O
C[C@]12CC(=O)[C@H](C1(C)C)CC2=O
CCCCCCCCCCCCCCCCCCCCCCCCCCCC
CC1=CCC(=CC1)C(C)C
CCCCCCCC=O
C1C=CC=CO1
CCCCCCCCCCCCCCCCCC(=O)O
C[C@H]1CC[C@H](CC2=C1CC[C@@H]2C)C(C)(C)O
CC1=CC=C(CC1)C(=C)C
CC1=CC=CC=C1
C[C@@]1(CC[C@@H]2[C@@H]1[C@H]3[C@H](C3(C)C)CCC2=C)O
CC(=CCC/C(=C/C/C=C(\C)/C=C)/C)C
CC(=C)/C=C/C(C)(C)C=C
C[C@@H]1CC[C@@H]2[C@]13CC=C([C@H](C3)C2(C)C)C
CCCCCCCCCCCCCC(=O)OC
CC(C)[C@@]12CC[C@@](C=C1)(OO2)C
C[C@@H]1CC[C@H]([C@H]2[C@]1(CCC(=C2)C)O)C(C)C
CC1CCC(C2C1(CCC(=C2)C)O)C(C)C
C/C/1=C\CCC(=C)[C@H]2CC([C@H]2CC1)(C)C
C[C@@H]1CC[C@@]2(CC[C@@]3(C(=CC[C@H]4[C@]3(CC[C@@H]5[C@@]4(CC[C@@H](C5(C)C)O)C)C)[C@@H]2[C@H]1C)C)C
CCCCCCCCCCCCCCCCCCCC(=O)O
CC(=CCC/C(=C\COC(=O)C)/C)C
CC1=C(C(CCC1)(C)C)/C=C/C(=O)C
CCOC(=O)CC(C(=O)OCC)SP(=S)(OC)OC
CC[C@H](CC[C@@H](C)[C@H]1CC[C@@H]2[C@@]1(CC[C@H]3[C@H]2CC=C4[C@@]3(CC[C@@H](C4)OC(=O)C)C)C)C(C)C
CCC(CCC(C)C1CCC2C1(CCC3C2CC=C4C3(CCC(C4)OC(=O)C)C)C)C(C)C
CCC(CCC(C)C1CCC2[C@@]1(CCC3C2CC=C4[C@@]3(CC[C@@H](C4)OC(=O)C)C)C)C(C)C
CCC(CCC(C)[C@H]1CCC2[C@@]1(CCC3C2CC=C4[C@@]3(CC[C@@H](C4)OC(=O)C)C)C)C(C)C
CC/C=C\C/C=C\C/C=C\CCCCCCCC(=O)OC
C1CC(=O)OC1=O
CC(CO)C=C
CCCCCCCCCCCCCCCC(=O)O
CCOC=O
C/C/1=C\CC(/C=C/C/C(=C/CC1)/C)(C)C
CCCCCCCCCCCCCCCCCCCCCCCCCO
CC1(C2CC3C1(C3C2)C)C
CC(=CCC/C(=C/CO)/C)C
CCCCCCCCCCCCCC(=O)O
CCCCCCCC/C=C\CCCCCCCC(=O)O
C/C(=C\CC[C@]1([C@H]2CC[C@H](C2)C1=C)C)/CO
C/C(=C\CCC1(C2CCC(C2)C1=C)C)/CO
CC(=CCCC1(C2CCC(C2)C1=C)C)CO
C/C(=C\CC[C@]1(C2CCC(C2)C1=C)C)/CO
CC(=CCCC1(C2CCC(O1)(CC2)C)C)C
C[C@@H](CCC[C@@H](C)CCC/C(=C/CO)/C)CCCC(C)C
CC(C)CCCC(C)CCCC(C)CCC/C(=C/CO)/C
CC(C)CCCC(C)CCCC(C)CCCC(=CCO)C
CC(C)CCCC(C)CCCC(C)CCC/C(=C\CO)/C
C[C@@H](CCC[C@@H](C)CCCC(=CCO)C)CCCC(C)C
CC1=CC=C(CC1)C(C)C
CCCCCCCCOC(=O)C
CC(=CCC[C@](C)(C=C)O)C
CC(=CCC[C@@](C)(C=C)O)C
C[C@@H]([C@@](C(C)C)(C(=O)OC[C@@H]1CCN2[C@H]1CCC2)O)O
CC(=CC/C=C(\C)/C=C)C
CCCCCC=CCC=CCCCCCCCCCC(=O)OC
CCCCC/C=C/C/C=C/CCCCCCCCCC(=O)OC
C1CC(=O)OC1
CC1=CC[C@H](CC1)C(C)(C)OC(=O)C
C[C@]12CC[C@H](C1)C([C@@H]2O)(C)C
C/C(=C\CC[C@@]1([C@H]2CC[C@H](C2)C1=C)C)/CO
C[C@H]1CCC2=C(CC[C@H](C[C@@H]12)C(=C)C)C
COC(=O)C1=CC=CC=C1C(=O)OC
CCCCCCC
CC(=CCC/C(=C\CO)/C)C
CC(=C1CCC(CC1)(C)OC(=O)C)C
CC1=CC[C@H](CC1)C(=C)C
CCC(CC[C@@H](C)[C@H]1CC[C@@H]2[C@@]1(CC[C@H]3[C@H]2CCC4=CC(=O)CC[C@]34C)C)C(C)C
CCCCCCCCCCCCCCCCCC=CCCCCCCCCCCCCCCCC
C[C@@H]1CC[C@H]([C@@H](C1)OC(=O)C)C(=C)C
CC1=CC[C@@H]2[C@H](C1)C2(C)C
C[C@]12CCCC([C@@H]3[C@H]1CC[C@@H]3C2=C)(C)C
C1=CC=C(C=C1)NC2=CC3=CC=CC=C3C=C2
CC1=CCC2(C1C2)C(C)C
C/C/1=C\CC/C(=C/[C@H]2[C@H](C2(C)C)CC1)/C
C/C/1=C\CC/C(=C/C2C(C2(C)C)CC1)/C
C/C/1=C\CC/C(=C/[C@@H]2[C@@H](C2(C)C)CC1)/C
C/C/1=C\CC/C(=C/[C@H]2[C@@H](C2(C)C)CC1)/C
C/C/1=C/CC/C(=C\C2C(C2(C)C)CC1)/C
CC1=CCC/C(=C/[C@H]2[C@H](C2(C)C)CC1)/C
C=CCCCCCCCCCCCCC(=O)O
CCCCCCCCCCCCCCCCCCCCCCCCO
CC1=CCC(=C(C)C)CC1
COC1=C(C=CC(=C1)C(=O)O)O
C/C(=C\CCC1(C2CCC(C2)C1=C)C)/COC(=O)C
CC1(C2CCC(O1)(CC2)C)C
CC(=CCCC(C)(C=C)O)C
CC(C)C1CCC2(C3C1C4C2(C4C3)C)C
CC1=CC[C@H](CC1)C(=C)CCC=C(C)C
COC1=CC=C(C=C1)CC=C
C1CC(=O)NC1
CC1=C2CCC(C2C3C(C3(C)C)CC1)(C)O
CC1=C2CC[C@]([C@H]2[C@H]3[C@H](C3(C)C)CC1)(C)O
CC1=C(C2=C(CC[C@@](O2)(C)CCC[C@H](C)CCC[C@H](C)CCCC(C)C)C(=C1O)C)C.C(CC(=O)[O-])C(=O)[O-].[Ca+2]
CC1=C(C2=C(CC[C@@](O2)(C)CCC[C@H](C)CCC[C@H](C)CCCC(C)C)C(=C1O)C)C
