# Supplementary material for: Identification and validation of γ-Linolenic acid as a natural FABP5 inhibitor in hepatocellular carcinoma through deep learning and experimental approaches
Source: Front Immunol. 2026 Jan 28;17:1700347. doi: 10.3389/fimmu.2026.1700347 (PMC12891133; doi:10.3389/fimmu.2026.1700347)
Supplement: Supplementary file 4 [file DataSheet2.zip › yaoshitongyuansmiles/Mugau_ingredients.txt]

smi
COC1=CC=C(C=C1)CO
C(C(CO)O)O
C1=CC(=C(C=C1/C=C/C(=O)O)O)O
C1=C(C=C(C(=C1O)O)O)C(=O)O
CCOC(=O)CCSC
COC1=CC=C(C=C1)C(=O)O
CC1=C(C(=O)OC1=O)C
CCCCCCOC(=O)CCCCC
C[C@@H]1CC[C@@]2(CC[C@@]3(C(=CC[C@H]4[C@]3(CC[C@@H]5[C@@]4(CC[C@@H](C5(C)C)O)C)C)[C@@H]2[C@H]1C)C)C(=O)O
CCCCCC(=O)O
CCCCCCCCCCCCCCCCCC(=O)O
C(=C/C(=O)O)\C(=O)O
CCOC(=O)C1=CC(=C(C=C1)O)O
CCCCCCCC(=O)OCC
C1CSC=C1
CCC(C)C(=O)O
C1=CC=C(C=C1)[C@H](C#N)O[C@H]2[C@@H]([C@H]([C@@H]([C@H](O2)CO[C@H]3[C@@H]([C@H]([C@@H]([C@H](O3)CO)O)O)O)O)O)O
C1=CC=C(C=C1)C(C#N)O[C@H]2[C@@H]([C@H]([C@@H]([C@H](O2)CO[C@H]3[C@@H]([C@H]([C@@H]([C@H](O3)CO)O)O)O)O)O)O
C1=CC=C(C=C1)C(C#N)OC2C(C(C(C(O2)COC3C(C(C(C(O3)CO)O)O)O)O)O)O
C1=CC=C(C=C1)[C@H](C#N)OC2C(C(C(C(O2)COC3C(C(C(C(O3)CO)O)O)O)O)O)O
C1=CC=C(C=C1)[C@H](C#N)OC2[C@@H]([C@H]([C@@H]([C@H](O2)CO[C@H]3[C@@H]([C@H]([C@@H]([C@H](O3)CO)O)O)O)O)O)O
C1=CC=C(C=C1)[C@@H](C#N)O[C@H]2[C@@H]([C@H]([C@@H]([C@H](O2)CO[C@H]3[C@@H]([C@H]([C@@H]([C@H](O3)CO)O)O)O)O)O)O
C1=CC=C(C=C1)[C@H](C#N)O[C@H]2[C@@H]([C@@H]([C@@H](C(O2)CO[C@H]3[C@@H]([C@@H]([C@@H](C(O3)CO)O)O)O)O)O)O
C1=CC=C(C=C1)[C@H](C#N)OC2C([C@H]([C@@H](C(O2)COC3[C@@H](C([C@@H]([C@H](O3)CO)O)O)O)O)O)O
CCOC(=O)CC(C(=O)OCC)SP(=S)(OC)OC
CCCCCCO
C1=C(OC(=C1)C=O)CO
C1=CC(=C(C2=C1C=CC(=O)O2)O)O
C1=COC=C1C=O
CCCCCCCCCCCCC#CCC#CC(=O)OC
C1[C@@H]([C@@H](OC2=CC(=CC(=C21)O)O)C3=CC(=C(C=C3)O)O)O
C1=CC(=C(C=C1C(=O)O)O)O
C1[C@H](C([C@@H](CC1(C(=O)O)O)O)O)O
CC1OC(OC(O1)C)C
CC1=CC2=C(C=C1)C(CCC2)(C)C
C[C@H]([C@@H](C)O)O
CC(=O)CC(C)(C)O
C1=CC(=CC=C1C(=O)O)O
C1=CC(=CC=C1C(=O)O)[O-]
CCCCCCCCC=CC=O
CCCCCCCC/C=C/C=O
CCCCCCOC(=O)CCC
CCCCCCCCCCCC(=O)OC(=O)CCCCCCCCCCC
C[C@]12CC[C@@H](C([C@@H]1CC[C@@]3([C@@H]2CC=C4[C@]3(CC[C@@]5([C@H]4CC(CC5)(C)C)C(=O)O)C)C)(C)C)O
COC1=C(C=C(C=C1)CC=C)OC
C/C(=C\CCC(C)(C)O)/C=C
CC=CC=C1C(=CC(=O)CC1(C)C)C
CC1=CC(=CC(=C1)C)C
C1[C@H]([C@H]([C@@H](C[C@@]1(C(=O)O)O)OC(=O)/C=C/C2=CC(=C(C=C2)O)O)O)O
CC(=C)[C@@H]1CC[C@]2([C@H]1[C@H]3CC[C@@H]4[C@]5(CC[C@@H](C([C@@H]5CC[C@]4([C@@]3(CC2)C)C)(C)C)O)C)C(=O)O
C1=CC(=O)OC2=CC(=C(C=C21)O)O
C[C@H]1[C@@H]([C@H]([C@H]([C@@H](O1)OC2=C(OC3=CC(=CC(=C3C2=O)O)O)C4=CC(=C(C=C4)O)O)O)O)O
CCCCCCCCOC(=O)CCC
CCC1=CC=CC=C1
CCC1=CC=CC(=C1)C
COC1=C(C=CC(=C1)CC=C)O
C(COCCOCCOCCO)O
CCCCCCCCCCCCCCCCCC=O
CCCCCCCC(=O)OCCCC
