# Supplementary material for: Identification and validation of γ-Linolenic acid as a natural FABP5 inhibitor in hepatocellular carcinoma through deep learning and experimental approaches
Source: Front Immunol. 2026 Jan 28;17:1700347. doi: 10.3389/fimmu.2026.1700347 (PMC12891133; doi:10.3389/fimmu.2026.1700347)
Supplement: Supplementary file 4 [file DataSheet2.zip › yaoshitongyuansmiles/Xiangru_ingredients.txt]

smi
COC1=C(C(=C2C(=C1)OC(=CC2=O)C3=CC=CC=C3)O)OC
CC(C)[C@@]12CCC(=C)[C@@H]1C2
C/C=C\C1=CC(=C(C=C1OC)OC)OC
CC1=CC[C@H]2C[C@@H]1C2(C)C
C1=CC(=C(C=C1/C=C/C(=O)O)O)O
C1=CC(=CC=C1C2=CC(=O)C3=C(C=C(C=C3O2)O)O)O
COC1=CC(=CC(=C1O[C@H]2[C@@H]([C@H]([C@@H]([C@H](O2)CO)O)O)O)OC)O
CC1=C2C=C(CCC2(CCC1)C)C(C)C
CC1=CC=C(C=C1)C(C)C
C[C@@H]1CC[C@H](C[C@H]1O)C(=C)C
COC1=CC=C(C=C1)C2=CC(=O)C3=C(C=C(C=C3O2)O)O
CCCCCCCCCCCCCCCCCCCCCCC
C[C@@H]1CC[C@@]2(CC[C@@]3(C(=CC[C@H]4[C@]3(CC[C@@H]5[C@@]4(CC[C@@H](C5(C)C)O)C)C)[C@@H]2[C@H]1C)C)C(=O)O
COC1=CC(=C2C(=C1)OC(=C(C2=O)OC)C3=CC=C(C=C3)O)O
CC1=CC(=C(C=C1)C(C)C)OC(=O)C
CC(=CCC/C(=C/C/C=C(\C)/C=C)/C)C
CC1([C@H]2CCC(=C)[C@@H]1C2)C
CC/C=C\CC1=C(CCC1=O)C
CC1=CCCC([C@H]1/C=C/C(=O)C)(C)C
C1[C@@H]([C@H](OC2=CC(=CC(=C21)O)O)C3=CC(=C(C=C3)O)O)O
C/C/1=C/CCC(=C)[C@H]2CC([C@@H]2CC1)(C)C
C[C@H]1CC[C@@]2([C@@]3([C@H]1C[C@H](C2(C)C)CC3)C)O
CC1CCC2(C(C3CCC2(C1C3)C)(C)C)O
C[C@H]1CCC2([C@@]3(C1CC(C2(C)C)CC3)C)O
C[C@H]1CC[C@@]2([C@@]3([C@@H]1C[C@H](C2(C)C)CC3)C)O
C[C@H]1CC[C@@]2([C@@]3(C1CC(C2(C)C)CC3)C)O
C[C@@H]1CC[C@@]2([C@@]3([C@H]1C[C@H](C2(C)C)CC3)C)O
C[C@H]1CCC2(C([C@H]3CCC2([C@H]1C3)C)(C)C)O
C[C@H]1CC[C@@]2([C@@]3([C@H]1C[C@@H](C2(C)C)CC3)C)O
CC1CC[C@@]2([C@@]3(C1CC(C2(C)C)CC3)C)O
C[C@@H]1CC[C@]2([C@]3([C@@H]1C[C@@H](C2(C)C)CC3)C)O
COC1=CC2=C(C(=C1)OC)C(=O)C=C(O2)C3=CC=C(C=C3)O
CC1=CCC(=CC1)C(C)C
CC1=C(OC=C1)C(=O)CC(C)C
COC1=C2C=CC(=O)OC2=CC3=C1C=CO3
CCCCCCCCCCCCCCCCCC(=O)O
CCCCCCCCCCCCCCCCC(=O)OCC
CC1=CC[C@@H](C[C@@H]1O)C(=C)C
CC1=CC[C@H](CC1)C(=C)CCC=C(C)C
CC(=O)C1=CC=CC=C1
CC1(C2CCC1(C(C2)O)C)C
CC(=CCC/C(=C/C/C=C(\C)/C=C)/C)C
CC(=C)/C=C/C(C)(C)C=C
CC1=C[C@@H]2[C@H](CC1)C(=CC[C@H]2C(C)C)C
CC1=CC(=C(C=C1)C(C)C)O
CC1=CC[C@H]2C[C@@H]1[C@]2(C)CCC=C(C)C
C[C@@]12CC[C@@H]3[C@H](CC3(C)C)C(=C)CC[C@H]1O2
CC1=C[C@H]2[C@H](CC1)C(=C)CC[C@@H]2C(C)C
C[C@@H]1CC[C@H]([C@H]2[C@]13[C@@H]2C(=C)CC3)C(C)C
CC1=C[C@@H]([C@H](CC1)C(C)C)O
CC1=C(C(CCC1)(C)C)/C=C/C(=O)C
C1=CC(=C(C=C1C2=CC(=O)C3=C(C=C(C=C3O2)O)O)O)O
CC1=C[C@@H]([C@@H]2C[C@H]1C2(C)C)O
C[C@]12CC[C@H](C1(C)C)C[C@H]2O
CC1=CCC2C(C1)C2(C)C
CC1=C[C@@H]([C@@H](CC1)C(C)C)O
CC1(C2CC3C1(C3C2)C)C
CCCCCCCCCCCCCC(=O)O
CC[C@H](CC[C@@H](C)[C@H]1CC[C@@H]2[C@@]1(CC[C@H]3[C@H]2CC=C4[C@@]3(CC[C@@H](C4)O)C)C)C(C)C
C=CCC1=CC2=C(C=C1)OCO2
CC1=CC[C@@H](CC1)C(=C)C
C/C=C/C1=CC(=C(C=C1OC)OC)OC
CC=CC1=CC(=C(C=C1OC)OC)OC
CC(=CCC[C@](C)(C=C)O)C
CC(=CCC[C@@](C)(C=C)O)C
CCCCCCCCCCCCCCCCC
CC(=CC/C=C(\C)/C=C)C
CC1=CC=C(CC1)C(C)C
C[C@@H](CCC=C(C)C)CCO
CC1=C(C=C(C=C1)C(C)C)O
COC1=CC=C(C=C1)C2=CC(=O)C3=C(C=C(C=C3O2)O[C@H]4[C@@H]([C@H]([C@@H]([C@H](O4)CO)O)O)O)O
CC(C)COC(=O)C1=CC=CC=C1C(=O)OCC(C)C
COC1=C(C2=C(C=C1O)OC(CC2=O)C3=CC=CC=C3)O
CCCCCCCCCCCCCCCCCCCCCC
C[C@H]1CC[C@H](CC2=C1CC[C@@H]2C)C(=C)C
CC(=CCC/C(=C\C/C=C(/C)\C=C)/C)C
CC(=CCC/C(=C/C/C=C(/C)\C=C)/C)C
CC(=O)C1=C(C=C(C=C1)OC)O
CCCCCCCCCCCCCCC=O
CCCCCC=O
C1=CC(=C(C=C1O)O)C2=C(C(=O)C3=C(C=C(C=C3O2)O)O)O
CC(=CCCC(=C)C=C)C
C1=CC=C(C=C1)C=O
COC1=CC(=C2C(=C1)OC(=C(C2=O)O)C3=CC=C(C=C3)O)O
CC1=CC[C@H](CC1)[C@](C)(CCC=C(C)C)O
CC1=CC=CC=C1C(C)C
CC(C)CCCC(C)CCCC(C)CCCC(=O)C
CCCCCCCCCCCCCCCCCCCCC
CC1=CC(=C(C=C1)C(C)C)OC
CC1=CCC(=C(C)C)CC1
CCCCCCCCCCCCCCCCCCCCCCCC
CC(C)C1=CC=C(C=C1)C=O
CC1=CC[C@H](CC1)C(=C)CCC=C(C)C
C/C/1=C/CCC(=C)[C@H]2CC([C@@H]2CC1)(C)C
CC1=CC[C@@H](C=C1)C(C)C
CC1=CC[C@H](C=C1)C(C)C
COC1=CC(=CC(=C1OC)OC)CC=C
CC/C=C\C/C=C\C/C=C\CCCCCCCC(=O)O
COC1=C2C(=C(C(=C1)CC=C)OC)OCO2
CC(C)[C@@H]1CC[C@@]2([C@H]1[C@@H]3[C@H]2CCC3=C)C
CC1=C[C@@H]2[C@@H](CC1)C(=CC[C@H]2C(C)C)C
