# Supplementary material for: Identification and validation of γ-Linolenic acid as a natural FABP5 inhibitor in hepatocellular carcinoma through deep learning and experimental approaches
Source: Front Immunol. 2026 Jan 28;17:1700347. doi: 10.3389/fimmu.2026.1700347 (PMC12891133; doi:10.3389/fimmu.2026.1700347)
Supplement: Supplementary file 4 [file DataSheet2.zip › yaoshitongyuansmiles/Laifuzi_ingredients.txt]

smi
C1=CC=C(C=C1)C2=CC=CC=C2
CCCCCCCCC=CCCCCCCCCCC(=O)OC
COS(=O)(=O)OC
CCCCCCCCCCCCCCCCCC(=O)O
CCCCCCCC/C=C\CCCCCCCCCCCC(=O)O
CCCCCCCC/C=C/CCCCCC(=O)OC
CC1=C(SC=[N+]1CC2=CN=C(N=C2N)C)CCO
CC[C@H](CC[C@@H](C)[C@H]1CC[C@@H]2[C@@]1(CC[C@H]3[C@H]2CC=C4[C@@]3(CC[C@@H](C4)O)C)C)C(C)C
C[C@H](/C=C/[C@H](C)C(C)C)[C@H]1CC[C@@H]2[C@@]1(CC[C@H]3[C@H]2CC=C4[C@@]3(CC[C@@H](C4)O)C)C
CCCCCCCCO
CSSSC
CCCCCCCCCCCCCCCCCCCCCC(=O)OC
C([C@@H]([C@@H]1C(=C(C(=O)O1)O)O)O)O
CC(=O)CC(C)(C)O
CCCCCCCCCCCCCCCCCC(=O)OC
CSSC
CCCCCCC(C)C/C=C/C
CCCCCCC(C)CC=CC
CCCCCCCCCCCCCCCC(=O)OC
CCCCCCCC/C=C\CCCCCCCCCCCC(=O)OC
CCCCCCCCCC(CCC)O
C[N+](C)(C)CCOC(=O)/C=C/C1=CC(=C(C(=C1)OC)O)OC
C(CCO)CCO
CC(C)C(OC)OC
CCCCCCCCC=CCCCCCCCCCCCCCC(=O)OC
CCCCCCCCCCCCCCCCCCCCCCCC(=O)O
CCCCOCCCCO
CCCCCCCCC(C)CC
CC/C=C\C/C=C\C/C=C\CCCCCCCC(=O)OC
CC/C=C\C/C=C\C/C=C\CCCCCCCC(=O)O
C1CCC(CC1)CCO
CCCCCCCCC=O
CCCCCCCCCCCCCCCCCCCCCCCCCCCCCC
CCCCCCCCCCCCCCCC(=O)O
C[N+](C)(C)CCOC(=O)/C=C/C1=CC(=C(C(=C1)OC)O)OC.C(#N)[S-]
C[N+](C)(C)CCOC(=O)C=CC1=CC(=C(C(=C1)OC)O)OC.C(#N)[S-]
C[N+](C)(C)CCOC(=O)/C=C/C1=CC(=C(C(=C1)OC)O)OC
C[N+](C)(C)CCOC(=O)/C=C/C1=CC(=C(C(=C1)OC)O)OC.C(#N)S
