# Supplementary material for: Identification and validation of γ-Linolenic acid as a natural FABP5 inhibitor in hepatocellular carcinoma through deep learning and experimental approaches
Source: Front Immunol. 2026 Jan 28;17:1700347. doi: 10.3389/fimmu.2026.1700347 (PMC12891133; doi:10.3389/fimmu.2026.1700347)
Supplement: Supplementary file 4 [file DataSheet2.zip › yaoshitongyuansmiles/Guanghuoxiang_ingredients.txt]

smi
C1=CC(=CC=C1C2=CC(=O)C3=C(C=C(C=C3O2)O)O)O
CC(=O)OC
C1=CC=C(C=C1)SC2=CC=CC=C2
COC1=C(C=C(C=C1)C2=C(C(=O)C3=C(C=C(C=C3O2)OC)O)O)O
CC(=C)[C@@H]1CC[C@]2(CCCC(=C)[C@@H]2C1)C
CC(=C)C1CCC2(CCCC(=C)C2C1)C
CC(=C)[C@H]1CC[C@@]2(CCCC(=C)[C@H]2C1)C
CC(=C)[C@@H]1CC[C@]2(CCCC(=C)[C@H]2C1)C
CC1=CC[C@@]2(CCCC([C@]23[C@H]1C3)(C)C)C
CC1([C@H]2CCC(=C)[C@@H]1C2)C
CC1CCC2C13CC=C(C(C3)C2(C)CO)C
CC1(CC(=O)C=C2C13CCC(C3)C2(C)C)C
C1=CC(=C(C=C1C2=C(C(=O)C3=C(C=C(C=C3O2)O)O)O)O)O
COC1=CC(=C2C(=C1)OC(=C(C2=O)O)C3=CC(=C(C=C3)O)O)O
C[C@H]1CC[C@@]2([C@@]3([C@H]1C[C@H](C2(C)C)CC3)C)O
CC1CCC2(C(C3CCC2(C1C3)C)(C)C)O
C[C@H]1CCC2([C@@]3(C1CC(C2(C)C)CC3)C)O
C[C@H]1CC[C@@]2([C@@]3([C@@H]1C[C@H](C2(C)C)CC3)C)O
C[C@H]1CC[C@@]2([C@@]3(C1CC(C2(C)C)CC3)C)O
C[C@@H]1CC[C@@]2([C@@]3([C@H]1C[C@H](C2(C)C)CC3)C)O
C[C@H]1CCC2(C([C@H]3CCC2([C@H]1C3)C)(C)C)O
C[C@H]1CC[C@@]2([C@@]3([C@H]1C[C@@H](C2(C)C)CC3)C)O
CC1CC[C@@]2([C@@]3(C1CC(C2(C)C)CC3)C)O
C[C@@H]1CC[C@]2([C@]3([C@@H]1C[C@@H](C2(C)C)CC3)C)O
C1=CC=C2C(=C1)C=CC3=CC=CC=C32
CC(=CCC/C(=C/COC=O)/C)C
C[C@]1(CC[C@H]2[C@@H]1[C@H]3[C@H](C3(C)C)CCC2=C)O
CC1=C[C@H]2[C@H](CC1)C(=C)CC[C@@H]2C(C)C
COC1=CC=C(C=C1)C2=C(C(=O)C3=C(C=C(C=C3O2)OC)O)O
C[C@H]1[C@@H]([C@H]([C@H]([C@@H](O1)O[C@@H]2[C@H]([C@@H](O[C@@H]([C@H]2OC(=O)/C=C/C3=CC(=C(C=C3)O)O)CO)OCCC4=CC(=C(C=C4)O)O)O)O)O)O
C1C2=CC=CC=C2C3=CC=CC=C3C1=O
C[C@H]1[C@@H]([C@H]([C@H]([C@@H](O1)O[C@@H]2[C@H]([C@@H](O[C@@H]([C@H]2OC(=O)/C=C/C3=CC(=C(C=C3)O)O)CO)OCC(C4=CC(=C(C=C4)O)O)OC)O)O)O)O
CC(C)C(=O)C
C/C=C/C1=CC=C(C=C1)OC
CC1=CC(=C(C(=O)O1)C(=O)CCC(C)C)O
CCCC=CC=O
C[C@H]1[C@H](CC[C@@H]2[C@@]1(CC[C@H]3[C@]2(CC[C@@]4([C@@]3(CC[C@@]5([C@H]4CC(CC5)(C)C)C)C)C)C)C)O
CCCCCCCCCCCCCCCC(=O)O
C/C/1=C\CC(/C=C/C/C(=C/CC1)/C)(C)C
COC1=CC(=CC(=C1O)OC)[C@@H]2[C@H]3CO[C@@H]([C@H]3CO2)C4=CC(=C(C(=C4)OC)O[C@H]5[C@@H]([C@H]([C@@H]([C@H](O5)CO)O)O)O)OC
COC1=CC=C(C=C1)C2=COC3=C(C2=O)C(=C(C(=C3)O)OC)O
CC(=C)C1CCC(C(C1)C(=C)C)(C)C=C
CC(=C)[C@@H]1CC[C@]([C@@H](C1)C(=C)C)(C)C=C
CC1CCC(=C(C)C)CC2=C1CCC2C
COC1=C(C=C(C=C1)C2=C(C(=O)C3=C(C=C(C=C3O2)OC)O)OC)OC
CC(C)COC(=O)C1=CC=CC=C1C(=O)OCC(C)C
C1=CC(=C(C=C1C2=C(C(=O)C3=C(C=C(C=C3O2)O)O)O[C@H]4[C@@H]([C@H]([C@H]([C@H](O4)CO)O)O)O)O)O
C1=CC(=C(C=C1C2=C(C(=O)C3=C(C=C(C=C3O2)O)O)O[C@H]4[C@@H]([C@H]([C@H]([C@H](O4)CO)O)O)O)O)[O-]
C[C@H]1CCC2=C(CC[C@H](C[C@@H]12)C(=C)C)C
C[C@H]1CC[C@H](CC2=C1CC[C@@H]2C)C(=C)C
CC1=CC[C@H](CC1)C(=C)C
C1=CC=C(C=C1)C=O
COC1=CC(=C2C(=C1)OC(=C(C2=O)OC)C3=CC(=C(C=C3)O)OC)O
CC1=C[C@H]2[C@@H](CC1)C(=CCCC2(C)C)C
C[C@]12CC[C@@H](C([C@@H]1CC[C@@]3([C@@H]2CC=C4[C@]3(CC[C@@]5([C@H]4CC(CC5)(C)C)C(=O)O)C)C)(C)C)O
CC1=CC(=C(C(=O)O1)C(=O)CCC(C)C)O
CC(=C)[C@@H]1CC[C@@]([C@H](C1)C(=C)C)(C)C=C
COC1=C(C=CC(=C1)CC=C)O
