# Supplementary material for: Identification and validation of γ-Linolenic acid as a natural FABP5 inhibitor in hepatocellular carcinoma through deep learning and experimental approaches
Source: Front Immunol. 2026 Jan 28;17:1700347. doi: 10.3389/fimmu.2026.1700347 (PMC12891133; doi:10.3389/fimmu.2026.1700347)
Supplement: Supplementary file 4 [file DataSheet2.zip › yaoshitongyuansmiles/Danggui_ingredients.txt]

smi
C(CCCC(=O)O)CCCC(=O)O
COC1=CC=C(C=C1)C(=O)O
CC1=CC=CC=C1O
CC1=CC[C@H]2C[C@@H]1C2(C)C
CCC(/C=C\1/C2=CC=CC=C2C(=O)O1)O
CCCCCC(=O)OC/C=C\CCC
COC1=CC=CC=C1O
CCC/C=C\1/C2=CC=CC=C2C(=O)O1
CCCCC(=O)C1=CC=CC=C1C(=O)O
CC1=C(C(=CC=C1)O)C
CC[C@H](/C=C/[C@@H](C)[C@H]1CC[C@@H]2[C@@]1(CC[C@H]3[C@H]2CC=C4[C@@]3(CC[C@@H](C4)O)C)C)C(C)C
CC1=CC(=O)C2CC1C2(C)C
CC(=C)[C@@H]1CC[C@]2(CCCC(=C)[C@@H]2C1)C
CC(=C)C1CCC2(CCCC(=C)C2C1)C
CC(=C)[C@H]1CC[C@@]2(CCCC(=C)[C@H]2C1)C
CC(=C)[C@@H]1CC[C@]2(CCCC(=C)[C@H]2C1)C
CC(=C)[C@H]1[C@H]2[C@H](C2(C)C)CC[C@@]1(C)C=C
CC(=C)[C@H]1[C@H]2[C@H](C2(C)C)CC[C@]1(C)C=C
CC(=C)C1C2C(C2(C)C)CCC1(C)C=C
CC(=C)[C@@H]1[C@H]2[C@@H](C2(C)C)CC[C@@]1(C)C=C
CC(=C)[C@@H]1[C@@H]2[C@@H](C2(C)C)CC[C@@]1(C)C=C
CC(C)C1=CCC(=C)CC1
CCCCCCCCCC=O
C1=CC=C2C(=C1)C(=O)OC2=O
CCC/C=C\1/C2=C(C=CCC2)C(=O)O1
CCCC(=O)C1(C2=C(C=CCC2)C(=O)O1)O
CN1C=C(C=C1C(=O)NCCN2CCOCC2)NC(=O)C3=CC(=CN3C)NC(=O)C4=CC(=CN4C)NC(=O)C5=NSC(=C5Cl)NCCC6=CC=CC=N6
CC1=CC[C@@]2(CC1)C(=C)CCCC2(C)C
CC1=CCC2(CC1)C(=C)CCCC2(C)C
CC1=CC[C@]2(CC1)C(=C)CCCC2(C)C
CCC1=CC(=CC=C1)O
C1=CC=C(C(=C1)C(=O)O)C(=O)O
CC(C)CCC1=CC=CC=C1
C1=NC2=NC=NC(=C2N1)N
CCCCCCCCCCCCCCO
CC(=CCC/C(=C/C/C=C(\C)/C=C)/C)C
C[C@@H]1CC[C@H]([C@]12CCC(=CC2)C)C(=C)C
CCCCCC(=O)CCCCC
CC1=CC(=C(C=C1)C)C=O
CCCCCCCCCCC=C
CC1=CC=CC(CC1=O)(C)C
C1=CC=CC(=O)C=C1
CC1=CC[C@@H](CC1)C(=C)C
CCCCC#CCC#CCCCCCC(=O)O
C=CCC1=CC2=C(C=C1)OCO2
CCCCCCCCCCCCCCCC(=O)O
CC[C@H](CC[C@@H](C)[C@H]1CC[C@@H]2[C@@]1(CC[C@H]3[C@H]2CC=C4[C@@]3(CC[C@@H](C4)O)C)C)C(C)C
COC1=C(C=CC(=C1)/C=C\C(=O)O)O
CCCCCCCCCCCC
CCCCCCCCCCCCCCCCO
C(CCCCC(=O)O)CCCC(=O)O
CC1=C(C=C(C=C1)C(C)C)O
CCC1=CC=CC=C1C=O
CCC1=C(C=C(C=C1)O)O
COC1=C(C=CC(=C1)/C=C/COC(=O)/C=C/C2=CC(=C(C=C2)O)OC)O
C(CC(=O)O)C(=O)O
CCC/C=C\1/C2=C(C=CC(=C2)O)C(=O)O1
CC[C@H](CC[C@@H](C)[C@H]1CC[C@@H]2[C@@]1(CC[C@H]3[C@H]2CC=C4[C@@]3(CC[C@@H](C4)O[C@H]5[C@@H]([C@H]([C@@H]([C@H](O5)CO)O)O)O)C)C)C(C)C
C/C=C(\C)/C=C/C=C(C)C
COC1=C(C=C2C(=C1)C=CC(=O)O2)O
C1=CC(=CN=C1)C(=O)O
CC1C(=CC=CC1(C)C)C
CSCC[C@@H](C(=O)O)N
CC(=CCCC(=C)C=C)C
CCCCCCC=O
CC1=CC[C@@H]2[C@H](C1)C2(C)C
CCCCCC(CCCCC)O
CC1=CC(=C(C=C1)O)C(=O)C
CCCC[C@H]1C2=C(C=CCC2)C(=O)O1
C[C@H]1CC[C@H]([C@H]2[C@H]1C=C[C@@H](C2)C)C(C)C
CC1CCC2C1C3C(C3(C)C)CCC2=C
C[C@@H]1CC[C@@H]2[C@@H]1[C@H]3[C@H](C3(C)C)CCC2=C
C[C@H]1CC[C@H]2[C@H]1[C@@H]3[C@@H](C3(C)C)CCC2=C
C[C@H]1CC[C@@H]2[C@@H]1[C@@H]3[C@H](C3(C)C)CCC2=C
CC1CC[C@H]2[C@H]1[C@@H]3[C@@H](C3(C)C)CCC2=C
CC(C)C1=CC=C(C=C1)C=O
C/C=C/C1=CC(=C(C=C1)O)OC
CN1CCC2=CC(=C3C=C2[C@H]1CC4=CC=C(C=C4)OC5=C(C=CC(=C5)C[C@H]6C7=C(O3)C(=C(C=C7CCN6C)OC)OC)OC)OC
CC1=CC(=C(C(=C1O)C)C)O
