# Supplementary material for: Identification and validation of γ-Linolenic acid as a natural FABP5 inhibitor in hepatocellular carcinoma through deep learning and experimental approaches
Source: Front Immunol. 2026 Jan 28;17:1700347. doi: 10.3389/fimmu.2026.1700347 (PMC12891133; doi:10.3389/fimmu.2026.1700347)
Supplement: Supplementary file 4 [file DataSheet2.zip › yaoshitongyuansmiles/Bohe_ingredients.txt]

smi
CC1=CC[C@H]2C[C@@H]1C2(C)C
CC[C@@H](C)C(=O)OC
CC1=CC=C(C=C1)C(C)C
C[C@]12CC[C@H](C1(C)C)CC2=O
CC(=C)/C=C/C=C(\C)/C=C
CCCCCC(=O)CC
C[C@@H]1CC[C@H](C[C@H]1O)C(=C)C
C[C@@H]1CC[C@H]([C@H]2[C@]13[C@@H]2C(=CC3)C)C(C)C
CC1CCC(C2C13C2C(=CC3)C)C(C)C
C[C@@H]1CC[C@H]([C@H]2C13[C@@H]2C(=CC3)C)C(C)C
C[C@@H]1CC[C@H]([C@H]2C13C2C(=CC3)C)C(C)C
C[C@@H]1CCC([C@H]2[C@]13C2C(=CC3)C)C(C)C
C[C@@H]1CC[C@H](C2[C@@]13[C@H]2C(=CC3)C)C(C)C
CC(=C)[C@@H]1CC[C@@]2([C@H](C1)O2)C
C=CC1=CC=CC=C1
CCCCC/C=C/C=C/C=C
C1=CC(=C(C=C1C[C@H](C(=O)O)OC(=O)/C=C/C2=CC(=C(C=C2)O)O)O)O
COC1=CC(=C2C(=C1)OC(=CC2=O)C3=CC=C(C=C3)O)O
C[C@H]1[C@@H]([C@H]([C@H]([C@@H](O1)O[C@@H]2[C@H]([C@@H]([C@H](O[C@H]2OC3=CC(=C4C(=C3)OC(=CC4=O)C5=CC=C(C=C5)OC)O)CO)O)O)O)O)O
CC1C(C(C(C(O1)OC2C(C(C(OC2OC3=CC(=C4C(=C3)OC(=CC4=O)C5=CC=C(C=C5)OC)O)CO)O)O)O)O)O
C[C@H]1[C@@H](C([C@H]([C@@H](O1)O[C@@H]2[C@H]([C@@H]([C@H](O[C@H]2OC3=CC(=C4C(=C3)OC(=CC4=O)C5=CC=C(C=C5)OC)O)CO)O)O)O)O)O
CC1=CC[C@H](C[C@H]1O)C(=C)C
C1CCC2CCCCC2C1
CC(=CC[C@@H](CO)C(=C)C)C
C/C/1=C/CCC(=C)[C@H]2CC([C@@H]2CC1)(C)C
CC1CCC(C(C1)O)C(C)C
CC1=C[C@@H]2[C@@H](CCC(=C2CC1)C)C(C)C
CC1=CC2C(CCC(=C2CC1)C)C(C)C
CC1=C[C@H]2[C@@H](CCC(=C2CC1)C)C(C)C
CC1=C[C@H]2[C@H](CCC(=C2CC1)C)C(C)C
C1[C@H](OC2=CC(=CC(=C2C1=O)O)O)C3=CC=C(C=C3)O
C1C(OC2=CC(=CC(=C2C1=O)O)O)C3=CC=C(C=C3)O
C1[C@@H](OC2=CC(=CC(=C2C1=O)O)O)C3=CC=C(C=C3)O
CC(C)C1=CCC(=C)CC1
CC1=CC=C(CC1)C(=C)C
CC1=CCC(=CC1)C(C)C
C[C@@H]1CCC(=C(C)C)C(=O)C1
CC1=C2C=COC2=C(C=C1)C
C1=CC2=C(C(=C1)O)C(=O)C3=C(C2=O)C=C(C=C3O)CO
C1=CC(=C(C=C1C2=CC(=O)C3=C(C=C(C=C3O2)O[C@H]4[C@@H]([C@H]([C@@H]([C@H](O4)CO)O)O)O)O)O)O
C[C@@]1(CC[C@@H]2[C@@H]1[C@H]3[C@H](C3(C)C)CCC2=C)O
CCCCC[C@@H](C=C)O
CC[C@H](CC[C@@H](C)[C@H]1CC[C@@H]2[C@@]1(CC[C@H]3[C@H]2CC=C4[C@@]3(CC[C@@H](C4)O)C)C)C(C)C
CC1=C[C@H]2[C@H](CC1)C(=C)CC[C@@H]2C(C)C
CC1=CC[C@H](CC1)C(C)(C)O
CC1=CC2=CC=CC=C2C=C1
CC1=CC(=O)CC(C1)(C)C
CC1=CC[C@H]2C[C@@H]1[C@]2(C)CCC=C(C)C
CC1=CC(=C(C=C1)C(C)C)O
C[C@@H]1CC[C@H](C(=O)C1)C(C)C
C[C@@H]1CC[C@H]([C@H]2[C@]13[C@@H]2C(=C)CC3)C(C)C
C/C/1=C\CCC(=C)[C@H]2CC([C@H]2CC1)(C)C
C1=CC(=C(C=C1C2=CC(=O)C3=C(C=C(C=C3O2)O)O)O)O
CCC=CCCO
C[C@H]1[C@@H]([C@H]([C@H]([C@@H](O1)OC[C@@H]2[C@H]([C@@H]([C@H]([C@@H](O2)OC3=CC(=C4C(=O)C[C@H](OC4=C3)C5=CC(=C(C=C5)O)O)O)O)O)O)O)O)O
C[C@H]1[C@@H]([C@H]([C@H]([C@@H](O1)OC[C@@H]2[C@H]([C@@H]([C@H]([C@@H](O2)OC3=CC(=C4C(=O)CC(OC4=C3)C5=CC(=C(C=C5)O)O)O)O)O)O)O)O)O
CC1C(C(C(C(O1)OCC2C(C(C(C(O2)OC3=CC(=C4C(=O)CC(OC4=C3)C5=CC(=C(C=C5)O)O)O)O)O)O)O)O)O
C[C@H]1[C@@H]([C@H]([C@H]([C@@H](O1)OC[C@@H]2[C@H]([C@H]([C@H]([C@@H](O2)OC3=CC(=C4C(=O)CC(OC4=C3)C5=CC(=C(C=C5)O)O)O)O)O)O)O)O)O
CC1[C@@H]([C@H](C([C@@H](O1)OCC2[C@H]([C@H](C([C@@H](O2)OC3=CC(=C4C(=O)CC(OC4=C3)C5=CC(=C(C=C5)O)O)O)O)O)O)O)O)O
CC1[C@@H]([C@@H](C([C@@H](O1)OCC2[C@H]([C@@H](C([C@@H](O2)OC3=CC(=C4C(=O)CC(OC4=C3)C5=CC(=C(C=C5)O)O)O)O)O)O)O)O)O
CC1[C@@H](C(C([C@@H](O1)OCC2[C@H](C(C([C@@H](O2)OC3=CC(=C4C(=O)CC(OC4=C3)C5=CC(=C(C=C5)O)O)O)O)O)O)O)O)O
C[C@H](CC=O)C1=CC=CC=C1
CC1=CC(=O)C(=C(C)C)CC1
CC/C=C\CCOC(=O)C
CC(=CC/C=C(\C=C)/C=O)C
C[C@@H]1CC[C@H](CC1=O)C(=C)C
CC1CCC(CC1=O)C(=C)C
CCCCCCCCCCCCCCCC
C[C@]12CC[C@H](C1(C)C)C[C@H]2O
C[C@H]1[C@@H]([C@H]([C@H]([C@@H](O1)OC[C@@H]2[C@H]([C@@H]([C@H]([C@@H](O2)OC3=CC(=C4C(=C3)OC(=CC4=O)C5=CC=C(C=C5)OC)O)O)O)O)O)O)O
CCCC=CC=O
CCCCCCO
C/C/1=C\CCC(=C)/C=C/[C@@H](CC1)C(C)C
C/C/1=C/CCC(=C)/C=C\C(CC1)C(C)C
C/C/1=C\CCC(=C)/C=C/C(CC1)C(C)C
CC1=CCCC(=C)C=CC(CC1)C(C)C
C/C/1=C/CCC(=C)/C=C\[C@@H](CC1)C(C)C
C/C/1=C\CCC(=C)/C=C/[C@H](CC1)C(C)C
CC1=CCCC(=C)/C=C/[C@@H](CC1)C(C)C
C/C/1=C\CCC(=C)C=CC(CC1)C(C)C
C[C@H]1[C@@H]([C@H]([C@H]([C@@H](O1)OC[C@@H]2[C@H]([C@@H]([C@H]([C@@H](O2)OC3=CC(=C4C(=C3)OC(=CC4=O)C5=CC(=C(C=C5)OC)O)O)O)O)O)O)O)O
C1=CC=C2C=CC=C2C=C1
CC(C)C=O
CC1=CC(=O)[C@@H](CC1)C(C)C
C1[C@H](OC2=CC(=CC(=C2C1=O)O)O)C3=CC(=C(C=C3)O)O
CC(=CCC[C@](C)(C=C)O)C
CC(=CCC[C@@](C)(C=C)O)C
CC(C)CC=O
C[C@@]12CC[C@@H]3[C@H](CC3(C)C)C(=C)CC[C@H]1O2
C[C@@H](CCC[C@@H](C)CCC/C(=C/CO)/C)CCCC(C)C
CC(C)CCCC(C)CCCC(C)CCC/C(=C/CO)/C
CC(C)CCCC(C)CCCC(C)CCCC(=CCO)C
CC(C)CCCC(C)CCCC(C)CCC/C(=C\CO)/C
C[C@@H](CCC[C@@H](C)CCCC(=CCO)C)CCCC(C)C
CC(=CC/C=C(\C)/C=C)C
CC1=CC[C@H](CC1)C(C)(C)OC(=O)C
COC(=O)C1=CC=CC=C1
CC1=C(C=C(C=C1)C(C)C)O
COC(=O)C1=CC=CC=C1C(=O)OC
C/C=C(\C)/C=C/C=C(C)C
C[C@]1(CC[C@@H](O1)C(C)(C)O)C=C
CC1=CC[C@H](CC1)C(=C)C
CCCCCCCCCCCCCC
C[C@H]1CC[C@H](C2=C1C=CC(=C2)C)C(C)C
CCCCCCCCCCCCCCCCCCCCCCCCCCCCCCC
CCCCCCCCCCOC(=O)C
CC(=CCCC(=C)C=C)C
C[C@@H]1CC[C@@H](CC1=O)C(=C)C
CC(=CCC/C(=C\CCC(=C)C=C)/C)C
C1=CC(=CC=C1/C=C/C(=O)O)O
CC1=CCC(=C(C)C)CC1
C1[C@H](OC2=CC(=CC(=C2C1=O)O)O[C@H]3[C@@H]([C@H]([C@@H]([C@H](O3)CO)O)O)O)C4=CC=C(C=C4)O
C1C(OC2=CC(=CC(=C2C1=O)O)OC3C(C(C(C(O3)CO)O)O)O)C4=CC=C(C=C4)O
C1C(OC2=CC(=CC(=C2C1=O)O)O[C@H]3[C@@H]([C@H]([C@@H]([C@H](O3)CO)O)O)O)C4=CC=C(C=C4)O
C1[C@H](OC2=CC(=CC(=C2C1=O)O)OC3C(C(C(C(O3)CO)O)O)O)C4=CC=C(C=C4)O
C1[C@H](OC2=CC(=CC(=C2C1=O)O)O[C@@H]3[C@H]([C@@H]([C@H]([C@@H](O3)CO)O)O)O)C4=CC=C(C=C4)O
CC(=C)[C@@H]1CC[C@@]([C@@H](C1)C(=C)C)(C)C=C
CCCCCCOC(=O)C
CC1=CC2=C(C(=C1)O)C(=O)C3=C(C2=O)C=CC=C3O
C[C@@H]1[C@H]2C[C@]2(CC1=O)C(C)C
CC(C)[C@H]1CCC(=C)C=C1
C[C@H]1CC[C@H](C(=O)C1)C(C)C
CC1(C2CCC(O1)(CC2)C)C
CC1=CC[C@@H](C=C1)C(C)C
C[C@@H]1CC[C@@H]([C@H](C1)O)C(C)C
CC1=CC[C@H](C[C@@H]1O)C(=C)C
CC(C)(C)C1=CC=C(C=C1)O
CC(C)[C@@H]1CC[C@@]2([C@H]1[C@@H]3[C@H]2CCC3=C)C
