# Supplementary material for: Identification and validation of γ-Linolenic acid as a natural FABP5 inhibitor in hepatocellular carcinoma through deep learning and experimental approaches
Source: Front Immunol. 2026 Jan 28;17:1700347. doi: 10.3389/fimmu.2026.1700347 (PMC12891133; doi:10.3389/fimmu.2026.1700347)
Supplement: Supplementary file 4 [file DataSheet2.zip › main.py]

import subprocess

# 脚本列表
scripts = ['model_mlp.py', 'model_rf.py', 'model_svm.py', 'model_xgb.py']

# 遍历并执行每个脚本
for script in scripts:
    subprocess.run(['python', script], check=True)
