# Supplementary material for: Identification and validation of γ-Linolenic acid as a natural FABP5 inhibitor in hepatocellular carcinoma through deep learning and experimental approaches
Source: Front Immunol. 2026 Jan 28;17:1700347. doi: 10.3389/fimmu.2026.1700347 (PMC12891133; doi:10.3389/fimmu.2026.1700347)
Supplement: Supplementary file 4 [file DataSheet2.zip › model_rf.py]

import numpy as np
import pandas as pd
from rdkit import Chem
from rdkit.Chem import AllChem
from joblib import dump
from sklearn.ensemble import RandomForestClassifier
from sklearn.model_selection import train_test_split, GridSearchCV
from sklearn.metrics import roc_auc_score, confusion_matrix
from sklearn.model_selection import KFold
import math
import matplotlib.pyplot as plt
import seaborn as sns

def load_data(filepath, fingerprint_type='MACCS'):
    df = pd.read_csv(filepath)
    smiles_list = list(df.iloc[:, 0])
    
    if fingerprint_type == 'MACCS':
        X = np.array([AllChem.GetMACCSKeysFingerprint(Chem.MolFromSmiles(smi)) for smi in smiles_list])
    elif fingerprint_type == 'Morgan':
        X = np.array([AllChem.GetMorganFingerprintAsBitVect(Chem.MolFromSmiles(smi), radius=2, nBits=1024) for smi in smiles_list])
    elif fingerprint_type == 'RDKit':
        X = np.array([Chem.RDKFingerprint(Chem.MolFromSmiles(smi)) for smi in smiles_list])
    elif fingerprint_type == 'TopologicalTorsion':
        X = np.array([AllChem.GetHashedTopologicalTorsionFingerprintAsBitVect(Chem.MolFromSmiles(smi)) for smi in smiles_list])
    elif fingerprint_type == 'AtomPairsFP':
        X = np.array([AllChem.GetHashedAtomPairFingerprintAsBitVect(Chem.MolFromSmiles(smi)) for smi in smiles_list])
    else:
        raise ValueError(f"Unknown fingerprint type: {fingerprint_type}")
    
    y = df['Label'].values
    return X, y

def train_model(X_train, y_train, model, params, cv_splitter):
    gc = GridSearchCV(model, param_grid=params, cv=cv_splitter, scoring='roc_auc', return_train_score=True, verbose=2)
    gc.fit(X_train, y_train)
    return gc

def evaluate_model(model, X_test, y_test):
    y_pred = model.predict_proba(X_test)[:, 1]
    auc_roc_score = roc_auc_score(y_test, y_pred)
    y_pred_binary = [round(y, 0) for y in y_pred]
    tn, fp, fn, tp = confusion_matrix(y_test, y_pred_binary).ravel()
    metrics = calculate_metrics(tp, tn, fp, fn)
    metrics['AUC-ROC'] = auc_roc_score
    return metrics, y_pred_binary

def calculate_metrics(tp, tn, fp, fn):
    se = tp / (tp + fn)
    sp = tn / (tn + fp)
    q = (tp + tn) / (tp + fn + tn + fp)
    mcc = (tp * tn - fn * fp) / math.sqrt((tp + fn) * (tp + fp) * (tn + fn) * (tn + fp))
    P = tp / (tp + fp)
    F1 = (P * se * 2) / (P + se)
    BA = (se + sp) / 2
    return {'tp': tp, 'tn': tn, 'fp': fp, 'fn': fn, 'SE': se, 'SP': sp, 'MCC': mcc, 'ACC': q, 'P': P, 'F1': F1, 'BA': BA}

def save_model(model, filename):
    dump(model, filename)

def save_results_to_csv(results_df, filename):
    results_df.to_csv(filename, index=False)

if __name__ == "__main__":
    kf = KFold(n_splits=5, shuffle=True, random_state=42)
    fingerprint_types = ['MACCS', 'Morgan', 'RDKit', 'TopologicalTorsion', 'AtomPairsFP']
    results = []

    for fingerprint_type in fingerprint_types:
        X, y = load_data('data.csv', fingerprint_type=fingerprint_type)
        X_train, X_test, y_train, y_test = train_test_split(X, y, test_size=0.2, random_state=42)
        
        rf_model = RandomForestClassifier(random_state=123)
        rf_params = {
            "n_estimators": [100, 200, 300],
            "max_depth": [10, 20, 30, None],
            "min_samples_split": [2, 5, 10],
            "min_samples_leaf": [1, 2, 4],
            "bootstrap": [True, False]
        }

        rf_grid_search = train_model(X_train, y_train, rf_model, rf_params, kf)
        print(f"Best parameters for {fingerprint_type}: {rf_grid_search.best_params_}")

        best_model_filename = f'best_rf_model_{fingerprint_type}.joblib'
        save_model(rf_grid_search.best_estimator_, best_model_filename)
        print(f"The best model for {fingerprint_type} is saved as {best_model_filename}")

        rf_metrics, _ = evaluate_model(rf_grid_search, X_test, y_test)
        rf_metrics['fingerprint'] = fingerprint_type
        rf_metrics['model'] = 'RF'
        rf_metrics.update(rf_grid_search.best_params_)  # 添加最佳参数到结果中
        results.append(rf_metrics)

    # 将所有结果保存到一个CSV文件中
    results_df = pd.DataFrame(results)
    save_results_to_csv(results_df, 'RF_combined_results.csv')
    print("All results have been saved to 'RF_combined_results.csv'")
