# Supplementary material for: Identification and validation of γ-Linolenic acid as a natural FABP5 inhibitor in hepatocellular carcinoma through deep learning and experimental approaches
Source: Front Immunol. 2026 Jan 28;17:1700347. doi: 10.3389/fimmu.2026.1700347 (PMC12891133; doi:10.3389/fimmu.2026.1700347)
Supplement: Supplementary file 4 [file DataSheet2.zip › model_mlp.py]

import numpy as np
import pandas as pd
from rdkit import Chem
from rdkit.Chem import AllChem
from joblib import dump
from sklearn.neural_network import MLPClassifier
from sklearn.model_selection import train_test_split, GridSearchCV
from sklearn.metrics import roc_auc_score, confusion_matrix
from sklearn.model_selection import KFold
import math
import matplotlib.pyplot as plt
import seaborn as sns


def load_data(filepath, fingerprint_type='MACCS'):
    df = pd.read_csv(filepath)
    smiles_list = list(df.iloc[:, 0])

    if fingerprint_type == 'MACCS':
        X = np.array([AllChem.GetMACCSKeysFingerprint(Chem.MolFromSmiles(smi)) for smi in smiles_list])
    elif fingerprint_type == 'Morgan':
        X = np.array([AllChem.GetMorganFingerprintAsBitVect(Chem.MolFromSmiles(smi), radius=2, nBits=1024) for smi in
                      smiles_list])
    elif fingerprint_type == 'RDKit':
        X = np.array([Chem.RDKFingerprint(Chem.MolFromSmiles(smi)) for smi in smiles_list])
    elif fingerprint_type == 'TopologicalTorsion':
        X = np.array(
            [AllChem.GetHashedTopologicalTorsionFingerprintAsBitVect(Chem.MolFromSmiles(smi)) for smi in smiles_list])
    elif fingerprint_type == 'AtomPairsFP':
        X = np.array([AllChem.GetHashedAtomPairFingerprintAsBitVect(Chem.MolFromSmiles(smi)) for smi in smiles_list])
    else:
        raise ValueError(f"Unknown fingerprint type: {fingerprint_type}")

    y = df['Label'].values
    return X, y


def train_model(X_train, y_train, model, params, cv_splitter):
    gc = GridSearchCV(model, param_grid=params, cv=cv_splitter, scoring='roc_auc', return_train_score=True, verbose=2)
    gc.fit(X_train, y_train)
    return gc


def evaluate_model(model, X_test, y_test):
    y_pred = model.predict_proba(X_test)[:, 1]
    auc_roc_score = roc_auc_score(y_test, y_pred)
    y_pred_binary = [round(y, 0) for y in y_pred]
    tn, fp, fn, tp = confusion_matrix(y_test, y_pred_binary).ravel()
    metrics = calculate_metrics(tp, tn, fp, fn)
    metrics['AUC-ROC'] = auc_roc_score
    return metrics, y_pred_binary


def calculate_metrics(tp, tn, fp, fn):
    se = tp / (tp + fn)
    sp = tn / (tn + fp)
    q = (tp + tn) / (tp + fn + tn + fp)
    mcc = (tp * tn - fn * fp) / math.sqrt((tp + fn) * (tp + fp) * (tn + fn) * (tn + fp))
    P = tp / (tp + fp)
    F1 = (P * se * 2) / (P + se)
    BA = (se + sp) / 2
    return {'tp': tp, 'tn': tn, 'fp': fp, 'fn': fn, 'SE': se, 'SP': sp, 'MCC': mcc, 'ACC': q, 'P': P, 'F1': F1, 'BA': BA}


def save_model(model, filename):
    dump(model, filename)


def save_results_to_file(filename, fingerprint_name, model_name, best_params, metrics):
    model_full_name = f'{fingerprint_name}-{model_name}'
    results = {key: [value] for key, value in metrics.items()}
    results_df = pd.DataFrame(results, index=[model_full_name])
    results_df.to_csv(filename, index_label='Model')


if __name__ == "__main__":
    kf = KFold(n_splits=5, shuffle=True, random_state=42)
    fingerprint_types = ['MACCS', 'Morgan', 'RDKit', 'TopologicalTorsion', 'AtomPairsFP']

    for fingerprint_type in fingerprint_types:
        X, y = load_data('data.csv', fingerprint_type=fingerprint_type)
        X_train, X_test, y_train, y_test = train_test_split(X, y, test_size=0.2, random_state=42)

        mlp_model = MLPClassifier(random_state=123)
        mlp_params = {
            "hidden_layer_sizes": [(50,), (100,), (50, 50)],
            "activation": ['tanh', 'relu'],
            "solver": ['sgd', 'adam'],
            "learning_rate_init": [0.001, 0.01],
            "max_iter": [10000]
        }

        mlp_grid_search = train_model(X_train, y_train, mlp_model, mlp_params, kf)
        print(f"Best parameters for {fingerprint_type}: {mlp_grid_search.best_params_}")

        best_model_filename = f'best_mlp_model_{fingerprint_type}.joblib'
        save_model(mlp_grid_search.best_estimator_, best_model_filename)
        print(f"The best model for {fingerprint_type} is saved as {best_model_filename}")

        mlp_metrics, mlp_pred_binary = evaluate_model(mlp_grid_search, X_test, y_test)
        print(mlp_metrics)

        model_name = 'MLP'
        save_results_to_file(f'MLP_results_{fingerprint_type}.csv', fingerprint_type, model_name,
                             mlp_grid_search.best_params_, mlp_metrics)
