# Supplementary material for: Identification and validation of γ-Linolenic acid as a natural FABP5 inhibitor in hepatocellular carcinoma through deep learning and experimental approaches
Source: Front Immunol. 2026 Jan 28;17:1700347. doi: 10.3389/fimmu.2026.1700347 (PMC12891133; doi:10.3389/fimmu.2026.1700347)
Supplement: Supplementary file 6 [file DataSheet4.zip]

Archive with 14 entries (12 files):
- scratch width 12h/0-1/
- scratch width 12h/0.25-1/
- scratch width 12h/0-1/1.jpg
- scratch width 12h/0-1/2.jpg
- scratch width 12h/0-1/3.jpg
- scratch width 12h/0-1/4.jpg
- scratch width 12h/0-1/5.jpg
- scratch width 12h/0-1/6.jpg
- scratch width 12h/0.25-1/1.jpg
- scratch width 12h/0.25-1/2.jpg
- scratch width 12h/0.25-1/3.jpg
- scratch width 12h/0.25-1/4.jpg
- scratch width 12h/0.25-1/5.jpg
- scratch width 12h/0.25-1/6.jpg
