# Supplementary material for: Identification and validation of γ-Linolenic acid as a natural FABP5 inhibitor in hepatocellular carcinoma through deep learning and experimental approaches
Source: Front Immunol. 2026 Jan 28;17:1700347. doi: 10.3389/fimmu.2026.1700347 (PMC12891133; doi:10.3389/fimmu.2026.1700347)
Supplement: Supplementary file 7 [file DataSheet5.zip]

Archive with 8 entries (7 files):
- 0mMscratch width 24h/
- 0mMscratch width 24h/1.jpg
- 0mMscratch width 24h/2.jpg
- 0mMscratch width 24h/3.jpg
- 0mMscratch width 24h/4.jpg
- 0mMscratch width 24h/5.jpg
- 0mMscratch width 24h/6.jpg
- 0mMscratch width 24h/7.jpg
