# Supplementary material for: Identification and validation of γ-Linolenic acid as a natural FABP5 inhibitor in hepatocellular carcinoma through deep learning and experimental approaches
Source: Front Immunol. 2026 Jan 28;17:1700347. doi: 10.3389/fimmu.2026.1700347 (PMC12891133; doi:10.3389/fimmu.2026.1700347)
Supplement: Supplementary file 9 [file DataSheet7.zip]

Archive with 6 entries (6 files):
- AFM/qi-fit-2025.07.03-10.59.10.958_reference-force-height-default-1.png
- AFM/qi-fit-2025.07.03-10.59.10.958_reference-force-height-default.png
- AFM/qi-fit-2025.07.03-14.42.59.719_reference-force-height-default-1.png
- AFM/qi-fit-2025.07.03-14.42.59.719_reference-force-height-default.png
- AFM/qi-fit-2025.07.03-16.22.40.826_reference-force-height-default-1.png
- AFM/qi-fit-2025.07.03-16.22.40.826_reference-force-height-default.png
