# Supplementary material for: Identification and validation of γ-Linolenic acid as a natural FABP5 inhibitor in hepatocellular carcinoma through deep learning and experimental approaches
Source: Front Immunol. 2026 Jan 28;17:1700347. doi: 10.3389/fimmu.2026.1700347 (PMC12891133; doi:10.3389/fimmu.2026.1700347)
Supplement: Supplementary file 10 [file DataSheet8.zip]

Archive with 10 entries (8 files):
- Cytoskeletal Damage/0/
- Cytoskeletal Damage/0.25/
- Cytoskeletal Damage/0/0.jpg
- Cytoskeletal Damage/0/2.jpg
- Cytoskeletal Damage/0/6-1.jpg
- Cytoskeletal Damage/0/6.jpg
- Cytoskeletal Damage/0.25/0.25.jpg
- Cytoskeletal Damage/0.25/2.jpg
- Cytoskeletal Damage/0.25/7.jpg
- Cytoskeletal Damage/0.25/8.jpg
