# Supplementary material for: Identification and validation of γ-Linolenic acid as a natural FABP5 inhibitor in hepatocellular carcinoma through deep learning and experimental approaches
Source: Front Immunol. 2026 Jan 28;17:1700347. doi: 10.3389/fimmu.2026.1700347 (PMC12891133; doi:10.3389/fimmu.2026.1700347)
Supplement: Supplementary file 11 [file DataSheet9.zip]

Archive with 2 entries (2 files):
- Flow Cytometry/25-Jul-2025(1).wsp
- Flow Cytometry/25-Jul-2025-Layout-Batch(1).pdf
