# Supplementary material for: Identification and validation of γ-Linolenic acid as a natural FABP5 inhibitor in hepatocellular carcinoma through deep learning and experimental approaches
Source: Front Immunol. 2026 Jan 28;17:1700347. doi: 10.3389/fimmu.2026.1700347 (PMC12891133; doi:10.3389/fimmu.2026.1700347)
Supplement: Supplementary file 11 [file DataSheet9.zip › Flow Cytometry/25-Jul-2025(1).wsp]

<?xml version="1.0" encoding="UTF-8"?>
 <Workspace version="20.0"  modDate="Tue Sep 09 12:26:10 CST 2025"  clientTimestamp="1757391970447"  flowJoVersion="10.8.1"  drawRowBorders="1"  drawColumnBorders="1"  hideCompNodes="1"  curGroup="All Samples"  groupPaneHeight="80"  xmlns:xsi="http://www.w3.org/2001/XMLSchema-instance"  xmlns:gating="http://www.isac-net.org/std/Gating-ML/v2.0/gating"  xmlns:transforms="http://www.isac-net.org/std/Gating-ML/v2.0/transformations"  xmlns:data-type="http://www.isac-net.org/std/Gating-ML/v2.0/datatypes"  xsi:schemaLocation="http://www.isac-net.org/std/Gating-ML/v2.0/gating http://www.isac-net.org/std/Gating-ML/v2.0/gating/Gating-ML.v2.0.xsd http://www.isac-net.org/std/Gating-ML/v2.0/transformations http://www.isac-net.org/std/Gating-ML/v2.0/gating/Transformations.v2.0.xsd http://www.isac-net.org/std/Gating-ML/v2.0/datatypes http://www.isac-net.org/std/Gating-ML/v2.0/gating/DataTypes.v2.0.xsd "  nonAutoSaveFileName="file:/C:/Users/Zheng/Desktop/WANGMIN/修改后结果图/25-Jul-2025.wsp" >
   <WindowPosition x="233"  y="81"  width="600"  height="720"  displayed="1"  panelState="" />
   <TextTraits font="SansSerif"  size="11"  name=""  style="plain"  color="#000000"  background="#00ffffff"  just="left" />
   <Columns>
     <TColumn width="294" >
       <Property key="fj.appnode.prop.name" />
     </TColumn>
     <TColumn width="135" >
       <Property key="fj.appnode.prop.statistic" />
     </TColumn>
     <TColumn width="134" >
       <Property key="fj.appnode.prop.ncells" />
     </TColumn>
   </Columns>
   <Matrices>
     <transforms:spilloverMatrix spectral="0"  prefix="Comp-"  name="Acquisition-defined"  editable="0"  color="#c0c0c0"  version="FlowJo-10.8.1"  status="FINALIZED"  transforms:id="c33538cd-09a3-4c80-8b72-33bc83ba8829"  suffix="" >
       <data-type:parameters>
         <data-type:parameter data-type:name="FITC-A"  userProvidedCompInfix="Comp-FITC-A" />
         <data-type:parameter data-type:name="PE-A"  userProvidedCompInfix="Comp-PE-A" />
         <data-type:parameter data-type:name="PerCP-Cy5-5-A"  userProvidedCompInfix="Comp-PerCP-Cy5-5-A" />
         <data-type:parameter data-type:name="PE-Cy7-A"  userProvidedCompInfix="Comp-PE-Cy7-A" />
         <data-type:parameter data-type:name="APC-A"  userProvidedCompInfix="Comp-APC-A" />
         <data-type:parameter data-type:name="APC-Alexa 700-A"  userProvidedCompInfix="Comp-APC-Alexa 700-A" />
         <data-type:parameter data-type:name="APC-Cy7-A"  userProvidedCompInfix="Comp-APC-Cy7-A" />
         <data-type:parameter data-type:name="BV421-A"  userProvidedCompInfix="Comp-BV421-A" />
         <data-type:parameter data-type:name="BV510-A"  userProvidedCompInfix="Comp-BV510-A" />
         <data-type:parameter data-type:name="BV605-A"  userProvidedCompInfix="Comp-BV605-A" />
       </data-type:parameters>
       <transforms:spillover data-type:parameter="FITC-A"  userProvidedCompInfix="Comp-FITC-A" >
         <transforms:coefficient data-type:parameter="FITC-A"  transforms:value="1" />
         <transforms:coefficient data-type:parameter="PE-A"  transforms:value="0.7900000215" />
         <transforms:coefficient data-type:parameter="PerCP-Cy5-5-A"  transforms:value="0" />
         <transforms:coefficient data-type:parameter="PE-Cy7-A"  transforms:value="0" />
         <transforms:coefficient data-type:parameter="APC-A"  transforms:value="0" />
         <transforms:coefficient data-type:parameter="APC-Alexa 700-A"  transforms:value="0" />
         <transforms:coefficient data-type:parameter="APC-Cy7-A"  transforms:value="0" />
         <transforms:coefficient data-type:parameter="BV421-A"  transforms:value="0" />
         <transforms:coefficient data-type:parameter="BV510-A"  transforms:value="0" />
         <transforms:coefficient data-type:parameter="BV605-A"  transforms:value="0" />
       </transforms:spillover>
       <transforms:spillover data-type:parameter="PE-A"  userProvidedCompInfix="Comp-PE-A" >
         <transforms:coefficient data-type:parameter="FITC-A"  transforms:value="0" />
         <transforms:coefficient data-type:parameter="PE-A"  transforms:value="1" />
         <transforms:coefficient data-type:parameter="PerCP-Cy5-5-A"  transforms:value="0" />
         <transforms:coefficient data-type:parameter="PE-Cy7-A"  transforms:value="0" />
         <transforms:coefficient data-type:parameter="APC-A"  transforms:value="0" />
         <transforms:coefficient data-type:parameter="APC-Alexa 700-A"  transforms:value="0" />
         <transforms:coefficient data-type:parameter="APC-Cy7-A"  transforms:value="0" />
         <transforms:coefficient data-type:parameter="BV421-A"  transforms:value="0" />
         <transforms:coefficient data-type:parameter="BV510-A"  transforms:value="0" />
         <transforms:coefficient data-type:parameter="BV605-A"  transforms:value="0" />
       </transforms:spillover>
       <transforms:spillover data-type:parameter="PerCP-Cy5-5-A"  userProvidedCompInfix="Comp-PerCP-Cy5-5-A" >
         <transforms:coefficient data-type:parameter="FITC-A"  transforms:value="0" />
         <transforms:coefficient data-type:parameter="PE-A"  transforms:value="0" />
         <transforms:coefficient data-type:parameter="PerCP-Cy5-5-A"  transforms:value="1" />
         <transforms:coefficient data-type:parameter="PE-Cy7-A"  transforms:value="0" />
         <transforms:coefficient data-type:parameter="APC-A"  transforms:value="0" />
         <transforms:coefficient data-type:parameter="APC-Alexa 700-A"  transforms:value="0" />
         <transforms:coefficient data-type:parameter="APC-Cy7-A"  transforms:value="0" />
         <transforms:coefficient data-type:parameter="BV421-A"  transforms:value="0" />
         <transforms:coefficient data-type:parameter="BV510-A"  transforms:value="0" />
         <transforms:coefficient data-type:parameter="BV605-A"  transforms:value="0" />
       </transforms:spillover>
       <transforms:spillover data-type:parameter="PE-Cy7-A"  userProvidedCompInfix="Comp-PE-Cy7-A" >
         <transforms:coefficient data-type:parameter="FITC-A"  transforms:value="0" />
         <transforms:coefficient data-type:parameter="PE-A"  transforms:value="0" />
         <transforms:coefficient data-type:parameter="PerCP-Cy5-5-A"  transforms:value="0" />
         <transforms:coefficient data-type:parameter="PE-Cy7-A"  transforms:value="1" />
         <transforms:coefficient data-type:parameter="APC-A"  transforms:value="0" />
         <transforms:coefficient data-type:parameter="APC-Alexa 700-A"  transforms:value="0" />
         <transforms:coefficient data-type:parameter="APC-Cy7-A"  transforms:value="0" />
         <transforms:coefficient data-type:parameter="BV421-A"  transforms:value="0" />
         <transforms:coefficient data-type:parameter="BV510-A"  transforms:value="0" />
         <transforms:coefficient data-type:parameter="BV605-A"  transforms:value="0" />
       </transforms:spillover>
       <transforms:spillover data-type:parameter="APC-A"  userProvidedCompInfix="Comp-APC-A" >
         <transforms:coefficient data-type:parameter="FITC-A"  transforms:value="0" />
         <transforms:coefficient data-type:parameter="PE-A"  transforms:value="0" />
         <transforms:coefficient data-type:parameter="PerCP-Cy5-5-A"  transforms:value="0" />
         <transforms:coefficient data-type:parameter="PE-Cy7-A"  transforms:value="0" />
         <transforms:coefficient data-type:parameter="APC-A"  transforms:value="1" />
         <transforms:coefficient data-type:parameter="APC-Alexa 700-A"  transforms:value="0" />
         <transforms:coefficient data-type:parameter="APC-Cy7-A"  transforms:value="0" />
         <transforms:coefficient data-type:parameter="BV421-A"  transforms:value="0" />
         <transforms:coefficient data-type:parameter="BV510-A"  transforms:value="0" />
         <transforms:coefficient data-type:parameter="BV605-A"  transforms:value="0" />
       </transforms:spillover>
       <transforms:spillover data-type:parameter="APC-Alexa 700-A"  userProvidedCompInfix="Comp-APC-Alexa 700-A" >
         <transforms:coefficient data-type:parameter="FITC-A"  transforms:value="0" />
         <transforms:coefficient data-type:parameter="PE-A"  transforms:value="0" />
         <transforms:coefficient data-type:parameter="PerCP-Cy5-5-A"  transforms:value="0" />
         <transforms:coefficient data-type:parameter="PE-Cy7-A"  transforms:value="0" />
         <transforms:coefficient data-type:parameter="APC-A"  transforms:value="0" />
         <transforms:coefficient data-type:parameter="APC-Alexa 700-A"  transforms:value="1" />
         <transforms:coefficient data-type:parameter="APC-Cy7-A"  transforms:value="0" />
         <transforms:coefficient data-type:parameter="BV421-A"  transforms:value="0" />
         <transforms:coefficient data-type:parameter="BV510-A"  transforms:value="0" />
         <transforms:coefficient data-type:parameter="BV605-A"  transforms:value="0" />
       </transforms:spillover>
       <transforms:spillover data-type:parameter="APC-Cy7-A"  userProvidedCompInfix="Comp-APC-Cy7-A" >
         <transforms:coefficient data-type:parameter="FITC-A"  transforms:value="0" />
         <transforms:coefficient data-type:parameter="PE-A"  transforms:value="0" />
         <transforms:coefficient data-type:parameter="PerCP-Cy5-5-A"  transforms:value="0" />
         <transforms:coefficient data-type:parameter="PE-Cy7-A"  transforms:value="0" />
         <transforms:coefficient data-type:parameter="APC-A"  transforms:value="0" />
         <transforms:coefficient data-type:parameter="APC-Alexa 700-A"  transforms:value="0" />
         <transforms:coefficient data-type:parameter="APC-Cy7-A"  transforms:value="1" />
         <transforms:coefficient data-type:parameter="BV421-A"  transforms:value="0" />
         <transforms:coefficient data-type:parameter="BV510-A"  transforms:value="0" />
         <transforms:coefficient data-type:parameter="BV605-A"  transforms:value="0" />
       </transforms:spillover>
       <transforms:spillover data-type:parameter="BV421-A"  userProvidedCompInfix="Comp-BV421-A" >
         <transforms:coefficient data-type:parameter="FITC-A"  transforms:value="0" />
         <transforms:coefficient data-type:parameter="PE-A"  transforms:value="0" />
         <transforms:coefficient data-type:parameter="PerCP-Cy5-5-A"  transforms:value="0" />
         <transforms:coefficient data-type:parameter="PE-Cy7-A"  transforms:value="0" />
         <transforms:coefficient data-type:parameter="APC-A"  transforms:value="0" />
         <transforms:coefficient data-type:parameter="APC-Alexa 700-A"  transforms:value="0" />
         <transforms:coefficient data-type:parameter="APC-Cy7-A"  transforms:value="0" />
         <transforms:coefficient data-type:parameter="BV421-A"  transforms:value="1" />
         <transforms:coefficient data-type:parameter="BV510-A"  transforms:value="0" />
         <transforms:coefficient data-type:parameter="BV605-A"  transforms:value="0" />
       </transforms:spillover>
       <transforms:spillover data-type:parameter="BV510-A"  userProvidedCompInfix="Comp-BV510-A" >
         <transforms:coefficient data-type:parameter="FITC-A"  transforms:value="0" />
         <transforms:coefficient data-type:parameter="PE-A"  transforms:value="0" />
         <transforms:coefficient data-type:parameter="PerCP-Cy5-5-A"  transforms:value="0" />
         <transforms:coefficient data-type:parameter="PE-Cy7-A"  transforms:value="0" />
         <transforms:coefficient data-type:parameter="APC-A"  transforms:value="0" />
         <transforms:coefficient data-type:parameter="APC-Alexa 700-A"  transforms:value="0" />
         <transforms:coefficient data-type:parameter="APC-Cy7-A"  transforms:value="0" />
         <transforms:coefficient data-type:parameter="BV421-A"  transforms:value="0" />
         <transforms:coefficient data-type:parameter="BV510-A"  transforms:value="1" />
         <transforms:coefficient data-type:parameter="BV605-A"  transforms:value="0" />
       </transforms:spillover>
       <transforms:spillover data-type:parameter="BV605-A"  userProvidedCompInfix="Comp-BV605-A" >
         <transforms:coefficient data-type:parameter="FITC-A"  transforms:value="0" />
         <transforms:coefficient data-type:parameter="PE-A"  transforms:value="0" />
         <transforms:coefficient data-type:parameter="PerCP-Cy5-5-A"  transforms:value="0" />
         <transforms:coefficient data-type:parameter="PE-Cy7-A"  transforms:value="0" />
         <transforms:coefficient data-type:parameter="APC-A"  transforms:value="0" />
         <transforms:coefficient data-type:parameter="APC-Alexa 700-A"  transforms:value="0" />
         <transforms:coefficient data-type:parameter="APC-Cy7-A"  transforms:value="0" />
         <transforms:coefficient data-type:parameter="BV421-A"  transforms:value="0" />
         <transforms:coefficient data-type:parameter="BV510-A"  transforms:value="0" />
         <transforms:coefficient data-type:parameter="BV605-A"  transforms:value="1" />
       </transforms:spillover>
     </transforms:spilloverMatrix>
     <transforms:spilloverMatrix spectral="0"  prefix="Comp-"  name="Acquisition-defined"  editable="0"  color="#c0c0c0"  version="FlowJo-10.8.1"  status="FINALIZED"  transforms:id="ea4f79c0-d8d3-44c8-bce5-fb02f43a5f71"  suffix="" >
       <data-type:parameters>
         <data-type:parameter data-type:name="FITC-A"  userProvidedCompInfix="Comp-FITC-A" />
         <data-type:parameter data-type:name="PE-A"  userProvidedCompInfix="Comp-PE-A" />
         <data-type:parameter data-type:name="PerCP-Cy5-5-A"  userProvidedCompInfix="Comp-PerCP-Cy5-5-A" />
         <data-type:parameter data-type:name="PE-Cy7-A"  userProvidedCompInfix="Comp-PE-Cy7-A" />
         <data-type:parameter data-type:name="APC-A"  userProvidedCompInfix="Comp-APC-A" />
         <data-type:parameter data-type:name="APC-Alexa 700-A"  userProvidedCompInfix="Comp-APC-Alexa 700-A" />
         <data-type:parameter data-type:name="APC-Cy7-A"  userProvidedCompInfix="Comp-APC-Cy7-A" />
         <data-type:parameter data-type:name="BV421-A"  userProvidedCompInfix="Comp-BV421-A" />
         <data-type:parameter data-type:name="BV510-A"  userProvidedCompInfix="Comp-BV510-A" />
         <data-type:parameter data-type:name="BV605-A"  userProvidedCompInfix="Comp-BV605-A" />
       </data-type:parameters>
       <transforms:spillover data-type:parameter="FITC-A"  userProvidedCompInfix="Comp-FITC-A" >
         <transforms:coefficient data-type:parameter="FITC-A"  transforms:value="1" />
         <transforms:coefficient data-type:parameter="PE-A"  transforms:value="0.9210000038" />
         <transforms:coefficient data-type:parameter="PerCP-Cy5-5-A"  transforms:value="0" />
         <transforms:coefficient data-type:parameter="PE-Cy7-A"  transforms:value="0" />
         <transforms:coefficient data-type:parameter="APC-A"  transforms:value="0" />
         <transforms:coefficient data-type:parameter="APC-Alexa 700-A"  transforms:value="0" />
         <transforms:coefficient data-type:parameter="APC-Cy7-A"  transforms:value="0" />
         <transforms:coefficient data-type:parameter="BV421-A"  transforms:value="0" />
         <transforms:coefficient data-type:parameter="BV510-A"  transforms:value="0" />
         <transforms:coefficient data-type:parameter="BV605-A"  transforms:value="0" />
       </transforms:spillover>
       <transforms:spillover data-type:parameter="PE-A"  userProvidedCompInfix="Comp-PE-A" >
         <transforms:coefficient data-type:parameter="FITC-A"  transforms:value="0" />
         <transforms:coefficient data-type:parameter="PE-A"  transforms:value="1" />
         <transforms:coefficient data-type:parameter="PerCP-Cy5-5-A"  transforms:value="0" />
         <transforms:coefficient data-type:parameter="PE-Cy7-A"  transforms:value="0" />
         <transforms:coefficient data-type:parameter="APC-A"  transforms:value="0" />
         <transforms:coefficient data-type:parameter="APC-Alexa 700-A"  transforms:value="0" />
         <transforms:coefficient data-type:parameter="APC-Cy7-A"  transforms:value="0" />
         <transforms:coefficient data-type:parameter="BV421-A"  transforms:value="0" />
         <transforms:coefficient data-type:parameter="BV510-A"  transforms:value="0" />
         <transforms:coefficient data-type:parameter="BV605-A"  transforms:value="0" />
       </transforms:spillover>
       <transforms:spillover data-type:parameter="PerCP-Cy5-5-A"  userProvidedCompInfix="Comp-PerCP-Cy5-5-A" >
         <transforms:coefficient data-type:parameter="FITC-A"  transforms:value="0" />
         <transforms:coefficient data-type:parameter="PE-A"  transforms:value="0" />
         <transforms:coefficient data-type:parameter="PerCP-Cy5-5-A"  transforms:value="1" />
         <transforms:coefficient data-type:parameter="PE-Cy7-A"  transforms:value="0" />
         <transforms:coefficient data-type:parameter="APC-A"  transforms:value="0" />
         <transforms:coefficient data-type:parameter="APC-Alexa 700-A"  transforms:value="0" />
         <transforms:coefficient data-type:parameter="APC-Cy7-A"  transforms:value="0" />
         <transforms:coefficient data-type:parameter="BV421-A"  transforms:value="0" />
         <transforms:coefficient data-type:parameter="BV510-A"  transforms:value="0" />
         <transforms:coefficient data-type:parameter="BV605-A"  transforms:value="0" />
       </transforms:spillover>
       <transforms:spillover data-type:parameter="PE-Cy7-A"  userProvidedCompInfix="Comp-PE-Cy7-A" >
         <transforms:coefficient data-type:parameter="FITC-A"  transforms:value="0" />
         <transforms:coefficient data-type:parameter="PE-A"  transforms:value="0" />
         <transforms:coefficient data-type:parameter="PerCP-Cy5-5-A"  transforms:value="0" />
         <transforms:coefficient data-type:parameter="PE-Cy7-A"  transforms:value="1" />
         <transforms:coefficient data-type:parameter="APC-A"  transforms:value="0" />
         <transforms:coefficient data-type:parameter="APC-Alexa 700-A"  transforms:value="0" />
         <transforms:coefficient data-type:parameter="APC-Cy7-A"  transforms:value="0" />
         <transforms:coefficient data-type:parameter="BV421-A"  transforms:value="0" />
         <transforms:coefficient data-type:parameter="BV510-A"  transforms:value="0" />
         <transforms:coefficient data-type:parameter="BV605-A"  transforms:value="0" />
       </transforms:spillover>
       <transforms:spillover data-type:parameter="APC-A"  userProvidedCompInfix="Comp-APC-A" >
         <transforms:coefficient data-type:parameter="FITC-A"  transforms:value="0" />
         <transforms:coefficient data-type:parameter="PE-A"  transforms:value="0" />
         <transforms:coefficient data-type:parameter="PerCP-Cy5-5-A"  transforms:value="0" />
         <transforms:coefficient data-type:parameter="PE-Cy7-A"  transforms:value="0" />
         <transforms:coefficient data-type:parameter="APC-A"  transforms:value="1" />
         <transforms:coefficient data-type:parameter="APC-Alexa 700-A"  transforms:value="0" />
         <transforms:coefficient data-type:parameter="APC-Cy7-A"  transforms:value="0" />
         <transforms:coefficient data-type:parameter="BV421-A"  transforms:value="0" />
         <transforms:coefficient data-type:parameter="BV510-A"  transforms:value="0" />
         <transforms:coefficient data-type:parameter="BV605-A"  transforms:value="0" />
       </transforms:spillover>
       <transforms:spillover data-type:parameter="APC-Alexa 700-A"  userProvidedCompInfix="Comp-APC-Alexa 700-A" >
         <transforms:coefficient data-type:parameter="FITC-A"  transforms:value="0" />
         <transforms:coefficient data-type:parameter="PE-A"  transforms:value="0" />
         <transforms:coefficient data-type:parameter="PerCP-Cy5-5-A"  transforms:value="0" />
         <transforms:coefficient data-type:parameter="PE-Cy7-A"  transforms:value="0" />
         <transforms:coefficient data-type:parameter="APC-A"  transforms:value="0" />
         <transforms:coefficient data-type:parameter="APC-Alexa 700-A"  transforms:value="1" />
         <transforms:coefficient data-type:parameter="APC-Cy7-A"  transforms:value="0" />
         <transforms:coefficient data-type:parameter="BV421-A"  transforms:value="0" />
         <transforms:coefficient data-type:parameter="BV510-A"  transforms:value="0" />
         <transforms:coefficient data-type:parameter="BV605-A"  transforms:value="0" />
       </transforms:spillover>
       <transforms:spillover data-type:parameter="APC-Cy7-A"  userProvidedCompInfix="Comp-APC-Cy7-A" >
         <transforms:coefficient data-type:parameter="FITC-A"  transforms:value="0" />
         <transforms:coefficient data-type:parameter="PE-A"  transforms:value="0" />
         <transforms:coefficient data-type:parameter="PerCP-Cy5-5-A"  transforms:value="0" />
         <transforms:coefficient data-type:parameter="PE-Cy7-A"  transforms:value="0" />
         <transforms:coefficient data-type:parameter="APC-A"  transforms:value="0" />
         <transforms:coefficient data-type:parameter="APC-Alexa 700-A"  transforms:value="0" />
         <transforms:coefficient data-type:parameter="APC-Cy7-A"  transforms:value="1" />
         <transforms:coefficient data-type:parameter="BV421-A"  transforms:value="0" />
         <transforms:coefficient data-type:parameter="BV510-A"  transforms:value="0" />
         <transforms:coefficient data-type:parameter="BV605-A"  transforms:value="0" />
       </transforms:spillover>
       <transforms:spillover data-type:parameter="BV421-A"  userProvidedCompInfix="Comp-BV421-A" >
         <transforms:coefficient data-type:parameter="FITC-A"  transforms:value="0" />
         <transforms:coefficient data-type:parameter="PE-A"  transforms:value="0" />
         <transforms:coefficient data-type:parameter="PerCP-Cy5-5-A"  transforms:value="0" />
         <transforms:coefficient data-type:parameter="PE-Cy7-A"  transforms:value="0" />
         <transforms:coefficient data-type:parameter="APC-A"  transforms:value="0" />
         <transforms:coefficient data-type:parameter="APC-Alexa 700-A"  transforms:value="0" />
         <transforms:coefficient data-type:parameter="APC-Cy7-A"  transforms:value="0" />
         <transforms:coefficient data-type:parameter="BV421-A"  transforms:value="1" />
         <transforms:coefficient data-type:parameter="BV510-A"  transforms:value="0" />
         <transforms:coefficient data-type:parameter="BV605-A"  transforms:value="0" />
       </transforms:spillover>
       <transforms:spillover data-type:parameter="BV510-A"  userProvidedCompInfix="Comp-BV510-A" >
         <transforms:coefficient data-type:parameter="FITC-A"  transforms:value="0" />
         <transforms:coefficient data-type:parameter="PE-A"  transforms:value="0" />
         <transforms:coefficient data-type:parameter="PerCP-Cy5-5-A"  transforms:value="0" />
         <transforms:coefficient data-type:parameter="PE-Cy7-A"  transforms:value="0" />
         <transforms:coefficient data-type:parameter="APC-A"  transforms:value="0" />
         <transforms:coefficient data-type:parameter="APC-Alexa 700-A"  transforms:value="0" />
         <transforms:coefficient data-type:parameter="APC-Cy7-A"  transforms:value="0" />
         <transforms:coefficient data-type:parameter="BV421-A"  transforms:value="0" />
         <transforms:coefficient data-type:parameter="BV510-A"  transforms:value="1" />
         <transforms:coefficient data-type:parameter="BV605-A"  transforms:value="0" />
       </transforms:spillover>
       <transforms:spillover data-type:parameter="BV605-A"  userProvidedCompInfix="Comp-BV605-A" >
         <transforms:coefficient data-type:parameter="FITC-A"  transforms:value="0" />
         <transforms:coefficient data-type:parameter="PE-A"  transforms:value="0" />
         <transforms:coefficient data-type:parameter="PerCP-Cy5-5-A"  transforms:value="0" />
         <transforms:coefficient data-type:parameter="PE-Cy7-A"  transforms:value="0" />
         <transforms:coefficient data-type:parameter="APC-A"  transforms:value="0" />
         <transforms:coefficient data-type:parameter="APC-Alexa 700-A"  transforms:value="0" />
         <transforms:coefficient data-type:parameter="APC-Cy7-A"  transforms:value="0" />
         <transforms:coefficient data-type:parameter="BV421-A"  transforms:value="0" />
         <transforms:coefficient data-type:parameter="BV510-A"  transforms:value="0" />
         <transforms:coefficient data-type:parameter="BV605-A"  transforms:value="1" />
       </transforms:spillover>
     </transforms:spilloverMatrix>
   </Matrices>
   <Cytometers>
     <Cytometer name="DIVA"  cyt="FACSCanto"  useFCS3="1"  extraNegs="0"  widthBasis="-100"  linMin="0"  logMin="3"  linMax="262144"  logMax="262144"  linearRescale="1"  logRescale="1"  linFromKW="1"  logFromKW="1"  useGain="0"  useTransform="1"  transformType="BIEX"  manufacturer=""  serialnumber=""  homepage="workspaces-and-samples/flowjo-and-your-cytometer/ws-cytometer-bd/"  icon="bd.PNG" >
       <LinParams>
         <Param>time</Param>
       </LinParams>
       <LogParams/>
       <FilterParams/>
       <TransformStore>
         <MatrixID matrixId="c33538cd-09a3-4c80-8b72-33bc83ba8829" >
           <Transforms>
             <transforms:biex transforms:length="256"  transforms:maxRange="262144"  transforms:neg="0"  transforms:width="-100"  transforms:pos="4.418539922" >
               <data-type:parameter data-type:name="BV605-A" />
             </transforms:biex>
             <transforms:biex transforms:length="256"  transforms:maxRange="262144"  transforms:neg="0"  transforms:width="-100"  transforms:pos="4.418539922" >
               <data-type:parameter data-type:name="APC-A" />
             </transforms:biex>
             <transforms:biex transforms:length="256"  transforms:maxRange="262144"  transforms:neg="0"  transforms:width="-100"  transforms:pos="4.418539922" >
               <data-type:parameter data-type:name="PE-Cy7-A" />
             </transforms:biex>
             <transforms:biex transforms:length="256"  transforms:maxRange="262144"  transforms:neg="0"  transforms:width="-100"  transforms:pos="4.418539922" >
               <data-type:parameter data-type:name="BV421-A" />
             </transforms:biex>
             <transforms:biex transforms:length="256"  transforms:maxRange="262144"  transforms:neg="0"  transforms:width="-100"  transforms:pos="4.418539922" >
               <data-type:parameter data-type:name="PerCP-Cy5-5-A" />
             </transforms:biex>
             <transforms:biex transforms:length="256"  transforms:maxRange="26214.4"  transforms:neg="0"  transforms:width="-10"  transforms:pos="3.418539922" >
               <data-type:parameter data-type:name="FITC-A" />
             </transforms:biex>
             <transforms:biex transforms:length="256"  transforms:maxRange="262144"  transforms:neg="0"  transforms:width="-100"  transforms:pos="4.418539922" >
               <data-type:parameter data-type:name="BV510-A" />
             </transforms:biex>
             <transforms:linear transforms:minRange="0"  transforms:maxRange="262144"  gain="1" >
               <data-type:parameter data-type:name="FSC-A" />
             </transforms:linear>
             <transforms:biex transforms:length="256"  transforms:maxRange="26214.4"  transforms:neg="0"  transforms:width="-10"  transforms:pos="3.418539922" >
               <data-type:parameter data-type:name="PE-A" />
             </transforms:biex>
             <transforms:biex transforms:length="256"  transforms:maxRange="262144"  transforms:neg="0"  transforms:width="-100"  transforms:pos="4.418539922" >
               <data-type:parameter data-type:name="APC-Alexa 700-A" />
             </transforms:biex>
             <transforms:biex transforms:length="256"  transforms:maxRange="262144"  transforms:neg="0"  transforms:width="-100"  transforms:pos="4.418539922" >
               <data-type:parameter data-type:name="APC-Cy7-A" />
             </transforms:biex>
             <transforms:linear transforms:minRange="0"  transforms:maxRange="262144"  gain="1" >
               <data-type:parameter data-type:name="SSC-A" />
             </transforms:linear>
           </Transforms>
         </MatrixID>
         <MatrixID matrixId="ea4f79c0-d8d3-44c8-bce5-fb02f43a5f71" >
           <Transforms>
             <transforms:biex transforms:length="256"  transforms:maxRange="262144"  transforms:neg="0"  transforms:width="-100"  transforms:pos="4.418539922" >
               <data-type:parameter data-type:name="BV605-A" />
             </transforms:biex>
             <transforms:biex transforms:length="256"  transforms:maxRange="262144"  transforms:neg="0"  transforms:width="-100"  transforms:pos="4.418539922" >
               <data-type:parameter data-type:name="APC-A" />
             </transforms:biex>
             <transforms:biex transforms:length="256"  transforms:maxRange="262144"  transforms:neg="0"  transforms:width="-100"  transforms:pos="4.418539922" >
               <data-type:parameter data-type:name="PE-Cy7-A" />
             </transforms:biex>
             <transforms:biex transforms:length="256"  transforms:maxRange="262144"  transforms:neg="0"  transforms:width="-100"  transforms:pos="4.418539922" >
               <data-type:parameter data-type:name="BV421-A" />
             </transforms:biex>
             <transforms:biex transforms:length="256"  transforms:maxRange="262144"  transforms:neg="0"  transforms:width="-100"  transforms:pos="4.418539922" >
               <data-type:parameter data-type:name="PerCP-Cy5-5-A" />
             </transforms:biex>
             <transforms:biex transforms:length="256"  transforms:maxRange="26214.4"  transforms:neg="0"  transforms:width="-10"  transforms:pos="3.418539922" >
               <data-type:parameter data-type:name="FITC-A" />
             </transforms:biex>
             <transforms:biex transforms:length="256"  transforms:maxRange="262144"  transforms:neg="0"  transforms:width="-100"  transforms:pos="4.418539922" >
               <data-type:parameter data-type:name="BV510-A" />
             </transforms:biex>
             <transforms:linear transforms:minRange="0"  transforms:maxRange="262144"  gain="1" >
               <data-type:parameter data-type:name="FSC-A" />
             </transforms:linear>
             <transforms:biex transforms:length="256"  transforms:maxRange="26214.4"  transforms:neg="0"  transforms:width="-6.3095734448"  transforms:pos="3.418539922" >
               <data-type:parameter data-type:name="PE-A" />
             </transforms:biex>
             <transforms:biex transforms:length="256"  transforms:maxRange="262144"  transforms:neg="0"  transforms:width="-100"  transforms:pos="4.418539922" >
               <data-type:parameter data-type:name="APC-Alexa 700-A" />
             </transforms:biex>
             <transforms:biex transforms:length="256"  transforms:maxRange="262144"  transforms:neg="0"  transforms:width="-100"  transforms:pos="4.418539922" >
               <data-type:parameter data-type:name="APC-Cy7-A" />
             </transforms:biex>
             <transforms:linear transforms:minRange="0"  transforms:maxRange="262144"  gain="1" >
               <data-type:parameter data-type:name="SSC-A" />
             </transforms:linear>
           </Transforms>
         </MatrixID>
       </TransformStore>
     </Cytometer>
   </Cytometers>
   <Groups>
     <GroupNode name="All Samples"  annotation=""  owningGroup="All Samples"  expanded="1"  sortPriority="10"  count="-1" >
       <Graph smoothing="0"  backColor="#ffffff"  foreColor="#000000"  type="Pseudocolor"  fast="1" >
         <Axis dimension="x"  name=""  label=""  auto="auto" />
         <Axis dimension="y"  name=""  label=""  auto="auto" />
         <GraphSettings level="5%"  smoothingHighResolution="1"  contourHighResolution="1"  histogramSmoothingCount="0"  graphResolution="256"  showOutliers="0"  drawLargeDots="0"  dotsToDraw="8000"  tint="le.chartfill.tinted.40"  lineWeight="le.lineweight.normal"  lineStyle="le.linestyle.solid" />
         <GraphEnvironment showGrid="0"  showAxes="tnlTNL"  showGates="1"  showFreqOnPlots="1"  showGateNameOnPlots="1"  showMedians="0"  showUncomped="0"  addEventParam="0"  lastYAxisName="" >
           <TextTraits font="SansSerif"  size="11"  name="Labels"  style="plain"  color="#000000"  background="#00ffffff"  just="left" />
           <TextTraits font="SansSerif"  size="11"  name="LayoutGates"  style="plain"  color="#000000"  background="#00ffffff"  just="left" />
           <TextTraits font="SansSerif"  size="9"  name="Numbers"  style="plain"  color="#000000"  background="#00ffffff"  just="left" />
           <TextTraits font="SansSerif"  size="9"  name="Legend"  style="plain"  color="#000000"  background="#00ffffff"  just="left" />
         </GraphEnvironment>
       </Graph>
       <Subpopulations>
         <Population name="Lymphocytes"  annotation=""  owningGroup="All Samples"  expanded="1"  sortPriority="10"  count="9304" >
           <Graph smoothing="0"  backColor="#ffffff"  foreColor="#000000"  heatMapStatParameter="Comp-FITC-A"  type="Pseudocolor"  fast="1" >
             <Axis dimension="x"  name="Comp-FITC-A"  label=""  auto="auto" />
             <Axis dimension="y"  name="Comp-PE-A"  label=""  auto="auto" />
             <GraphSettings level="5%"  smoothingHighResolution="1"  contourHighResolution="1"  histogramSmoothingCount="0"  graphResolution="256"  showOutliers="0"  drawLargeDots="0"  dotsToDraw="8000"  tint="le.chartfill.tinted.40"  lineWeight="le.lineweight.normal"  lineStyle="le.linestyle.solid" />
             <GraphEnvironment showGrid="0"  showAxes="tnlTNL"  showGates="1"  showFreqOnPlots="1"  showGateNameOnPlots="1"  showMedians="0"  showUncomped="0"  addEventParam="0"  lastYAxisName="" >
               <TextTraits font="SansSerif"  size="11"  name="Labels"  style="plain"  color="#000000"  background="#00ffffff"  just="left" />
               <TextTraits font="SansSerif"  size="11"  name="LayoutGates"  style="plain"  color="#000000"  background="#00ffffff"  just="left" />
               <TextTraits font="SansSerif"  size="9"  name="Numbers"  style="plain"  color="#000000"  background="#00ffffff"  just="left" />
               <TextTraits font="SansSerif"  size="9"  name="Legend"  style="plain"  color="#000000"  background="#00ffffff"  just="left" />
               <WindowPosition x="171"  y="92"  width="392"  height="584"  displayed="1"  panelState="---" />
             </GraphEnvironment>
           </Graph>
           <Gate gating:id="ID12006451" >
             <gating:PolygonGate eventsInside="1"  annoOffsetX="-78"  annoOffsetY="-82"  tint="#000000"  isTinted="0"  lineWeight="Normal"  userDefined="1"  quadId="-1"  gateResolution="256" >
               <gating:dimension>
                 <data-type:fcs-dimension data-type:name="FSC-A" />
               </gating:dimension>
               <gating:dimension>
                 <data-type:fcs-dimension data-type:name="SSC-A" />
               </gating:dimension>
               <gating:vertex>
                 <gating:coordinate data-type:value="110318.9333333333" />
                 <gating:coordinate data-type:value="247512.7069767442" />
               </gating:vertex>
               <gating:vertex>
                 <gating:coordinate data-type:value="12014.9333333333" />
                 <gating:coordinate data-type:value="92664.8558139535" />
               </gating:vertex>
               <gating:vertex>
                 <gating:coordinate data-type:value="16384" />
                 <gating:coordinate data-type:value="23166.2139534884" />
               </gating:vertex>
               <gating:vertex>
                 <gating:coordinate data-type:value="64443.7333333333" />
                 <gating:coordinate data-type:value="12192.7441860465" />
               </gating:vertex>
               <gating:vertex>
                 <gating:coordinate data-type:value="214084.2666666667" />
                 <gating:coordinate data-type:value="35358.9581395349" />
               </gating:vertex>
               <gating:vertex>
                 <gating:coordinate data-type:value="247944.5333333333" />
                 <gating:coordinate data-type:value="146312.9302325581" />
               </gating:vertex>
               <gating:vertex>
                 <gating:coordinate data-type:value="217361.0666666667" />
                 <gating:coordinate data-type:value="234100.688372093" />
               </gating:vertex>
             </gating:PolygonGate>
           </Gate>
           <Subpopulations>
             <Population name="Q1: Annexin-V-- , PI-+"  annotation=""  owningGroup="All Samples"  expanded="1"  sortPriority="10"  count="522" >
               <Graph smoothing="0"  backColor="#ffffff"  foreColor="#000000"  heatMapStatParameter="Comp-FITC-A"  type="Pseudocolor"  fast="1" >
                 <Axis dimension="x"  name="Comp-FITC-A"  label=""  auto="auto" />
                 <Axis dimension="y"  name="Comp-PE-A"  label=""  auto="auto" />
                 <GraphSettings level="5%"  smoothingHighResolution="1"  contourHighResolution="1"  histogramSmoothingCount="0"  graphResolution="256"  showOutliers="0"  drawLargeDots="0"  dotsToDraw="8000"  tint="le.chartfill.tinted.40"  lineWeight="le.lineweight.normal"  lineStyle="le.linestyle.solid" />
                 <GraphEnvironment showGrid="0"  showAxes="tnlTNL"  showGates="1"  showFreqOnPlots="1"  showGateNameOnPlots="1"  showMedians="0"  showUncomped="0"  addEventParam="0"  lastYAxisName="" >
                   <TextTraits font="SansSerif"  size="11"  name="Labels"  style="plain"  color="#000000"  background="#00ffffff"  just="left" />
                   <TextTraits font="SansSerif"  size="11"  name="LayoutGates"  style="plain"  color="#000000"  background="#00ffffff"  just="left" />
                   <TextTraits font="SansSerif"  size="9"  name="Numbers"  style="plain"  color="#000000"  background="#00ffffff"  just="left" />
                   <TextTraits font="SansSerif"  size="9"  name="Legend"  style="plain"  color="#000000"  background="#00ffffff"  just="left" />
                   <WindowPosition x="620"  y="20"  width="392"  height="584"  displayed="1"  panelState="---" />
                 </GraphEnvironment>
               </Graph>
               <Gate gating:id="ID468797188"  gating:parent_id="ID12006451" >
                 <gating:RectangleGate eventsInside="1"  annoOffsetX="0"  annoOffsetY="0"  tint="#000000"  isTinted="0"  lineWeight="Normal"  userDefined="1"  percentX="0"  percentY="0" >
                   <gating:dimension gating:max="1557.538854943004" >
                     <data-type:fcs-dimension data-type:name="Comp-FITC-A" />
                   </gating:dimension>
                   <gating:dimension gating:min="1062.4159842117879" >
                     <data-type:fcs-dimension data-type:name="Comp-PE-A" />
                   </gating:dimension>
                 </gating:RectangleGate>
               </Gate>
             </Population>
             <Population name="Q2: Annexin-V-+ , PI-+"  annotation=""  owningGroup="All Samples"  expanded="1"  sortPriority="10"  count="311" >
               <Graph smoothing="0"  backColor="#ffffff"  foreColor="#000000"  heatMapStatParameter="Comp-FITC-A"  type="Pseudocolor"  fast="1" >
                 <Axis dimension="x"  name="Comp-FITC-A"  label=""  auto="auto" />
                 <Axis dimension="y"  name="Comp-PE-A"  label=""  auto="auto" />
                 <GraphSettings level="5%"  smoothingHighResolution="1"  contourHighResolution="1"  histogramSmoothingCount="0"  graphResolution="256"  showOutliers="0"  drawLargeDots="0"  dotsToDraw="8000"  tint="le.chartfill.tinted.40"  lineWeight="le.lineweight.normal"  lineStyle="le.linestyle.solid" />
                 <GraphEnvironment showGrid="0"  showAxes="tnlTNL"  showGates="1"  showFreqOnPlots="1"  showGateNameOnPlots="1"  showMedians="0"  showUncomped="0"  addEventParam="0"  lastYAxisName="" >
                   <TextTraits font="SansSerif"  size="11"  name="Labels"  style="plain"  color="#000000"  background="#00ffffff"  just="left" />
                   <TextTraits font="SansSerif"  size="11"  name="LayoutGates"  style="plain"  color="#000000"  background="#00ffffff"  just="left" />
                   <TextTraits font="SansSerif"  size="9"  name="Numbers"  style="plain"  color="#000000"  background="#00ffffff"  just="left" />
                   <TextTraits font="SansSerif"  size="9"  name="Legend"  style="plain"  color="#000000"  background="#00ffffff"  just="left" />
                   <WindowPosition x="620"  y="20"  width="392"  height="584"  displayed="1"  panelState="---" />
                 </GraphEnvironment>
               </Graph>
               <Gate gating:id="ID1515477775"  gating:parent_id="ID12006451" >
                 <gating:RectangleGate eventsInside="1"  annoOffsetX="0"  annoOffsetY="0"  tint="#000000"  isTinted="0"  lineWeight="Normal"  userDefined="1"  percentX="0"  percentY="0" >
                   <gating:dimension gating:min="1557.538854943004" >
                     <data-type:fcs-dimension data-type:name="Comp-FITC-A" />
                   </gating:dimension>
                   <gating:dimension gating:min="1062.4159842117879" >
                     <data-type:fcs-dimension data-type:name="Comp-PE-A" />
                   </gating:dimension>
                 </gating:RectangleGate>
               </Gate>
             </Population>
             <Population name="Q3: Annexin-V-+ , PI--"  annotation=""  owningGroup="All Samples"  expanded="1"  sortPriority="10"  count="382" >
               <Graph smoothing="0"  backColor="#ffffff"  foreColor="#000000"  heatMapStatParameter="Comp-FITC-A"  type="Pseudocolor"  fast="1" >
                 <Axis dimension="x"  name="Comp-FITC-A"  label=""  auto="auto" />
                 <Axis dimension="y"  name="Comp-PE-A"  label=""  auto="auto" />
                 <GraphSettings level="5%"  smoothingHighResolution="1"  contourHighResolution="1"  histogramSmoothingCount="0"  graphResolution="256"  showOutliers="0"  drawLargeDots="0"  dotsToDraw="8000"  tint="le.chartfill.tinted.40"  lineWeight="le.lineweight.normal"  lineStyle="le.linestyle.solid" />
                 <GraphEnvironment showGrid="0"  showAxes="tnlTNL"  showGates="1"  showFreqOnPlots="1"  showGateNameOnPlots="1"  showMedians="0"  showUncomped="0"  addEventParam="0"  lastYAxisName="" >
                   <TextTraits font="SansSerif"  size="11"  name="Labels"  style="plain"  color="#000000"  background="#00ffffff"  just="left" />
                   <TextTraits font="SansSerif"  size="11"  name="LayoutGates"  style="plain"  color="#000000"  background="#00ffffff"  just="left" />
                   <TextTraits font="SansSerif"  size="9"  name="Numbers"  style="plain"  color="#000000"  background="#00ffffff"  just="left" />
                   <TextTraits font="SansSerif"  size="9"  name="Legend"  style="plain"  color="#000000"  background="#00ffffff"  just="left" />
                   <WindowPosition x="620"  y="20"  width="392"  height="584"  displayed="1"  panelState="---" />
                 </GraphEnvironment>
               </Graph>
               <Gate gating:id="ID736236438"  gating:parent_id="ID12006451" >
                 <gating:RectangleGate eventsInside="1"  annoOffsetX="0"  annoOffsetY="0"  tint="#000000"  isTinted="0"  lineWeight="Normal"  userDefined="1"  percentX="0"  percentY="0" >
                   <gating:dimension gating:min="1557.538854943004" >
                     <data-type:fcs-dimension data-type:name="Comp-FITC-A" />
                   </gating:dimension>
                   <gating:dimension gating:max="1062.4159842117879" >
                     <data-type:fcs-dimension data-type:name="Comp-PE-A" />
                   </gating:dimension>
                 </gating:RectangleGate>
               </Gate>
             </Population>
             <Population name="Q4: Annexin-V-- , PI--"  annotation=""  owningGroup="All Samples"  expanded="1"  sortPriority="10"  count="8089" >
               <Graph smoothing="0"  backColor="#ffffff"  foreColor="#000000"  heatMapStatParameter="Comp-FITC-A"  type="Pseudocolor"  fast="1" >
                 <Axis dimension="x"  name="Comp-FITC-A"  label=""  auto="auto" />
                 <Axis dimension="y"  name="Comp-PE-A"  label=""  auto="auto" />
                 <GraphSettings level="5%"  smoothingHighResolution="1"  contourHighResolution="1"  histogramSmoothingCount="0"  graphResolution="256"  showOutliers="0"  drawLargeDots="0"  dotsToDraw="8000"  tint="le.chartfill.tinted.40"  lineWeight="le.lineweight.normal"  lineStyle="le.linestyle.solid" />
                 <GraphEnvironment showGrid="0"  showAxes="tnlTNL"  showGates="1"  showFreqOnPlots="1"  showGateNameOnPlots="1"  showMedians="0"  showUncomped="0"  addEventParam="0"  lastYAxisName="" >
                   <TextTraits font="SansSerif"  size="11"  name="Labels"  style="plain"  color="#000000"  background="#00ffffff"  just="left" />
                   <TextTraits font="SansSerif"  size="11"  name="LayoutGates"  style="plain"  color="#000000"  background="#00ffffff"  just="left" />
                   <TextTraits font="SansSerif"  size="9"  name="Numbers"  style="plain"  color="#000000"  background="#00ffffff"  just="left" />
                   <TextTraits font="SansSerif"  size="9"  name="Legend"  style="plain"  color="#000000"  background="#00ffffff"  just="left" />
                   <WindowPosition x="620"  y="20"  width="392"  height="584"  displayed="1"  panelState="---" />
                 </GraphEnvironment>
               </Graph>
               <Gate gating:id="ID307080309"  gating:parent_id="ID12006451" >
                 <gating:RectangleGate eventsInside="1"  annoOffsetX="0"  annoOffsetY="0"  tint="#000000"  isTinted="0"  lineWeight="Normal"  userDefined="1"  percentX="0"  percentY="0" >
                   <gating:dimension gating:max="1557.538854943004" >
                     <data-type:fcs-dimension data-type:name="Comp-FITC-A" />
                   </gating:dimension>
                   <gating:dimension gating:max="1062.4159842117879" >
                     <data-type:fcs-dimension data-type:name="Comp-PE-A" />
                   </gating:dimension>
                 </gating:RectangleGate>
               </Gate>
             </Population>
           </Subpopulations>
         </Population>
       </Subpopulations>
       <Group name="All Samples"  live="1"  role="ws.group.dlog.test"  key=""  synchronized="0"  foreground="#000000"  fontStyle="bold" >
         <Criteria/>
         <BlacklistedSamples>
           <SampleRef sampleID="4" />
           <SampleRef sampleID="5" />
           <SampleRef sampleID="6" />
         </BlacklistedSamples>
         <SampleRefs>
           <SampleRef sampleID="14" />
           <SampleRef sampleID="15" />
           <SampleRef sampleID="13" />
           <SampleRef sampleID="11" />
           <SampleRef sampleID="12" />
         </SampleRefs>
         <Keywords/>
       </Group>
     </GroupNode>
     <GroupNode name="Compensation"  annotation=""  owningGroup="Compensation"  expanded="1"  sortPriority="10"  count="-1" >
       <Graph smoothing="0"  backColor="#ffffff"  foreColor="#000000"  type="Pseudocolor"  fast="1" >
         <Axis dimension="x"  name=""  label=""  auto="auto" />
         <Axis dimension="y"  name=""  label=""  auto="auto" />
         <GraphSettings level="5%"  smoothingHighResolution="1"  contourHighResolution="1"  histogramSmoothingCount="0"  graphResolution="256"  showOutliers="0"  drawLargeDots="0"  dotsToDraw="8000"  tint="le.chartfill.tinted.40"  lineWeight="le.lineweight.normal"  lineStyle="le.linestyle.solid" />
         <GraphEnvironment showGrid="0"  showAxes="tnlTNL"  showGates="1"  showFreqOnPlots="1"  showGateNameOnPlots="1"  showMedians="0"  showUncomped="0"  addEventParam="0"  lastYAxisName="" >
           <TextTraits font="SansSerif"  size="11"  name="Labels"  style="plain"  color="#000000"  background="#00ffffff"  just="left" />
           <TextTraits font="SansSerif"  size="11"  name="LayoutGates"  style="plain"  color="#000000"  background="#00ffffff"  just="left" />
           <TextTraits font="SansSerif"  size="9"  name="Numbers"  style="plain"  color="#000000"  background="#00ffffff"  just="left" />
           <TextTraits font="SansSerif"  size="9"  name="Legend"  style="plain"  color="#000000"  background="#00ffffff"  just="left" />
         </GraphEnvironment>
       </Graph>
       <Group name="Compensation"  live="1"  role="ws.group.dlog.compensation"  key=""  synchronized="0"  foreground="#bc1900"  fontStyle="bold" >
         <Criteria>
           <Criterion connector="And"  keyword="$FIL"  function="Contains"  value="unstained" />
           <Criterion connector="Or"  keyword="$FIL"  function="Contains"  value="comp" />
         </Criteria>
         <Keywords/>
       </Group>
     </GroupNode>
   </Groups>
   <SampleList>
     <Sample>
       <DataSet uri="file:/C:/Users/Zheng/Desktop/WANGMIN/Experiment_133/20250718_Tube_007_007.fcs"  sampleID="11" />
       <transforms:spilloverMatrix spectral="0"  prefix="Comp-"  name="Acquisition-defined"  editable="0"  color="#c0c0c0"  version="FlowJo-10.8.1"  status="FINALIZED"  transforms:id="ea4f79c0-d8d3-44c8-bce5-fb02f43a5f71"  suffix="" >
         <data-type:parameters>
           <data-type:parameter data-type:name="FITC-A"  userProvidedCompInfix="Comp-FITC-A" />
           <data-type:parameter data-type:name="PE-A"  userProvidedCompInfix="Comp-PE-A" />
           <data-type:parameter data-type:name="PerCP-Cy5-5-A"  userProvidedCompInfix="Comp-PerCP-Cy5-5-A" />
           <data-type:parameter data-type:name="PE-Cy7-A"  userProvidedCompInfix="Comp-PE-Cy7-A" />
           <data-type:parameter data-type:name="APC-A"  userProvidedCompInfix="Comp-APC-A" />
           <data-type:parameter data-type:name="APC-Alexa 700-A"  userProvidedCompInfix="Comp-APC-Alexa 700-A" />
           <data-type:parameter data-type:name="APC-Cy7-A"  userProvidedCompInfix="Comp-APC-Cy7-A" />
           <data-type:parameter data-type:name="BV421-A"  userProvidedCompInfix="Comp-BV421-A" />
           <data-type:parameter data-type:name="BV510-A"  userProvidedCompInfix="Comp-BV510-A" />
           <data-type:parameter data-type:name="BV605-A"  userProvidedCompInfix="Comp-BV605-A" />
         </data-type:parameters>
         <transforms:spillover data-type:parameter="FITC-A"  userProvidedCompInfix="Comp-FITC-A" >
           <transforms:coefficient data-type:parameter="FITC-A"  transforms:value="1" />
           <transforms:coefficient data-type:parameter="PE-A"  transforms:value="0.9210000038" />
           <transforms:coefficient data-type:parameter="PerCP-Cy5-5-A"  transforms:value="0" />
           <transforms:coefficient data-type:parameter="PE-Cy7-A"  transforms:value="0" />
           <transforms:coefficient data-type:parameter="APC-A"  transforms:value="0" />
           <transforms:coefficient data-type:parameter="APC-Alexa 700-A"  transforms:value="0" />
           <transforms:coefficient data-type:parameter="APC-Cy7-A"  transforms:value="0" />
           <transforms:coefficient data-type:parameter="BV421-A"  transforms:value="0" />
           <transforms:coefficient data-type:parameter="BV510-A"  transforms:value="0" />
           <transforms:coefficient data-type:parameter="BV605-A"  transforms:value="0" />
         </transforms:spillover>
         <transforms:spillover data-type:parameter="PE-A"  userProvidedCompInfix="Comp-PE-A" >
           <transforms:coefficient data-type:parameter="FITC-A"  transforms:value="0" />
           <transforms:coefficient data-type:parameter="PE-A"  transforms:value="1" />
           <transforms:coefficient data-type:parameter="PerCP-Cy5-5-A"  transforms:value="0" />
           <transforms:coefficient data-type:parameter="PE-Cy7-A"  transforms:value="0" />
           <transforms:coefficient data-type:parameter="APC-A"  transforms:value="0" />
           <transforms:coefficient data-type:parameter="APC-Alexa 700-A"  transforms:value="0" />
           <transforms:coefficient data-type:parameter="APC-Cy7-A"  transforms:value="0" />
           <transforms:coefficient data-type:parameter="BV421-A"  transforms:value="0" />
           <transforms:coefficient data-type:parameter="BV510-A"  transforms:value="0" />
           <transforms:coefficient data-type:parameter="BV605-A"  transforms:value="0" />
         </transforms:spillover>
         <transforms:spillover data-type:parameter="PerCP-Cy5-5-A"  userProvidedCompInfix="Comp-PerCP-Cy5-5-A" >
           <transforms:coefficient data-type:parameter="FITC-A"  transforms:value="0" />
           <transforms:coefficient data-type:parameter="PE-A"  transforms:value="0" />
           <transforms:coefficient data-type:parameter="PerCP-Cy5-5-A"  transforms:value="1" />
           <transforms:coefficient data-type:parameter="PE-Cy7-A"  transforms:value="0" />
           <transforms:coefficient data-type:parameter="APC-A"  transforms:value="0" />
           <transforms:coefficient data-type:parameter="APC-Alexa 700-A"  transforms:value="0" />
           <transforms:coefficient data-type:parameter="APC-Cy7-A"  transforms:value="0" />
           <transforms:coefficient data-type:parameter="BV421-A"  transforms:value="0" />
           <transforms:coefficient data-type:parameter="BV510-A"  transforms:value="0" />
           <transforms:coefficient data-type:parameter="BV605-A"  transforms:value="0" />
         </transforms:spillover>
         <transforms:spillover data-type:parameter="PE-Cy7-A"  userProvidedCompInfix="Comp-PE-Cy7-A" >
           <transforms:coefficient data-type:parameter="FITC-A"  transforms:value="0" />
           <transforms:coefficient data-type:parameter="PE-A"  transforms:value="0" />
           <transforms:coefficient data-type:parameter="PerCP-Cy5-5-A"  transforms:value="0" />
           <transforms:coefficient data-type:parameter="PE-Cy7-A"  transforms:value="1" />
           <transforms:coefficient data-type:parameter="APC-A"  transforms:value="0" />
           <transforms:coefficient data-type:parameter="APC-Alexa 700-A"  transforms:value="0" />
           <transforms:coefficient data-type:parameter="APC-Cy7-A"  transforms:value="0" />
           <transforms:coefficient data-type:parameter="BV421-A"  transforms:value="0" />
           <transforms:coefficient data-type:parameter="BV510-A"  transforms:value="0" />
           <transforms:coefficient data-type:parameter="BV605-A"  transforms:value="0" />
         </transforms:spillover>
         <transforms:spillover data-type:parameter="APC-A"  userProvidedCompInfix="Comp-APC-A" >
           <transforms:coefficient data-type:parameter="FITC-A"  transforms:value="0" />
           <transforms:coefficient data-type:parameter="PE-A"  transforms:value="0" />
           <transforms:coefficient data-type:parameter="PerCP-Cy5-5-A"  transforms:value="0" />
           <transforms:coefficient data-type:parameter="PE-Cy7-A"  transforms:value="0" />
           <transforms:coefficient data-type:parameter="APC-A"  transforms:value="1" />
           <transforms:coefficient data-type:parameter="APC-Alexa 700-A"  transforms:value="0" />
           <transforms:coefficient data-type:parameter="APC-Cy7-A"  transforms:value="0" />
           <transforms:coefficient data-type:parameter="BV421-A"  transforms:value="0" />
           <transforms:coefficient data-type:parameter="BV510-A"  transforms:value="0" />
           <transforms:coefficient data-type:parameter="BV605-A"  transforms:value="0" />
         </transforms:spillover>
         <transforms:spillover data-type:parameter="APC-Alexa 700-A"  userProvidedCompInfix="Comp-APC-Alexa 700-A" >
           <transforms:coefficient data-type:parameter="FITC-A"  transforms:value="0" />
           <transforms:coefficient data-type:parameter="PE-A"  transforms:value="0" />
           <transforms:coefficient data-type:parameter="PerCP-Cy5-5-A"  transforms:value="0" />
           <transforms:coefficient data-type:parameter="PE-Cy7-A"  transforms:value="0" />
           <transforms:coefficient data-type:parameter="APC-A"  transforms:value="0" />
           <transforms:coefficient data-type:parameter="APC-Alexa 700-A"  transforms:value="1" />
           <transforms:coefficient data-type:parameter="APC-Cy7-A"  transforms:value="0" />
           <transforms:coefficient data-type:parameter="BV421-A"  transforms:value="0" />
           <transforms:coefficient data-type:parameter="BV510-A"  transforms:value="0" />
           <transforms:coefficient data-type:parameter="BV605-A"  transforms:value="0" />
         </transforms:spillover>
         <transforms:spillover data-type:parameter="APC-Cy7-A"  userProvidedCompInfix="Comp-APC-Cy7-A" >
           <transforms:coefficient data-type:parameter="FITC-A"  transforms:value="0" />
           <transforms:coefficient data-type:parameter="PE-A"  transforms:value="0" />
           <transforms:coefficient data-type:parameter="PerCP-Cy5-5-A"  transforms:value="0" />
           <transforms:coefficient data-type:parameter="PE-Cy7-A"  transforms:value="0" />
           <transforms:coefficient data-type:parameter="APC-A"  transforms:value="0" />
           <transforms:coefficient data-type:parameter="APC-Alexa 700-A"  transforms:value="0" />
           <transforms:coefficient data-type:parameter="APC-Cy7-A"  transforms:value="1" />
           <transforms:coefficient data-type:parameter="BV421-A"  transforms:value="0" />
           <transforms:coefficient data-type:parameter="BV510-A"  transforms:value="0" />
           <transforms:coefficient data-type:parameter="BV605-A"  transforms:value="0" />
         </transforms:spillover>
         <transforms:spillover data-type:parameter="BV421-A"  userProvidedCompInfix="Comp-BV421-A" >
           <transforms:coefficient data-type:parameter="FITC-A"  transforms:value="0" />
           <transforms:coefficient data-type:parameter="PE-A"  transforms:value="0" />
           <transforms:coefficient data-type:parameter="PerCP-Cy5-5-A"  transforms:value="0" />
           <transforms:coefficient data-type:parameter="PE-Cy7-A"  transforms:value="0" />
           <transforms:coefficient data-type:parameter="APC-A"  transforms:value="0" />
           <transforms:coefficient data-type:parameter="APC-Alexa 700-A"  transforms:value="0" />
           <transforms:coefficient data-type:parameter="APC-Cy7-A"  transforms:value="0" />
           <transforms:coefficient data-type:parameter="BV421-A"  transforms:value="1" />
           <transforms:coefficient data-type:parameter="BV510-A"  transforms:value="0" />
           <transforms:coefficient data-type:parameter="BV605-A"  transforms:value="0" />
         </transforms:spillover>
         <transforms:spillover data-type:parameter="BV510-A"  userProvidedCompInfix="Comp-BV510-A" >
           <transforms:coefficient data-type:parameter="FITC-A"  transforms:value="0" />
           <transforms:coefficient data-type:parameter="PE-A"  transforms:value="0" />
           <transforms:coefficient data-type:parameter="PerCP-Cy5-5-A"  transforms:value="0" />
           <transforms:coefficient data-type:parameter="PE-Cy7-A"  transforms:value="0" />
           <transforms:coefficient data-type:parameter="APC-A"  transforms:value="0" />
           <transforms:coefficient data-type:parameter="APC-Alexa 700-A"  transforms:value="0" />
           <transforms:coefficient data-type:parameter="APC-Cy7-A"  transforms:value="0" />
           <transforms:coefficient data-type:parameter="BV421-A"  transforms:value="0" />
           <transforms:coefficient data-type:parameter="BV510-A"  transforms:value="1" />
           <transforms:coefficient data-type:parameter="BV605-A"  transforms:value="0" />
         </transforms:spillover>
         <transforms:spillover data-type:parameter="BV605-A"  userProvidedCompInfix="Comp-BV605-A" >
           <transforms:coefficient data-type:parameter="FITC-A"  transforms:value="0" />
           <transforms:coefficient data-type:parameter="PE-A"  transforms:value="0" />
           <transforms:coefficient data-type:parameter="PerCP-Cy5-5-A"  transforms:value="0" />
           <transforms:coefficient data-type:parameter="PE-Cy7-A"  transforms:value="0" />
           <transforms:coefficient data-type:parameter="APC-A"  transforms:value="0" />
           <transforms:coefficient data-type:parameter="APC-Alexa 700-A"  transforms:value="0" />
           <transforms:coefficient data-type:parameter="APC-Cy7-A"  transforms:value="0" />
           <transforms:coefficient data-type:parameter="BV421-A"  transforms:value="0" />
           <transforms:coefficient data-type:parameter="BV510-A"  transforms:value="0" />
           <transforms:coefficient data-type:parameter="BV605-A"  transforms:value="1" />
         </transforms:spillover>
       </transforms:spilloverMatrix>
       <Transformations>
         <transforms:linear transforms:minRange="0"  transforms:maxRange="262144"  gain="1" >
           <data-type:parameter data-type:name="FSC-A" />
         </transforms:linear>
         <transforms:linear transforms:minRange="0"  transforms:maxRange="262144"  gain="1" >
           <data-type:parameter data-type:name="SSC-A" />
         </transforms:linear>
         <transforms:biex transforms:length="256"  transforms:maxRange="26214.4"  transforms:neg="0"  transforms:width="-10"  transforms:pos="3.418539922" >
           <data-type:parameter data-type:name="FITC-A" />
         </transforms:biex>
         <transforms:biex transforms:length="256"  transforms:maxRange="26214.4"  transforms:neg="0"  transforms:width="-6.3095734448"  transforms:pos="3.418539922" >
           <data-type:parameter data-type:name="PE-A" />
         </transforms:biex>
         <transforms:biex transforms:length="256"  transforms:maxRange="262144"  transforms:neg="0"  transforms:width="-100"  transforms:pos="4.418539922" >
           <data-type:parameter data-type:name="PerCP-Cy5-5-A" />
         </transforms:biex>
         <transforms:biex transforms:length="256"  transforms:maxRange="262144"  transforms:neg="0"  transforms:width="-100"  transforms:pos="4.418539922" >
           <data-type:parameter data-type:name="PE-Cy7-A" />
         </transforms:biex>
         <transforms:biex transforms:length="256"  transforms:maxRange="262144"  transforms:neg="0"  transforms:width="-100"  transforms:pos="4.418539922" >
           <data-type:parameter data-type:name="APC-A" />
         </transforms:biex>
         <transforms:biex transforms:length="256"  transforms:maxRange="262144"  transforms:neg="0"  transforms:width="-100"  transforms:pos="4.418539922" >
           <data-type:parameter data-type:name="APC-Alexa 700-A" />
         </transforms:biex>
         <transforms:biex transforms:length="256"  transforms:maxRange="262144"  transforms:neg="0"  transforms:width="-100"  transforms:pos="4.418539922" >
           <data-type:parameter data-type:name="APC-Cy7-A" />
         </transforms:biex>
         <transforms:biex transforms:length="256"  transforms:maxRange="262144"  transforms:neg="0"  transforms:width="-100"  transforms:pos="4.418539922" >
           <data-type:parameter data-type:name="BV421-A" />
         </transforms:biex>
         <transforms:biex transforms:length="256"  transforms:maxRange="262144"  transforms:neg="0"  transforms:width="-100"  transforms:pos="4.418539922" >
           <data-type:parameter data-type:name="BV510-A" />
         </transforms:biex>
         <transforms:biex transforms:length="256"  transforms:maxRange="262144"  transforms:neg="0"  transforms:width="-100"  transforms:pos="4.418539922" >
           <data-type:parameter data-type:name="BV605-A" />
         </transforms:biex>
         <transforms:linear transforms:minRange="0.7848961367"  transforms:maxRange="13"  gain="0.0126189089" >
           <data-type:parameter data-type:name="Time" />
         </transforms:linear>
         <transforms:biex transforms:length="256"  transforms:maxRange="26214.4"  transforms:neg="0"  transforms:width="-10"  transforms:pos="3.418539922" >
           <data-type:parameter data-type:name="Comp-FITC-A" />
         </transforms:biex>
         <transforms:biex transforms:length="256"  transforms:maxRange="26214.4"  transforms:neg="0"  transforms:width="-6.3095734448"  transforms:pos="3.418539922" >
           <data-type:parameter data-type:name="Comp-PE-A" />
         </transforms:biex>
         <transforms:biex transforms:length="256"  transforms:maxRange="262144"  transforms:neg="0"  transforms:width="-100"  transforms:pos="4.418539922" >
           <data-type:parameter data-type:name="Comp-PerCP-Cy5-5-A" />
         </transforms:biex>
         <transforms:biex transforms:length="256"  transforms:maxRange="262144"  transforms:neg="0"  transforms:width="-100"  transforms:pos="4.418539922" >
           <data-type:parameter data-type:name="Comp-PE-Cy7-A" />
         </transforms:biex>
         <transforms:biex transforms:length="256"  transforms:maxRange="262144"  transforms:neg="0"  transforms:width="-100"  transforms:pos="4.418539922" >
           <data-type:parameter data-type:name="Comp-APC-A" />
         </transforms:biex>
         <transforms:biex transforms:length="256"  transforms:maxRange="262144"  transforms:neg="0"  transforms:width="-100"  transforms:pos="4.418539922" >
           <data-type:parameter data-type:name="Comp-APC-Alexa 700-A" />
         </transforms:biex>
         <transforms:biex transforms:length="256"  transforms:maxRange="262144"  transforms:neg="0"  transforms:width="-100"  transforms:pos="4.418539922" >
           <data-type:parameter data-type:name="Comp-APC-Cy7-A" />
         </transforms:biex>
         <transforms:biex transforms:length="256"  transforms:maxRange="262144"  transforms:neg="0"  transforms:width="-100"  transforms:pos="4.418539922" >
           <data-type:parameter data-type:name="Comp-BV421-A" />
         </transforms:biex>
         <transforms:biex transforms:length="256"  transforms:maxRange="262144"  transforms:neg="0"  transforms:width="-100"  transforms:pos="4.418539922" >
           <data-type:parameter data-type:name="Comp-BV510-A" />
         </transforms:biex>
         <transforms:biex transforms:length="256"  transforms:maxRange="262144"  transforms:neg="0"  transforms:width="-100"  transforms:pos="4.418539922" >
           <data-type:parameter data-type:name="Comp-BV605-A" />
         </transforms:biex>
       </Transformations>
       <Keywords>
         <Keyword name="FJ_FCS_VERSION"  value="3.1" />
         <Keyword name="$BEGINANALYSIS"  value="0" />
         <Keyword name="$ENDANALYSIS"  value="0" />
         <Keyword name="$BEGINSTEXT"  value="0" />
         <Keyword name="$ENDSTEXT"  value="0" />
         <Keyword name="$BEGINDATA"  value="2956" />
         <Keyword name="$ENDDATA"  value="702875             " />
         <Keyword name="$FIL"  value="20250718_Tube_007_007.fcs" />
         <Keyword name="$SYS"  value="Windows 7 6.1" />
         <Keyword name="$TOT"  value="13460              " />
         <Keyword name="$PAR"  value="13" />
         <Keyword name="$MODE"  value="L" />
         <Keyword name="$BYTEORD"  value="4,3,2,1" />
         <Keyword name="$DATATYPE"  value="F" />
         <Keyword name="$NEXTDATA"  value="0" />
         <Keyword name="CREATOR"  value="BD FACSDiva Software Version 8.0.2" />
         <Keyword name="TUBE NAME"  value="Tube_007" />
         <Keyword name="$SRC"  value="20250718" />
         <Keyword name="EXPERIMENT NAME"  value="Experiment_133" />
         <Keyword name="GUID"  value="34173cbc-7f05-426f-be90-393fc94f9edc" />
         <Keyword name="$DATE"  value="18-JUL-2025" />
         <Keyword name="$BTIM"  value="12:06:39" />
         <Keyword name="$ETIM"  value="12:06:52" />
         <Keyword name="$CYT"  value="FACSCanto" />
         <Keyword name="SETTINGS"  value="Cytometer" />
         <Keyword name="CYTNUM"  value="1" />
         <Keyword name="WINDOW EXTENSION"  value="3.00" />
         <Keyword name="EXPORT USER NAME"  value="Administrator" />
         <Keyword name="EXPORT TIME"  value="18-JUL-2025-12:08:48" />
         <Keyword name="$OP"  value="Administrator" />
         <Keyword name="FSC ASF"  value="1.12" />
         <Keyword name="AUTOBS"  value="TRUE" />
         <Keyword name="$INST"  value=" " />
         <Keyword name="LASER1NAME"  value="Blue" />
         <Keyword name="LASER1DELAY"  value="0.00" />
         <Keyword name="LASER1ASF"  value="1.84" />
         <Keyword name="LASER2NAME"  value="Red" />
         <Keyword name="LASER2DELAY"  value="27.61" />
         <Keyword name="LASER2ASF"  value="1.47" />
         <Keyword name="LASER3NAME"  value="Violet" />
         <Keyword name="LASER3DELAY"  value="-30.35" />
         <Keyword name="LASER3ASF"  value="1.43" />
         <Keyword name="$TIMESTEP"  value="0.01" />
         <Keyword name="SPILL"  value="10,FITC-A,PE-A,PerCP-Cy5-5-A,PE-Cy7-A,APC-A,APC-Alexa 700-A,APC-Cy7-A,BV421-A,BV510-A,BV605-A,1,0.9209999999999999,0,0,0,0,0,0,0,0,0,1,0,0,0,0,0,0,0,0,0,0,1,0,0,0,0,0,0,0,0,0,0,1,0,0,0,0,0,0,0,0,0,0,1,0,0,0,0,0,0,0,0,0,0,1,0,0,0,0,0,0,0,0,0,0,1,0,0,0,0,0,0,0,0,0,0,1,0,0,0,0,0,0,0,0,0,0,1,0,0,0,0,0,0,0,0,0,0,1" />
         <Keyword name="APPLY COMPENSATION"  value="TRUE" />
         <Keyword name="THRESHOLD"  value="FSC,5000" />
         <Keyword name="$P1N"  value="FSC-A" />
         <Keyword name="$P1R"  value="262144" />
         <Keyword name="$P1B"  value="32" />
         <Keyword name="$P1E"  value="0,0" />
         <Keyword name="$P1V"  value="220" />
         <Keyword name="$P1G"  value="1.0" />
         <Keyword name="P1DISPLAY"  value="LIN" />
         <Keyword name="P1BS"  value="0" />
         <Keyword name="P1MS"  value="0" />
         <Keyword name="$P2N"  value="SSC-A" />
         <Keyword name="$P2R"  value="262144" />
         <Keyword name="$P2B"  value="32" />
         <Keyword name="$P2E"  value="0,0" />
         <Keyword name="$P2V"  value="302" />
         <Keyword name="$P2G"  value="1.0" />
         <Keyword name="P2DISPLAY"  value="LIN" />
         <Keyword name="P2BS"  value="0" />
         <Keyword name="P2MS"  value="0" />
         <Keyword name="$P3N"  value="FITC-A" />
         <Keyword name="$P3S"  value="Annexin-V-" />
         <Keyword name="$P3R"  value="262144" />
         <Keyword name="$P3B"  value="32" />
         <Keyword name="$P3E"  value="0,0" />
         <Keyword name="$P3V"  value="341" />
         <Keyword name="$P3G"  value="1.0" />
         <Keyword name="P3DISPLAY"  value="LOG" />
         <Keyword name="P3BS"  value="109" />
         <Keyword name="P3MS"  value="0" />
         <Keyword name="$P4N"  value="PE-A" />
         <Keyword name="$P4S"  value="PI-" />
         <Keyword name="$P4R"  value="262144" />
         <Keyword name="$P4B"  value="32" />
         <Keyword name="$P4E"  value="0,0" />
         <Keyword name="$P4V"  value="434" />
         <Keyword name="$P4G"  value="1.0" />
         <Keyword name="P4DISPLAY"  value="LOG" />
         <Keyword name="P4BS"  value="100" />
         <Keyword name="P4MS"  value="0" />
         <Keyword name="$P5N"  value="PerCP-Cy5-5-A" />
         <Keyword name="$P5R"  value="262144" />
         <Keyword name="$P5B"  value="32" />
         <Keyword name="$P5E"  value="0,0" />
         <Keyword name="$P5V"  value="664" />
         <Keyword name="$P5G"  value="1.0" />
         <Keyword name="P5DISPLAY"  value="LIN" />
         <Keyword name="P5BS"  value="209" />
         <Keyword name="P5MS"  value="0" />
         <Keyword name="$P6N"  value="PE-Cy7-A" />
         <Keyword name="$P6R"  value="262144" />
         <Keyword name="$P6B"  value="32" />
         <Keyword name="$P6E"  value="0,0" />
         <Keyword name="$P6V"  value="744" />
         <Keyword name="$P6G"  value="1.0" />
         <Keyword name="P6DISPLAY"  value="LOG" />
         <Keyword name="P6BS"  value="157" />
         <Keyword name="P6MS"  value="0" />
         <Keyword name="$P7N"  value="APC-A" />
         <Keyword name="$P7R"  value="262144" />
         <Keyword name="$P7B"  value="32" />
         <Keyword name="$P7E"  value="0,0" />
         <Keyword name="$P7V"  value="662" />
         <Keyword name="$P7G"  value="1.0" />
         <Keyword name="P7DISPLAY"  value="LOG" />
         <Keyword name="P7BS"  value="134" />
         <Keyword name="P7MS"  value="0" />
         <Keyword name="$P8N"  value="APC-Alexa 700-A" />
         <Keyword name="$P8R"  value="262144" />
         <Keyword name="$P8B"  value="32" />
         <Keyword name="$P8E"  value="0,0" />
         <Keyword name="$P8V"  value="525" />
         <Keyword name="$P8G"  value="1.0" />
         <Keyword name="P8DISPLAY"  value="LOG" />
         <Keyword name="P8BS"  value="112" />
         <Keyword name="P8MS"  value="0" />
         <Keyword name="$P9N"  value="APC-Cy7-A" />
         <Keyword name="$P9R"  value="262144" />
         <Keyword name="$P9B"  value="32" />
         <Keyword name="$P9E"  value="0,0" />
         <Keyword name="$P9V"  value="589" />
         <Keyword name="$P9G"  value="1.0" />
         <Keyword name="P9DISPLAY"  value="LOG" />
         <Keyword name="P9BS"  value="156" />
         <Keyword name="P9MS"  value="0" />
         <Keyword name="$P10N"  value="BV421-A" />
         <Keyword name="$P10R"  value="262144" />
         <Keyword name="$P10B"  value="32" />
         <Keyword name="$P10E"  value="0,0" />
         <Keyword name="$P10V"  value="403" />
         <Keyword name="$P10G"  value="1.0" />
         <Keyword name="P10DISPLAY"  value="LOG" />
         <Keyword name="P10BS"  value="213" />
         <Keyword name="P10MS"  value="0" />
         <Keyword name="$P11N"  value="BV510-A" />
         <Keyword name="$P11R"  value="262144" />
         <Keyword name="$P11B"  value="32" />
         <Keyword name="$P11E"  value="0,0" />
         <Keyword name="$P11V"  value="660" />
         <Keyword name="$P11G"  value="1.0" />
         <Keyword name="P11DISPLAY"  value="LOG" />
         <Keyword name="P11BS"  value="196" />
         <Keyword name="P11MS"  value="0" />
         <Keyword name="$P12N"  value="BV605-A" />
         <Keyword name="$P12R"  value="262144" />
         <Keyword name="$P12B"  value="32" />
         <Keyword name="$P12E"  value="0,0" />
         <Keyword name="$P12V"  value="679" />
         <Keyword name="$P12G"  value="1.0" />
         <Keyword name="P12DISPLAY"  value="LOG" />
         <Keyword name="P12BS"  value="202" />
         <Keyword name="P12MS"  value="0" />
         <Keyword name="$P13N"  value="Time" />
         <Keyword name="$P13R"  value="262144" />
         <Keyword name="$P13B"  value="32" />
         <Keyword name="$P13E"  value="0,0" />
         <Keyword name="$P13G"  value="0.01" />
         <Keyword name="P13BS"  value="0" />
         <Keyword name="P13MS"  value="0" />
         <Keyword name="CST SETUP STATUS"  value="FAIL" />
         <Keyword name="CST BEADS LOT ID"  value="30381" />
         <Keyword name="CYTOMETER CONFIG NAME"  value="hc 3-laser, 10-color (4-3-3)" />
         <Keyword name="CYTOMETER CONFIG CREATE DATE"  value="2022-09-25T18:42:48-07:00" />
         <Keyword name="CST SETUP DATE"  value="2015-11-26T01:44:24-08:00" />
         <Keyword name="CST BASELINE DATE"  value="2022-09-26T18:47:02-07:00" />
         <Keyword name="CST BEADS EXPIRED"  value="False" />
         <Keyword name="CST PERFORMANCE EXPIRED"  value="2015-11-27T01:44:24-08:00" />
         <Keyword name="CST REGULATORY STATUS"  value="RUO Performance Check" />
         <Keyword name="$P1S"  value="" />
         <Keyword name="$P2S"  value="" />
         <Keyword name="$P5S"  value="" />
         <Keyword name="$P6S"  value="" />
         <Keyword name="$P7S"  value="" />
         <Keyword name="$P8S"  value="" />
         <Keyword name="$P9S"  value="" />
         <Keyword name="$P10S"  value="" />
         <Keyword name="$P11S"  value="" />
         <Keyword name="$P12S"  value="" />
         <Keyword name="$P13S"  value="" />
         <Keyword name="$P14N"  value="Comp-FITC-A" />
         <Keyword name="$P14S"  value="Annexin-V-" />
         <Keyword name="$P14R"  value="26214" />
         <Keyword name="$P15N"  value="Comp-PE-A" />
         <Keyword name="$P15S"  value="PI-" />
         <Keyword name="$P15R"  value="26214" />
         <Keyword name="$P16N"  value="Comp-PerCP-Cy5-5-A" />
         <Keyword name="$P16S"  value="" />
         <Keyword name="$P16R"  value="262144" />
         <Keyword name="$P17N"  value="Comp-PE-Cy7-A" />
         <Keyword name="$P17S"  value="" />
         <Keyword name="$P17R"  value="262144" />
         <Keyword name="$P18N"  value="Comp-APC-A" />
         <Keyword name="$P18S"  value="" />
         <Keyword name="$P18R"  value="262144" />
         <Keyword name="$P19N"  value="Comp-APC-Alexa 700-A" />
         <Keyword name="$P19S"  value="" />
         <Keyword name="$P19R"  value="262144" />
         <Keyword name="$P20N"  value="Comp-APC-Cy7-A" />
         <Keyword name="$P20S"  value="" />
         <Keyword name="$P20R"  value="262144" />
         <Keyword name="$P21N"  value="Comp-BV421-A" />
         <Keyword name="$P21S"  value="" />
         <Keyword name="$P21R"  value="262144" />
         <Keyword name="$P22N"  value="Comp-BV510-A" />
         <Keyword name="$P22S"  value="" />
         <Keyword name="$P22R"  value="262144" />
         <Keyword name="$P23N"  value="Comp-BV605-A" />
         <Keyword name="$P23S"  value="" />
         <Keyword name="$P23R"  value="262144" />
       </Keywords>
       <SampleNode name="20250718_Tube_007_007.fcs"  annotation=""  owningGroup=""  expanded="1"  sortPriority="10"  count="13460"  sampleID="11" >
         <Graph smoothing="0"  backColor="#ffffff"  foreColor="#000000"  type="Pseudocolor"  fast="1" >
           <Axis dimension="x"  name="FSC-A"  label=""  auto="auto" />
           <Axis dimension="y"  name="SSC-A"  label=""  auto="auto" />
           <GraphSettings level="5%"  smoothingHighResolution="1"  contourHighResolution="1"  histogramSmoothingCount="0"  graphResolution="256"  showOutliers="0"  drawLargeDots="0"  dotsToDraw="8000"  tint="le.chartfill.tinted.40"  lineWeight="le.lineweight.normal"  lineStyle="le.linestyle.solid" />
           <GraphEnvironment showGrid="0"  showAxes="tnlTNL"  showGates="1"  showFreqOnPlots="1"  showGateNameOnPlots="1"  showMedians="0"  showUncomped="0"  addEventParam="0"  lastYAxisName="" >
             <TextTraits font="SansSerif"  size="11"  name="Labels"  style="plain"  color="#000000"  background="#00ffffff"  just="left" />
             <TextTraits font="SansSerif"  size="11"  name="LayoutGates"  style="plain"  color="#000000"  background="#00ffffff"  just="left" />
             <TextTraits font="SansSerif"  size="9"  name="Numbers"  style="plain"  color="#000000"  background="#00ffffff"  just="left" />
             <TextTraits font="SansSerif"  size="9"  name="Legend"  style="plain"  color="#000000"  background="#00ffffff"  just="left" />
             <WindowPosition x="0"  y="0"  width="0"  height="0"  displayed="0"  panelState="" />
           </GraphEnvironment>
         </Graph>
         <Subpopulations>
           <Population name="Lymphocytes"  annotation=""  owningGroup="All Samples"  expanded="1"  sortPriority="10"  count="9083" >
             <Graph smoothing="0"  backColor="#ffffff"  foreColor="#000000"  heatMapStatParameter="Comp-FITC-A"  type="Pseudocolor"  fast="1" >
               <Axis dimension="x"  name="Comp-FITC-A"  label=""  auto="auto" />
               <Axis dimension="y"  name="Comp-PE-A"  label=""  auto="auto" />
               <GraphSettings level="5%"  smoothingHighResolution="1"  contourHighResolution="1"  histogramSmoothingCount="0"  graphResolution="256"  showOutliers="0"  drawLargeDots="0"  dotsToDraw="8000"  tint="le.chartfill.tinted.40"  lineWeight="le.lineweight.normal"  lineStyle="le.linestyle.solid" />
               <GraphEnvironment showGrid="0"  showAxes="tnlTNL"  showGates="1"  showFreqOnPlots="1"  showGateNameOnPlots="1"  showMedians="0"  showUncomped="0"  addEventParam="0"  lastYAxisName="" >
                 <TextTraits font="SansSerif"  size="11"  name="Labels"  style="plain"  color="#000000"  background="#00ffffff"  just="left" />
                 <TextTraits font="SansSerif"  size="11"  name="LayoutGates"  style="plain"  color="#000000"  background="#00ffffff"  just="left" />
                 <TextTraits font="SansSerif"  size="9"  name="Numbers"  style="plain"  color="#000000"  background="#00ffffff"  just="left" />
                 <TextTraits font="SansSerif"  size="9"  name="Legend"  style="plain"  color="#000000"  background="#00ffffff"  just="left" />
                 <WindowPosition x="171"  y="92"  width="392"  height="584"  displayed="1"  panelState="---" />
               </GraphEnvironment>
             </Graph>
             <Gate gating:id="ID1056051343" >
               <gating:PolygonGate eventsInside="1"  annoOffsetX="-78"  annoOffsetY="-82"  tint="#000000"  isTinted="0"  lineWeight="Normal"  userDefined="1"  quadId="-1"  gateResolution="256" >
                 <gating:dimension>
                   <data-type:fcs-dimension data-type:name="FSC-A" />
                 </gating:dimension>
                 <gating:dimension>
                   <data-type:fcs-dimension data-type:name="SSC-A" />
                 </gating:dimension>
                 <gating:vertex>
                   <gating:coordinate data-type:value="110318.9333333333" />
                   <gating:coordinate data-type:value="247512.7069767442" />
                 </gating:vertex>
                 <gating:vertex>
                   <gating:coordinate data-type:value="12014.9333333333" />
                   <gating:coordinate data-type:value="92664.8558139535" />
                 </gating:vertex>
                 <gating:vertex>
                   <gating:coordinate data-type:value="16384" />
                   <gating:coordinate data-type:value="23166.2139534884" />
                 </gating:vertex>
                 <gating:vertex>
                   <gating:coordinate data-type:value="64443.7333333333" />
                   <gating:coordinate data-type:value="12192.7441860465" />
                 </gating:vertex>
                 <gating:vertex>
                   <gating:coordinate data-type:value="214084.2666666667" />
                   <gating:coordinate data-type:value="35358.9581395349" />
                 </gating:vertex>
                 <gating:vertex>
                   <gating:coordinate data-type:value="247944.5333333333" />
                   <gating:coordinate data-type:value="146312.9302325581" />
                 </gating:vertex>
                 <gating:vertex>
                   <gating:coordinate data-type:value="217361.0666666667" />
                   <gating:coordinate data-type:value="234100.688372093" />
                 </gating:vertex>
               </gating:PolygonGate>
             </Gate>
             <Subpopulations>
               <Population name="Q1: Annexin-V-- , PI-+"  annotation=""  owningGroup="All Samples"  expanded="1"  sortPriority="10"  count="1329" >
                 <Graph smoothing="0"  backColor="#ffffff"  foreColor="#000000"  heatMapStatParameter="Comp-FITC-A"  type="Pseudocolor"  fast="1" >
                   <Axis dimension="x"  name="Comp-FITC-A"  label=""  auto="auto" />
                   <Axis dimension="y"  name="Comp-PE-A"  label=""  auto="auto" />
                   <GraphSettings level="5%"  smoothingHighResolution="1"  contourHighResolution="1"  histogramSmoothingCount="0"  graphResolution="256"  showOutliers="0"  drawLargeDots="0"  dotsToDraw="8000"  tint="le.chartfill.tinted.40"  lineWeight="le.lineweight.normal"  lineStyle="le.linestyle.solid" />
                   <GraphEnvironment showGrid="0"  showAxes="tnlTNL"  showGates="1"  showFreqOnPlots="1"  showGateNameOnPlots="1"  showMedians="0"  showUncomped="0"  addEventParam="0"  lastYAxisName="" >
                     <TextTraits font="SansSerif"  size="11"  name="Labels"  style="plain"  color="#000000"  background="#00ffffff"  just="left" />
                     <TextTraits font="SansSerif"  size="11"  name="LayoutGates"  style="plain"  color="#000000"  background="#00ffffff"  just="left" />
                     <TextTraits font="SansSerif"  size="9"  name="Numbers"  style="plain"  color="#000000"  background="#00ffffff"  just="left" />
                     <TextTraits font="SansSerif"  size="9"  name="Legend"  style="plain"  color="#000000"  background="#00ffffff"  just="left" />
                     <WindowPosition x="620"  y="20"  width="392"  height="584"  displayed="1"  panelState="---" />
                   </GraphEnvironment>
                 </Graph>
                 <Gate gating:id="ID344152498"  gating:parent_id="ID1056051343" >
                   <gating:RectangleGate eventsInside="1"  annoOffsetX="0"  annoOffsetY="0"  tint="#000000"  isTinted="0"  lineWeight="Normal"  userDefined="1"  percentX="0"  percentY="0" >
                     <gating:dimension gating:max="1557.538854943004" >
                       <data-type:fcs-dimension data-type:name="Comp-FITC-A" />
                     </gating:dimension>
                     <gating:dimension gating:min="1062.4159842117879" >
                       <data-type:fcs-dimension data-type:name="Comp-PE-A" />
                     </gating:dimension>
                   </gating:RectangleGate>
                 </Gate>
               </Population>
               <Population name="Q2: Annexin-V-+ , PI-+"  annotation=""  owningGroup="All Samples"  expanded="1"  sortPriority="10"  count="556" >
                 <Graph smoothing="0"  backColor="#ffffff"  foreColor="#000000"  heatMapStatParameter="Comp-FITC-A"  type="Pseudocolor"  fast="1" >
                   <Axis dimension="x"  name="Comp-FITC-A"  label=""  auto="auto" />
                   <Axis dimension="y"  name="Comp-PE-A"  label=""  auto="auto" />
                   <GraphSettings level="5%"  smoothingHighResolution="1"  contourHighResolution="1"  histogramSmoothingCount="0"  graphResolution="256"  showOutliers="0"  drawLargeDots="0"  dotsToDraw="8000"  tint="le.chartfill.tinted.40"  lineWeight="le.lineweight.normal"  lineStyle="le.linestyle.solid" />
                   <GraphEnvironment showGrid="0"  showAxes="tnlTNL"  showGates="1"  showFreqOnPlots="1"  showGateNameOnPlots="1"  showMedians="0"  showUncomped="0"  addEventParam="0"  lastYAxisName="" >
                     <TextTraits font="SansSerif"  size="11"  name="Labels"  style="plain"  color="#000000"  background="#00ffffff"  just="left" />
                     <TextTraits font="SansSerif"  size="11"  name="LayoutGates"  style="plain"  color="#000000"  background="#00ffffff"  just="left" />
                     <TextTraits font="SansSerif"  size="9"  name="Numbers"  style="plain"  color="#000000"  background="#00ffffff"  just="left" />
                     <TextTraits font="SansSerif"  size="9"  name="Legend"  style="plain"  color="#000000"  background="#00ffffff"  just="left" />
                     <WindowPosition x="620"  y="20"  width="392"  height="584"  displayed="1"  panelState="---" />
                   </GraphEnvironment>
                 </Graph>
                 <Gate gating:id="ID2079363477"  gating:parent_id="ID1056051343" >
                   <gating:RectangleGate eventsInside="1"  annoOffsetX="0"  annoOffsetY="0"  tint="#000000"  isTinted="0"  lineWeight="Normal"  userDefined="1"  percentX="0"  percentY="0" >
                     <gating:dimension gating:min="1557.538854943004" >
                       <data-type:fcs-dimension data-type:name="Comp-FITC-A" />
                     </gating:dimension>
                     <gating:dimension gating:min="1062.4159842117879" >
                       <data-type:fcs-dimension data-type:name="Comp-PE-A" />
                     </gating:dimension>
                   </gating:RectangleGate>
                 </Gate>
               </Population>
               <Population name="Q3: Annexin-V-+ , PI--"  annotation=""  owningGroup="All Samples"  expanded="1"  sortPriority="10"  count="75" >
                 <Graph smoothing="0"  backColor="#ffffff"  foreColor="#000000"  heatMapStatParameter="Comp-FITC-A"  type="Pseudocolor"  fast="1" >
                   <Axis dimension="x"  name="Comp-FITC-A"  label=""  auto="auto" />
                   <Axis dimension="y"  name="Comp-PE-A"  label=""  auto="auto" />
                   <GraphSettings level="5%"  smoothingHighResolution="1"  contourHighResolution="1"  histogramSmoothingCount="0"  graphResolution="256"  showOutliers="0"  drawLargeDots="0"  dotsToDraw="8000"  tint="le.chartfill.tinted.40"  lineWeight="le.lineweight.normal"  lineStyle="le.linestyle.solid" />
                   <GraphEnvironment showGrid="0"  showAxes="tnlTNL"  showGates="1"  showFreqOnPlots="1"  showGateNameOnPlots="1"  showMedians="0"  showUncomped="0"  addEventParam="0"  lastYAxisName="" >
                     <TextTraits font="SansSerif"  size="11"  name="Labels"  style="plain"  color="#000000"  background="#00ffffff"  just="left" />
                     <TextTraits font="SansSerif"  size="11"  name="LayoutGates"  style="plain"  color="#000000"  background="#00ffffff"  just="left" />
                     <TextTraits font="SansSerif"  size="9"  name="Numbers"  style="plain"  color="#000000"  background="#00ffffff"  just="left" />
                     <TextTraits font="SansSerif"  size="9"  name="Legend"  style="plain"  color="#000000"  background="#00ffffff"  just="left" />
                     <WindowPosition x="620"  y="20"  width="392"  height="584"  displayed="1"  panelState="---" />
                   </GraphEnvironment>
                 </Graph>
                 <Gate gating:id="ID363610255"  gating:parent_id="ID1056051343" >
                   <gating:RectangleGate eventsInside="1"  annoOffsetX="0"  annoOffsetY="0"  tint="#000000"  isTinted="0"  lineWeight="Normal"  userDefined="1"  percentX="0"  percentY="0" >
                     <gating:dimension gating:min="1557.538854943004" >
                       <data-type:fcs-dimension data-type:name="Comp-FITC-A" />
                     </gating:dimension>
                     <gating:dimension gating:max="1062.4159842117879" >
                       <data-type:fcs-dimension data-type:name="Comp-PE-A" />
                     </gating:dimension>
                   </gating:RectangleGate>
                 </Gate>
               </Population>
               <Population name="Q4: Annexin-V-- , PI--"  annotation=""  owningGroup="All Samples"  expanded="1"  sortPriority="10"  count="7123" >
                 <Graph smoothing="0"  backColor="#ffffff"  foreColor="#000000"  heatMapStatParameter="Comp-FITC-A"  type="Pseudocolor"  fast="1" >
                   <Axis dimension="x"  name="Comp-FITC-A"  label=""  auto="auto" />
                   <Axis dimension="y"  name="Comp-PE-A"  label=""  auto="auto" />
                   <GraphSettings level="5%"  smoothingHighResolution="1"  contourHighResolution="1"  histogramSmoothingCount="0"  graphResolution="256"  showOutliers="0"  drawLargeDots="0"  dotsToDraw="8000"  tint="le.chartfill.tinted.40"  lineWeight="le.lineweight.normal"  lineStyle="le.linestyle.solid" />
                   <GraphEnvironment showGrid="0"  showAxes="tnlTNL"  showGates="1"  showFreqOnPlots="1"  showGateNameOnPlots="1"  showMedians="0"  showUncomped="0"  addEventParam="0"  lastYAxisName="" >
                     <TextTraits font="SansSerif"  size="11"  name="Labels"  style="plain"  color="#000000"  background="#00ffffff"  just="left" />
                     <TextTraits font="SansSerif"  size="11"  name="LayoutGates"  style="plain"  color="#000000"  background="#00ffffff"  just="left" />
                     <TextTraits font="SansSerif"  size="9"  name="Numbers"  style="plain"  color="#000000"  background="#00ffffff"  just="left" />
                     <TextTraits font="SansSerif"  size="9"  name="Legend"  style="plain"  color="#000000"  background="#00ffffff"  just="left" />
                     <WindowPosition x="620"  y="20"  width="392"  height="584"  displayed="1"  panelState="---" />
                   </GraphEnvironment>
                 </Graph>
                 <Gate gating:id="ID780678490"  gating:parent_id="ID1056051343" >
                   <gating:RectangleGate eventsInside="1"  annoOffsetX="0"  annoOffsetY="0"  tint="#000000"  isTinted="0"  lineWeight="Normal"  userDefined="1"  percentX="0"  percentY="0" >
                     <gating:dimension gating:max="1557.538854943004" >
                       <data-type:fcs-dimension data-type:name="Comp-FITC-A" />
                     </gating:dimension>
                     <gating:dimension gating:max="1062.4159842117879" >
                       <data-type:fcs-dimension data-type:name="Comp-PE-A" />
                     </gating:dimension>
                   </gating:RectangleGate>
                 </Gate>
               </Population>
             </Subpopulations>
           </Population>
         </Subpopulations>
       </SampleNode>
     </Sample>
     <Sample>
       <DataSet uri="file:/C:/Users/Zheng/Desktop/WANGMIN/Experiment_133/20250718_Tube_008_008.fcs"  sampleID="12" />
       <transforms:spilloverMatrix spectral="0"  prefix="Comp-"  name="Acquisition-defined"  editable="0"  color="#c0c0c0"  version="FlowJo-10.8.1"  status="FINALIZED"  transforms:id="ea4f79c0-d8d3-44c8-bce5-fb02f43a5f71"  suffix="" >
         <data-type:parameters>
           <data-type:parameter data-type:name="FITC-A"  userProvidedCompInfix="Comp-FITC-A" />
           <data-type:parameter data-type:name="PE-A"  userProvidedCompInfix="Comp-PE-A" />
           <data-type:parameter data-type:name="PerCP-Cy5-5-A"  userProvidedCompInfix="Comp-PerCP-Cy5-5-A" />
           <data-type:parameter data-type:name="PE-Cy7-A"  userProvidedCompInfix="Comp-PE-Cy7-A" />
           <data-type:parameter data-type:name="APC-A"  userProvidedCompInfix="Comp-APC-A" />
           <data-type:parameter data-type:name="APC-Alexa 700-A"  userProvidedCompInfix="Comp-APC-Alexa 700-A" />
           <data-type:parameter data-type:name="APC-Cy7-A"  userProvidedCompInfix="Comp-APC-Cy7-A" />
           <data-type:parameter data-type:name="BV421-A"  userProvidedCompInfix="Comp-BV421-A" />
           <data-type:parameter data-type:name="BV510-A"  userProvidedCompInfix="Comp-BV510-A" />
           <data-type:parameter data-type:name="BV605-A"  userProvidedCompInfix="Comp-BV605-A" />
         </data-type:parameters>
         <transforms:spillover data-type:parameter="FITC-A"  userProvidedCompInfix="Comp-FITC-A" >
           <transforms:coefficient data-type:parameter="FITC-A"  transforms:value="1" />
           <transforms:coefficient data-type:parameter="PE-A"  transforms:value="0.9210000038" />
           <transforms:coefficient data-type:parameter="PerCP-Cy5-5-A"  transforms:value="0" />
           <transforms:coefficient data-type:parameter="PE-Cy7-A"  transforms:value="0" />
           <transforms:coefficient data-type:parameter="APC-A"  transforms:value="0" />
           <transforms:coefficient data-type:parameter="APC-Alexa 700-A"  transforms:value="0" />
           <transforms:coefficient data-type:parameter="APC-Cy7-A"  transforms:value="0" />
           <transforms:coefficient data-type:parameter="BV421-A"  transforms:value="0" />
           <transforms:coefficient data-type:parameter="BV510-A"  transforms:value="0" />
           <transforms:coefficient data-type:parameter="BV605-A"  transforms:value="0" />
         </transforms:spillover>
         <transforms:spillover data-type:parameter="PE-A"  userProvidedCompInfix="Comp-PE-A" >
           <transforms:coefficient data-type:parameter="FITC-A"  transforms:value="0" />
           <transforms:coefficient data-type:parameter="PE-A"  transforms:value="1" />
           <transforms:coefficient data-type:parameter="PerCP-Cy5-5-A"  transforms:value="0" />
           <transforms:coefficient data-type:parameter="PE-Cy7-A"  transforms:value="0" />
           <transforms:coefficient data-type:parameter="APC-A"  transforms:value="0" />
           <transforms:coefficient data-type:parameter="APC-Alexa 700-A"  transforms:value="0" />
           <transforms:coefficient data-type:parameter="APC-Cy7-A"  transforms:value="0" />
           <transforms:coefficient data-type:parameter="BV421-A"  transforms:value="0" />
           <transforms:coefficient data-type:parameter="BV510-A"  transforms:value="0" />
           <transforms:coefficient data-type:parameter="BV605-A"  transforms:value="0" />
         </transforms:spillover>
         <transforms:spillover data-type:parameter="PerCP-Cy5-5-A"  userProvidedCompInfix="Comp-PerCP-Cy5-5-A" >
           <transforms:coefficient data-type:parameter="FITC-A"  transforms:value="0" />
           <transforms:coefficient data-type:parameter="PE-A"  transforms:value="0" />
           <transforms:coefficient data-type:parameter="PerCP-Cy5-5-A"  transforms:value="1" />
           <transforms:coefficient data-type:parameter="PE-Cy7-A"  transforms:value="0" />
           <transforms:coefficient data-type:parameter="APC-A"  transforms:value="0" />
           <transforms:coefficient data-type:parameter="APC-Alexa 700-A"  transforms:value="0" />
           <transforms:coefficient data-type:parameter="APC-Cy7-A"  transforms:value="0" />
           <transforms:coefficient data-type:parameter="BV421-A"  transforms:value="0" />
           <transforms:coefficient data-type:parameter="BV510-A"  transforms:value="0" />
           <transforms:coefficient data-type:parameter="BV605-A"  transforms:value="0" />
         </transforms:spillover>
         <transforms:spillover data-type:parameter="PE-Cy7-A"  userProvidedCompInfix="Comp-PE-Cy7-A" >
           <transforms:coefficient data-type:parameter="FITC-A"  transforms:value="0" />
           <transforms:coefficient data-type:parameter="PE-A"  transforms:value="0" />
           <transforms:coefficient data-type:parameter="PerCP-Cy5-5-A"  transforms:value="0" />
           <transforms:coefficient data-type:parameter="PE-Cy7-A"  transforms:value="1" />
           <transforms:coefficient data-type:parameter="APC-A"  transforms:value="0" />
           <transforms:coefficient data-type:parameter="APC-Alexa 700-A"  transforms:value="0" />
           <transforms:coefficient data-type:parameter="APC-Cy7-A"  transforms:value="0" />
           <transforms:coefficient data-type:parameter="BV421-A"  transforms:value="0" />
           <transforms:coefficient data-type:parameter="BV510-A"  transforms:value="0" />
           <transforms:coefficient data-type:parameter="BV605-A"  transforms:value="0" />
         </transforms:spillover>
         <transforms:spillover data-type:parameter="APC-A"  userProvidedCompInfix="Comp-APC-A" >
           <transforms:coefficient data-type:parameter="FITC-A"  transforms:value="0" />
           <transforms:coefficient data-type:parameter="PE-A"  transforms:value="0" />
           <transforms:coefficient data-type:parameter="PerCP-Cy5-5-A"  transforms:value="0" />
           <transforms:coefficient data-type:parameter="PE-Cy7-A"  transforms:value="0" />
           <transforms:coefficient data-type:parameter="APC-A"  transforms:value="1" />
           <transforms:coefficient data-type:parameter="APC-Alexa 700-A"  transforms:value="0" />
           <transforms:coefficient data-type:parameter="APC-Cy7-A"  transforms:value="0" />
           <transforms:coefficient data-type:parameter="BV421-A"  transforms:value="0" />
           <transforms:coefficient data-type:parameter="BV510-A"  transforms:value="0" />
           <transforms:coefficient data-type:parameter="BV605-A"  transforms:value="0" />
         </transforms:spillover>
         <transforms:spillover data-type:parameter="APC-Alexa 700-A"  userProvidedCompInfix="Comp-APC-Alexa 700-A" >
           <transforms:coefficient data-type:parameter="FITC-A"  transforms:value="0" />
           <transforms:coefficient data-type:parameter="PE-A"  transforms:value="0" />
           <transforms:coefficient data-type:parameter="PerCP-Cy5-5-A"  transforms:value="0" />
           <transforms:coefficient data-type:parameter="PE-Cy7-A"  transforms:value="0" />
           <transforms:coefficient data-type:parameter="APC-A"  transforms:value="0" />
           <transforms:coefficient data-type:parameter="APC-Alexa 700-A"  transforms:value="1" />
           <transforms:coefficient data-type:parameter="APC-Cy7-A"  transforms:value="0" />
           <transforms:coefficient data-type:parameter="BV421-A"  transforms:value="0" />
           <transforms:coefficient data-type:parameter="BV510-A"  transforms:value="0" />
           <transforms:coefficient data-type:parameter="BV605-A"  transforms:value="0" />
         </transforms:spillover>
         <transforms:spillover data-type:parameter="APC-Cy7-A"  userProvidedCompInfix="Comp-APC-Cy7-A" >
           <transforms:coefficient data-type:parameter="FITC-A"  transforms:value="0" />
           <transforms:coefficient data-type:parameter="PE-A"  transforms:value="0" />
           <transforms:coefficient data-type:parameter="PerCP-Cy5-5-A"  transforms:value="0" />
           <transforms:coefficient data-type:parameter="PE-Cy7-A"  transforms:value="0" />
           <transforms:coefficient data-type:parameter="APC-A"  transforms:value="0" />
           <transforms:coefficient data-type:parameter="APC-Alexa 700-A"  transforms:value="0" />
           <transforms:coefficient data-type:parameter="APC-Cy7-A"  transforms:value="1" />
           <transforms:coefficient data-type:parameter="BV421-A"  transforms:value="0" />
           <transforms:coefficient data-type:parameter="BV510-A"  transforms:value="0" />
           <transforms:coefficient data-type:parameter="BV605-A"  transforms:value="0" />
         </transforms:spillover>
         <transforms:spillover data-type:parameter="BV421-A"  userProvidedCompInfix="Comp-BV421-A" >
           <transforms:coefficient data-type:parameter="FITC-A"  transforms:value="0" />
           <transforms:coefficient data-type:parameter="PE-A"  transforms:value="0" />
           <transforms:coefficient data-type:parameter="PerCP-Cy5-5-A"  transforms:value="0" />
           <transforms:coefficient data-type:parameter="PE-Cy7-A"  transforms:value="0" />
           <transforms:coefficient data-type:parameter="APC-A"  transforms:value="0" />
           <transforms:coefficient data-type:parameter="APC-Alexa 700-A"  transforms:value="0" />
           <transforms:coefficient data-type:parameter="APC-Cy7-A"  transforms:value="0" />
           <transforms:coefficient data-type:parameter="BV421-A"  transforms:value="1" />
           <transforms:coefficient data-type:parameter="BV510-A"  transforms:value="0" />
           <transforms:coefficient data-type:parameter="BV605-A"  transforms:value="0" />
         </transforms:spillover>
         <transforms:spillover data-type:parameter="BV510-A"  userProvidedCompInfix="Comp-BV510-A" >
           <transforms:coefficient data-type:parameter="FITC-A"  transforms:value="0" />
           <transforms:coefficient data-type:parameter="PE-A"  transforms:value="0" />
           <transforms:coefficient data-type:parameter="PerCP-Cy5-5-A"  transforms:value="0" />
           <transforms:coefficient data-type:parameter="PE-Cy7-A"  transforms:value="0" />
           <transforms:coefficient data-type:parameter="APC-A"  transforms:value="0" />
           <transforms:coefficient data-type:parameter="APC-Alexa 700-A"  transforms:value="0" />
           <transforms:coefficient data-type:parameter="APC-Cy7-A"  transforms:value="0" />
           <transforms:coefficient data-type:parameter="BV421-A"  transforms:value="0" />
           <transforms:coefficient data-type:parameter="BV510-A"  transforms:value="1" />
           <transforms:coefficient data-type:parameter="BV605-A"  transforms:value="0" />
         </transforms:spillover>
         <transforms:spillover data-type:parameter="BV605-A"  userProvidedCompInfix="Comp-BV605-A" >
           <transforms:coefficient data-type:parameter="FITC-A"  transforms:value="0" />
           <transforms:coefficient data-type:parameter="PE-A"  transforms:value="0" />
           <transforms:coefficient data-type:parameter="PerCP-Cy5-5-A"  transforms:value="0" />
           <transforms:coefficient data-type:parameter="PE-Cy7-A"  transforms:value="0" />
           <transforms:coefficient data-type:parameter="APC-A"  transforms:value="0" />
           <transforms:coefficient data-type:parameter="APC-Alexa 700-A"  transforms:value="0" />
           <transforms:coefficient data-type:parameter="APC-Cy7-A"  transforms:value="0" />
           <transforms:coefficient data-type:parameter="BV421-A"  transforms:value="0" />
           <transforms:coefficient data-type:parameter="BV510-A"  transforms:value="0" />
           <transforms:coefficient data-type:parameter="BV605-A"  transforms:value="1" />
         </transforms:spillover>
       </transforms:spilloverMatrix>
       <Transformations>
         <transforms:linear transforms:minRange="0"  transforms:maxRange="262144"  gain="1" >
           <data-type:parameter data-type:name="FSC-A" />
         </transforms:linear>
         <transforms:linear transforms:minRange="0"  transforms:maxRange="262144"  gain="1" >
           <data-type:parameter data-type:name="SSC-A" />
         </transforms:linear>
         <transforms:biex transforms:length="256"  transforms:maxRange="26214.4"  transforms:neg="0"  transforms:width="-10"  transforms:pos="3.418539922" >
           <data-type:parameter data-type:name="FITC-A" />
         </transforms:biex>
         <transforms:biex transforms:length="256"  transforms:maxRange="26214.4"  transforms:neg="0"  transforms:width="-6.3095734448"  transforms:pos="3.418539922" >
           <data-type:parameter data-type:name="PE-A" />
         </transforms:biex>
         <transforms:biex transforms:length="256"  transforms:maxRange="262144"  transforms:neg="0"  transforms:width="-100"  transforms:pos="4.418539922" >
           <data-type:parameter data-type:name="PerCP-Cy5-5-A" />
         </transforms:biex>
         <transforms:biex transforms:length="256"  transforms:maxRange="262144"  transforms:neg="0"  transforms:width="-100"  transforms:pos="4.418539922" >
           <data-type:parameter data-type:name="PE-Cy7-A" />
         </transforms:biex>
         <transforms:biex transforms:length="256"  transforms:maxRange="262144"  transforms:neg="0"  transforms:width="-100"  transforms:pos="4.418539922" >
           <data-type:parameter data-type:name="APC-A" />
         </transforms:biex>
         <transforms:biex transforms:length="256"  transforms:maxRange="262144"  transforms:neg="0"  transforms:width="-100"  transforms:pos="4.418539922" >
           <data-type:parameter data-type:name="APC-Alexa 700-A" />
         </transforms:biex>
         <transforms:biex transforms:length="256"  transforms:maxRange="262144"  transforms:neg="0"  transforms:width="-100"  transforms:pos="4.418539922" >
           <data-type:parameter data-type:name="APC-Cy7-A" />
         </transforms:biex>
         <transforms:biex transforms:length="256"  transforms:maxRange="262144"  transforms:neg="0"  transforms:width="-100"  transforms:pos="4.418539922" >
           <data-type:parameter data-type:name="BV421-A" />
         </transforms:biex>
         <transforms:biex transforms:length="256"  transforms:maxRange="262144"  transforms:neg="0"  transforms:width="-100"  transforms:pos="4.418539922" >
           <data-type:parameter data-type:name="BV510-A" />
         </transforms:biex>
         <transforms:biex transforms:length="256"  transforms:maxRange="262144"  transforms:neg="0"  transforms:width="-100"  transforms:pos="4.418539922" >
           <data-type:parameter data-type:name="BV605-A" />
         </transforms:biex>
         <transforms:linear transforms:minRange="0.7989556136"  transforms:maxRange="11"  gain="0.0130548303" >
           <data-type:parameter data-type:name="Time" />
         </transforms:linear>
         <transforms:biex transforms:length="256"  transforms:maxRange="26214.4"  transforms:neg="0"  transforms:width="-10"  transforms:pos="3.418539922" >
           <data-type:parameter data-type:name="Comp-FITC-A" />
         </transforms:biex>
         <transforms:biex transforms:length="256"  transforms:maxRange="26214.4"  transforms:neg="0"  transforms:width="-6.3095734448"  transforms:pos="3.418539922" >
           <data-type:parameter data-type:name="Comp-PE-A" />
         </transforms:biex>
         <transforms:biex transforms:length="256"  transforms:maxRange="262144"  transforms:neg="0"  transforms:width="-100"  transforms:pos="4.418539922" >
           <data-type:parameter data-type:name="Comp-PerCP-Cy5-5-A" />
         </transforms:biex>
         <transforms:biex transforms:length="256"  transforms:maxRange="262144"  transforms:neg="0"  transforms:width="-100"  transforms:pos="4.418539922" >
           <data-type:parameter data-type:name="Comp-PE-Cy7-A" />
         </transforms:biex>
         <transforms:biex transforms:length="256"  transforms:maxRange="262144"  transforms:neg="0"  transforms:width="-100"  transforms:pos="4.418539922" >
           <data-type:parameter data-type:name="Comp-APC-A" />
         </transforms:biex>
         <transforms:biex transforms:length="256"  transforms:maxRange="262144"  transforms:neg="0"  transforms:width="-100"  transforms:pos="4.418539922" >
           <data-type:parameter data-type:name="Comp-APC-Alexa 700-A" />
         </transforms:biex>
         <transforms:biex transforms:length="256"  transforms:maxRange="262144"  transforms:neg="0"  transforms:width="-100"  transforms:pos="4.418539922" >
           <data-type:parameter data-type:name="Comp-APC-Cy7-A" />
         </transforms:biex>
         <transforms:biex transforms:length="256"  transforms:maxRange="262144"  transforms:neg="0"  transforms:width="-100"  transforms:pos="4.418539922" >
           <data-type:parameter data-type:name="Comp-BV421-A" />
         </transforms:biex>
         <transforms:biex transforms:length="256"  transforms:maxRange="262144"  transforms:neg="0"  transforms:width="-100"  transforms:pos="4.418539922" >
           <data-type:parameter data-type:name="Comp-BV510-A" />
         </transforms:biex>
         <transforms:biex transforms:length="256"  transforms:maxRange="262144"  transforms:neg="0"  transforms:width="-100"  transforms:pos="4.418539922" >
           <data-type:parameter data-type:name="Comp-BV605-A" />
         </transforms:biex>
       </Transformations>
       <Keywords>
         <Keyword name="FJ_FCS_VERSION"  value="3.1" />
         <Keyword name="$BEGINANALYSIS"  value="0" />
         <Keyword name="$ENDANALYSIS"  value="0" />
         <Keyword name="$BEGINSTEXT"  value="0" />
         <Keyword name="$ENDSTEXT"  value="0" />
         <Keyword name="$BEGINDATA"  value="2955" />
         <Keyword name="$ENDDATA"  value="686338             " />
         <Keyword name="$FIL"  value="20250718_Tube_008_008.fcs" />
         <Keyword name="$SYS"  value="Windows 7 6.1" />
         <Keyword name="$TOT"  value="13142              " />
         <Keyword name="$PAR"  value="13" />
         <Keyword name="$MODE"  value="L" />
         <Keyword name="$BYTEORD"  value="4,3,2,1" />
         <Keyword name="$DATATYPE"  value="F" />
         <Keyword name="$NEXTDATA"  value="0" />
         <Keyword name="CREATOR"  value="BD FACSDiva Software Version 8.0.2" />
         <Keyword name="TUBE NAME"  value="Tube_008" />
         <Keyword name="$SRC"  value="20250718" />
         <Keyword name="EXPERIMENT NAME"  value="Experiment_133" />
         <Keyword name="GUID"  value="d287b957-0267-4320-a47f-90020d48c6f3" />
         <Keyword name="$DATE"  value="18-JUL-2025" />
         <Keyword name="$BTIM"  value="12:07:07" />
         <Keyword name="$ETIM"  value="12:07:18" />
         <Keyword name="$CYT"  value="FACSCanto" />
         <Keyword name="SETTINGS"  value="Cytometer" />
         <Keyword name="CYTNUM"  value="1" />
         <Keyword name="WINDOW EXTENSION"  value="3.00" />
         <Keyword name="EXPORT USER NAME"  value="Administrator" />
         <Keyword name="EXPORT TIME"  value="18-JUL-2025-12:08:48" />
         <Keyword name="$OP"  value="Administrator" />
         <Keyword name="FSC ASF"  value="1.12" />
         <Keyword name="AUTOBS"  value="TRUE" />
         <Keyword name="$INST"  value=" " />
         <Keyword name="LASER1NAME"  value="Blue" />
         <Keyword name="LASER1DELAY"  value="0.00" />
         <Keyword name="LASER1ASF"  value="1.84" />
         <Keyword name="LASER2NAME"  value="Red" />
         <Keyword name="LASER2DELAY"  value="27.61" />
         <Keyword name="LASER2ASF"  value="1.47" />
         <Keyword name="LASER3NAME"  value="Violet" />
         <Keyword name="LASER3DELAY"  value="-30.35" />
         <Keyword name="LASER3ASF"  value="1.43" />
         <Keyword name="$TIMESTEP"  value="0.01" />
         <Keyword name="SPILL"  value="10,FITC-A,PE-A,PerCP-Cy5-5-A,PE-Cy7-A,APC-A,APC-Alexa 700-A,APC-Cy7-A,BV421-A,BV510-A,BV605-A,1,0.9209999999999999,0,0,0,0,0,0,0,0,0,1,0,0,0,0,0,0,0,0,0,0,1,0,0,0,0,0,0,0,0,0,0,1,0,0,0,0,0,0,0,0,0,0,1,0,0,0,0,0,0,0,0,0,0,1,0,0,0,0,0,0,0,0,0,0,1,0,0,0,0,0,0,0,0,0,0,1,0,0,0,0,0,0,0,0,0,0,1,0,0,0,0,0,0,0,0,0,0,1" />
         <Keyword name="APPLY COMPENSATION"  value="TRUE" />
         <Keyword name="THRESHOLD"  value="FSC,5000" />
         <Keyword name="$P1N"  value="FSC-A" />
         <Keyword name="$P1R"  value="262144" />
         <Keyword name="$P1B"  value="32" />
         <Keyword name="$P1E"  value="0,0" />
         <Keyword name="$P1V"  value="220" />
         <Keyword name="$P1G"  value="1.0" />
         <Keyword name="P1DISPLAY"  value="LIN" />
         <Keyword name="P1BS"  value="0" />
         <Keyword name="P1MS"  value="0" />
         <Keyword name="$P2N"  value="SSC-A" />
         <Keyword name="$P2R"  value="262144" />
         <Keyword name="$P2B"  value="32" />
         <Keyword name="$P2E"  value="0,0" />
         <Keyword name="$P2V"  value="302" />
         <Keyword name="$P2G"  value="1.0" />
         <Keyword name="P2DISPLAY"  value="LIN" />
         <Keyword name="P2BS"  value="0" />
         <Keyword name="P2MS"  value="0" />
         <Keyword name="$P3N"  value="FITC-A" />
         <Keyword name="$P3S"  value="Annexin-V-" />
         <Keyword name="$P3R"  value="262144" />
         <Keyword name="$P3B"  value="32" />
         <Keyword name="$P3E"  value="0,0" />
         <Keyword name="$P3V"  value="341" />
         <Keyword name="$P3G"  value="1.0" />
         <Keyword name="P3DISPLAY"  value="LOG" />
         <Keyword name="P3BS"  value="93" />
         <Keyword name="P3MS"  value="0" />
         <Keyword name="$P4N"  value="PE-A" />
         <Keyword name="$P4S"  value="PI-" />
         <Keyword name="$P4R"  value="262144" />
         <Keyword name="$P4B"  value="32" />
         <Keyword name="$P4E"  value="0,0" />
         <Keyword name="$P4V"  value="434" />
         <Keyword name="$P4G"  value="1.0" />
         <Keyword name="P4DISPLAY"  value="LOG" />
         <Keyword name="P4BS"  value="109" />
         <Keyword name="P4MS"  value="0" />
         <Keyword name="$P5N"  value="PerCP-Cy5-5-A" />
         <Keyword name="$P5R"  value="262144" />
         <Keyword name="$P5B"  value="32" />
         <Keyword name="$P5E"  value="0,0" />
         <Keyword name="$P5V"  value="664" />
         <Keyword name="$P5G"  value="1.0" />
         <Keyword name="P5DISPLAY"  value="LIN" />
         <Keyword name="P5BS"  value="191" />
         <Keyword name="P5MS"  value="0" />
         <Keyword name="$P6N"  value="PE-Cy7-A" />
         <Keyword name="$P6R"  value="262144" />
         <Keyword name="$P6B"  value="32" />
         <Keyword name="$P6E"  value="0,0" />
         <Keyword name="$P6V"  value="744" />
         <Keyword name="$P6G"  value="1.0" />
         <Keyword name="P6DISPLAY"  value="LOG" />
         <Keyword name="P6BS"  value="156" />
         <Keyword name="P6MS"  value="0" />
         <Keyword name="$P7N"  value="APC-A" />
         <Keyword name="$P7R"  value="262144" />
         <Keyword name="$P7B"  value="32" />
         <Keyword name="$P7E"  value="0,0" />
         <Keyword name="$P7V"  value="662" />
         <Keyword name="$P7G"  value="1.0" />
         <Keyword name="P7DISPLAY"  value="LOG" />
         <Keyword name="P7BS"  value="122" />
         <Keyword name="P7MS"  value="0" />
         <Keyword name="$P8N"  value="APC-Alexa 700-A" />
         <Keyword name="$P8R"  value="262144" />
         <Keyword name="$P8B"  value="32" />
         <Keyword name="$P8E"  value="0,0" />
         <Keyword name="$P8V"  value="525" />
         <Keyword name="$P8G"  value="1.0" />
         <Keyword name="P8DISPLAY"  value="LOG" />
         <Keyword name="P8BS"  value="113" />
         <Keyword name="P8MS"  value="0" />
         <Keyword name="$P9N"  value="APC-Cy7-A" />
         <Keyword name="$P9R"  value="262144" />
         <Keyword name="$P9B"  value="32" />
         <Keyword name="$P9E"  value="0,0" />
         <Keyword name="$P9V"  value="589" />
         <Keyword name="$P9G"  value="1.0" />
         <Keyword name="P9DISPLAY"  value="LOG" />
         <Keyword name="P9BS"  value="236" />
         <Keyword name="P9MS"  value="0" />
         <Keyword name="$P10N"  value="BV421-A" />
         <Keyword name="$P10R"  value="262144" />
         <Keyword name="$P10B"  value="32" />
         <Keyword name="$P10E"  value="0,0" />
         <Keyword name="$P10V"  value="403" />
         <Keyword name="$P10G"  value="1.0" />
         <Keyword name="P10DISPLAY"  value="LOG" />
         <Keyword name="P10BS"  value="208" />
         <Keyword name="P10MS"  value="0" />
         <Keyword name="$P11N"  value="BV510-A" />
         <Keyword name="$P11R"  value="262144" />
         <Keyword name="$P11B"  value="32" />
         <Keyword name="$P11E"  value="0,0" />
         <Keyword name="$P11V"  value="660" />
         <Keyword name="$P11G"  value="1.0" />
         <Keyword name="P11DISPLAY"  value="LOG" />
         <Keyword name="P11BS"  value="195" />
         <Keyword name="P11MS"  value="0" />
         <Keyword name="$P12N"  value="BV605-A" />
         <Keyword name="$P12R"  value="262144" />
         <Keyword name="$P12B"  value="32" />
         <Keyword name="$P12E"  value="0,0" />
         <Keyword name="$P12V"  value="679" />
         <Keyword name="$P12G"  value="1.0" />
         <Keyword name="P12DISPLAY"  value="LOG" />
         <Keyword name="P12BS"  value="215" />
         <Keyword name="P12MS"  value="0" />
         <Keyword name="$P13N"  value="Time" />
         <Keyword name="$P13R"  value="262144" />
         <Keyword name="$P13B"  value="32" />
         <Keyword name="$P13E"  value="0,0" />
         <Keyword name="$P13G"  value="0.01" />
         <Keyword name="P13BS"  value="0" />
         <Keyword name="P13MS"  value="0" />
         <Keyword name="CST SETUP STATUS"  value="FAIL" />
         <Keyword name="CST BEADS LOT ID"  value="30381" />
         <Keyword name="CYTOMETER CONFIG NAME"  value="hc 3-laser, 10-color (4-3-3)" />
         <Keyword name="CYTOMETER CONFIG CREATE DATE"  value="2022-09-25T18:42:48-07:00" />
         <Keyword name="CST SETUP DATE"  value="2015-11-26T01:44:24-08:00" />
         <Keyword name="CST BASELINE DATE"  value="2022-09-26T18:47:02-07:00" />
         <Keyword name="CST BEADS EXPIRED"  value="False" />
         <Keyword name="CST PERFORMANCE EXPIRED"  value="2015-11-27T01:44:24-08:00" />
         <Keyword name="CST REGULATORY STATUS"  value="RUO Performance Check" />
         <Keyword name="$P1S"  value="" />
         <Keyword name="$P2S"  value="" />
         <Keyword name="$P5S"  value="" />
         <Keyword name="$P6S"  value="" />
         <Keyword name="$P7S"  value="" />
         <Keyword name="$P8S"  value="" />
         <Keyword name="$P9S"  value="" />
         <Keyword name="$P10S"  value="" />
         <Keyword name="$P11S"  value="" />
         <Keyword name="$P12S"  value="" />
         <Keyword name="$P13S"  value="" />
         <Keyword name="$P14N"  value="Comp-FITC-A" />
         <Keyword name="$P14S"  value="Annexin-V-" />
         <Keyword name="$P14R"  value="26214" />
         <Keyword name="$P15N"  value="Comp-PE-A" />
         <Keyword name="$P15S"  value="PI-" />
         <Keyword name="$P15R"  value="26214" />
         <Keyword name="$P16N"  value="Comp-PerCP-Cy5-5-A" />
         <Keyword name="$P16S"  value="" />
         <Keyword name="$P16R"  value="262144" />
         <Keyword name="$P17N"  value="Comp-PE-Cy7-A" />
         <Keyword name="$P17S"  value="" />
         <Keyword name="$P17R"  value="262144" />
         <Keyword name="$P18N"  value="Comp-APC-A" />
         <Keyword name="$P18S"  value="" />
         <Keyword name="$P18R"  value="262144" />
         <Keyword name="$P19N"  value="Comp-APC-Alexa 700-A" />
         <Keyword name="$P19S"  value="" />
         <Keyword name="$P19R"  value="262144" />
         <Keyword name="$P20N"  value="Comp-APC-Cy7-A" />
         <Keyword name="$P20S"  value="" />
         <Keyword name="$P20R"  value="262144" />
         <Keyword name="$P21N"  value="Comp-BV421-A" />
         <Keyword name="$P21S"  value="" />
         <Keyword name="$P21R"  value="262144" />
         <Keyword name="$P22N"  value="Comp-BV510-A" />
         <Keyword name="$P22S"  value="" />
         <Keyword name="$P22R"  value="262144" />
         <Keyword name="$P23N"  value="Comp-BV605-A" />
         <Keyword name="$P23S"  value="" />
         <Keyword name="$P23R"  value="262144" />
       </Keywords>
       <SampleNode name="20250718_Tube_008_008.fcs"  annotation=""  owningGroup=""  expanded="1"  sortPriority="10"  count="13142"  sampleID="12" >
         <Graph smoothing="0"  backColor="#ffffff"  foreColor="#000000"  type="Pseudocolor"  fast="1" >
           <Axis dimension="x"  name="FSC-A"  label=""  auto="auto" />
           <Axis dimension="y"  name="SSC-A"  label=""  auto="auto" />
           <GraphSettings level="5%"  smoothingHighResolution="1"  contourHighResolution="1"  histogramSmoothingCount="0"  graphResolution="256"  showOutliers="0"  drawLargeDots="0"  dotsToDraw="8000"  tint="le.chartfill.tinted.40"  lineWeight="le.lineweight.normal"  lineStyle="le.linestyle.solid" />
           <GraphEnvironment showGrid="0"  showAxes="tnlTNL"  showGates="1"  showFreqOnPlots="1"  showGateNameOnPlots="1"  showMedians="0"  showUncomped="0"  addEventParam="0"  lastYAxisName="" >
             <TextTraits font="SansSerif"  size="11"  name="Labels"  style="plain"  color="#000000"  background="#00ffffff"  just="left" />
             <TextTraits font="SansSerif"  size="11"  name="LayoutGates"  style="plain"  color="#000000"  background="#00ffffff"  just="left" />
             <TextTraits font="SansSerif"  size="9"  name="Numbers"  style="plain"  color="#000000"  background="#00ffffff"  just="left" />
             <TextTraits font="SansSerif"  size="9"  name="Legend"  style="plain"  color="#000000"  background="#00ffffff"  just="left" />
             <WindowPosition x="0"  y="0"  width="0"  height="0"  displayed="0"  panelState="" />
           </GraphEnvironment>
         </Graph>
         <Subpopulations>
           <Population name="Lymphocytes"  annotation=""  owningGroup="All Samples"  expanded="1"  sortPriority="10"  count="8802" >
             <Graph smoothing="0"  backColor="#ffffff"  foreColor="#000000"  heatMapStatParameter="Comp-FITC-A"  type="Pseudocolor"  fast="1" >
               <Axis dimension="x"  name="Comp-FITC-A"  label=""  auto="auto" />
               <Axis dimension="y"  name="Comp-PE-A"  label=""  auto="auto" />
               <GraphSettings level="5%"  smoothingHighResolution="1"  contourHighResolution="1"  histogramSmoothingCount="0"  graphResolution="256"  showOutliers="0"  drawLargeDots="0"  dotsToDraw="8000"  tint="le.chartfill.tinted.40"  lineWeight="le.lineweight.normal"  lineStyle="le.linestyle.solid" />
               <GraphEnvironment showGrid="0"  showAxes="tnlTNL"  showGates="1"  showFreqOnPlots="1"  showGateNameOnPlots="1"  showMedians="0"  showUncomped="0"  addEventParam="0"  lastYAxisName="" >
                 <TextTraits font="SansSerif"  size="11"  name="Labels"  style="plain"  color="#000000"  background="#00ffffff"  just="left" />
                 <TextTraits font="SansSerif"  size="11"  name="LayoutGates"  style="plain"  color="#000000"  background="#00ffffff"  just="left" />
                 <TextTraits font="SansSerif"  size="9"  name="Numbers"  style="plain"  color="#000000"  background="#00ffffff"  just="left" />
                 <TextTraits font="SansSerif"  size="9"  name="Legend"  style="plain"  color="#000000"  background="#00ffffff"  just="left" />
                 <WindowPosition x="171"  y="92"  width="392"  height="584"  displayed="1"  panelState="---" />
               </GraphEnvironment>
             </Graph>
             <Gate gating:id="ID592969814" >
               <gating:PolygonGate eventsInside="1"  annoOffsetX="-78"  annoOffsetY="-82"  tint="#000000"  isTinted="0"  lineWeight="Normal"  userDefined="1"  quadId="-1"  gateResolution="256" >
                 <gating:dimension>
                   <data-type:fcs-dimension data-type:name="FSC-A" />
                 </gating:dimension>
                 <gating:dimension>
                   <data-type:fcs-dimension data-type:name="SSC-A" />
                 </gating:dimension>
                 <gating:vertex>
                   <gating:coordinate data-type:value="110318.9333333333" />
                   <gating:coordinate data-type:value="247512.7069767442" />
                 </gating:vertex>
                 <gating:vertex>
                   <gating:coordinate data-type:value="12014.9333333333" />
                   <gating:coordinate data-type:value="92664.8558139535" />
                 </gating:vertex>
                 <gating:vertex>
                   <gating:coordinate data-type:value="16384" />
                   <gating:coordinate data-type:value="23166.2139534884" />
                 </gating:vertex>
                 <gating:vertex>
                   <gating:coordinate data-type:value="64443.7333333333" />
                   <gating:coordinate data-type:value="12192.7441860465" />
                 </gating:vertex>
                 <gating:vertex>
                   <gating:coordinate data-type:value="214084.2666666667" />
                   <gating:coordinate data-type:value="35358.9581395349" />
                 </gating:vertex>
                 <gating:vertex>
                   <gating:coordinate data-type:value="247944.5333333333" />
                   <gating:coordinate data-type:value="146312.9302325581" />
                 </gating:vertex>
                 <gating:vertex>
                   <gating:coordinate data-type:value="217361.0666666667" />
                   <gating:coordinate data-type:value="234100.688372093" />
                 </gating:vertex>
               </gating:PolygonGate>
             </Gate>
             <Subpopulations>
               <Population name="Q1: Annexin-V-- , PI-+"  annotation=""  owningGroup="All Samples"  expanded="1"  sortPriority="10"  count="823" >
                 <Graph smoothing="0"  backColor="#ffffff"  foreColor="#000000"  heatMapStatParameter="Comp-FITC-A"  type="Pseudocolor"  fast="1" >
                   <Axis dimension="x"  name="Comp-FITC-A"  label=""  auto="auto" />
                   <Axis dimension="y"  name="Comp-PE-A"  label=""  auto="auto" />
                   <GraphSettings level="5%"  smoothingHighResolution="1"  contourHighResolution="1"  histogramSmoothingCount="0"  graphResolution="256"  showOutliers="0"  drawLargeDots="0"  dotsToDraw="8000"  tint="le.chartfill.tinted.40"  lineWeight="le.lineweight.normal"  lineStyle="le.linestyle.solid" />
                   <GraphEnvironment showGrid="0"  showAxes="tnlTNL"  showGates="1"  showFreqOnPlots="1"  showGateNameOnPlots="1"  showMedians="0"  showUncomped="0"  addEventParam="0"  lastYAxisName="" >
                     <TextTraits font="SansSerif"  size="11"  name="Labels"  style="plain"  color="#000000"  background="#00ffffff"  just="left" />
                     <TextTraits font="SansSerif"  size="11"  name="LayoutGates"  style="plain"  color="#000000"  background="#00ffffff"  just="left" />
                     <TextTraits font="SansSerif"  size="9"  name="Numbers"  style="plain"  color="#000000"  background="#00ffffff"  just="left" />
                     <TextTraits font="SansSerif"  size="9"  name="Legend"  style="plain"  color="#000000"  background="#00ffffff"  just="left" />
                     <WindowPosition x="620"  y="20"  width="392"  height="584"  displayed="1"  panelState="---" />
                   </GraphEnvironment>
                 </Graph>
                 <Gate gating:id="ID933754468"  gating:parent_id="ID592969814" >
                   <gating:RectangleGate eventsInside="1"  annoOffsetX="0"  annoOffsetY="0"  tint="#000000"  isTinted="0"  lineWeight="Normal"  userDefined="1"  percentX="0"  percentY="0" >
                     <gating:dimension gating:max="1557.538854943004" >
                       <data-type:fcs-dimension data-type:name="Comp-FITC-A" />
                     </gating:dimension>
                     <gating:dimension gating:min="1062.4159842117879" >
                       <data-type:fcs-dimension data-type:name="Comp-PE-A" />
                     </gating:dimension>
                   </gating:RectangleGate>
                 </Gate>
               </Population>
               <Population name="Q2: Annexin-V-+ , PI-+"  annotation=""  owningGroup="All Samples"  expanded="1"  sortPriority="10"  count="290" >
                 <Graph smoothing="0"  backColor="#ffffff"  foreColor="#000000"  heatMapStatParameter="Comp-FITC-A"  type="Pseudocolor"  fast="1" >
                   <Axis dimension="x"  name="Comp-FITC-A"  label=""  auto="auto" />
                   <Axis dimension="y"  name="Comp-PE-A"  label=""  auto="auto" />
                   <GraphSettings level="5%"  smoothingHighResolution="1"  contourHighResolution="1"  histogramSmoothingCount="0"  graphResolution="256"  showOutliers="0"  drawLargeDots="0"  dotsToDraw="8000"  tint="le.chartfill.tinted.40"  lineWeight="le.lineweight.normal"  lineStyle="le.linestyle.solid" />
                   <GraphEnvironment showGrid="0"  showAxes="tnlTNL"  showGates="1"  showFreqOnPlots="1"  showGateNameOnPlots="1"  showMedians="0"  showUncomped="0"  addEventParam="0"  lastYAxisName="" >
                     <TextTraits font="SansSerif"  size="11"  name="Labels"  style="plain"  color="#000000"  background="#00ffffff"  just="left" />
                     <TextTraits font="SansSerif"  size="11"  name="LayoutGates"  style="plain"  color="#000000"  background="#00ffffff"  just="left" />
                     <TextTraits font="SansSerif"  size="9"  name="Numbers"  style="plain"  color="#000000"  background="#00ffffff"  just="left" />
                     <TextTraits font="SansSerif"  size="9"  name="Legend"  style="plain"  color="#000000"  background="#00ffffff"  just="left" />
                     <WindowPosition x="620"  y="20"  width="392"  height="584"  displayed="1"  panelState="---" />
                   </GraphEnvironment>
                 </Graph>
                 <Gate gating:id="ID661098725"  gating:parent_id="ID592969814" >
                   <gating:RectangleGate eventsInside="1"  annoOffsetX="0"  annoOffsetY="0"  tint="#000000"  isTinted="0"  lineWeight="Normal"  userDefined="1"  percentX="0"  percentY="0" >
                     <gating:dimension gating:min="1557.538854943004" >
                       <data-type:fcs-dimension data-type:name="Comp-FITC-A" />
                     </gating:dimension>
                     <gating:dimension gating:min="1062.4159842117879" >
                       <data-type:fcs-dimension data-type:name="Comp-PE-A" />
                     </gating:dimension>
                   </gating:RectangleGate>
                 </Gate>
               </Population>
               <Population name="Q3: Annexin-V-+ , PI--"  annotation=""  owningGroup="All Samples"  expanded="1"  sortPriority="10"  count="53" >
                 <Graph smoothing="0"  backColor="#ffffff"  foreColor="#000000"  heatMapStatParameter="Comp-FITC-A"  type="Pseudocolor"  fast="1" >
                   <Axis dimension="x"  name="Comp-FITC-A"  label=""  auto="auto" />
                   <Axis dimension="y"  name="Comp-PE-A"  label=""  auto="auto" />
                   <GraphSettings level="5%"  smoothingHighResolution="1"  contourHighResolution="1"  histogramSmoothingCount="0"  graphResolution="256"  showOutliers="0"  drawLargeDots="0"  dotsToDraw="8000"  tint="le.chartfill.tinted.40"  lineWeight="le.lineweight.normal"  lineStyle="le.linestyle.solid" />
                   <GraphEnvironment showGrid="0"  showAxes="tnlTNL"  showGates="1"  showFreqOnPlots="1"  showGateNameOnPlots="1"  showMedians="0"  showUncomped="0"  addEventParam="0"  lastYAxisName="" >
                     <TextTraits font="SansSerif"  size="11"  name="Labels"  style="plain"  color="#000000"  background="#00ffffff"  just="left" />
                     <TextTraits font="SansSerif"  size="11"  name="LayoutGates"  style="plain"  color="#000000"  background="#00ffffff"  just="left" />
                     <TextTraits font="SansSerif"  size="9"  name="Numbers"  style="plain"  color="#000000"  background="#00ffffff"  just="left" />
                     <TextTraits font="SansSerif"  size="9"  name="Legend"  style="plain"  color="#000000"  background="#00ffffff"  just="left" />
                     <WindowPosition x="620"  y="20"  width="392"  height="584"  displayed="1"  panelState="---" />
                   </GraphEnvironment>
                 </Graph>
                 <Gate gating:id="ID447621266"  gating:parent_id="ID592969814" >
                   <gating:RectangleGate eventsInside="1"  annoOffsetX="0"  annoOffsetY="0"  tint="#000000"  isTinted="0"  lineWeight="Normal"  userDefined="1"  percentX="0"  percentY="0" >
                     <gating:dimension gating:min="1557.538854943004" >
                       <data-type:fcs-dimension data-type:name="Comp-FITC-A" />
                     </gating:dimension>
                     <gating:dimension gating:max="1062.4159842117879" >
                       <data-type:fcs-dimension data-type:name="Comp-PE-A" />
                     </gating:dimension>
                   </gating:RectangleGate>
                 </Gate>
               </Population>
               <Population name="Q4: Annexin-V-- , PI--"  annotation=""  owningGroup="All Samples"  expanded="1"  sortPriority="10"  count="7636" >
                 <Graph smoothing="0"  backColor="#ffffff"  foreColor="#000000"  heatMapStatParameter="Comp-FITC-A"  type="Pseudocolor"  fast="1" >
                   <Axis dimension="x"  name="Comp-FITC-A"  label=""  auto="auto" />
                   <Axis dimension="y"  name="Comp-PE-A"  label=""  auto="auto" />
                   <GraphSettings level="5%"  smoothingHighResolution="1"  contourHighResolution="1"  histogramSmoothingCount="0"  graphResolution="256"  showOutliers="0"  drawLargeDots="0"  dotsToDraw="8000"  tint="le.chartfill.tinted.40"  lineWeight="le.lineweight.normal"  lineStyle="le.linestyle.solid" />
                   <GraphEnvironment showGrid="0"  showAxes="tnlTNL"  showGates="1"  showFreqOnPlots="1"  showGateNameOnPlots="1"  showMedians="0"  showUncomped="0"  addEventParam="0"  lastYAxisName="" >
                     <TextTraits font="SansSerif"  size="11"  name="Labels"  style="plain"  color="#000000"  background="#00ffffff"  just="left" />
                     <TextTraits font="SansSerif"  size="11"  name="LayoutGates"  style="plain"  color="#000000"  background="#00ffffff"  just="left" />
                     <TextTraits font="SansSerif"  size="9"  name="Numbers"  style="plain"  color="#000000"  background="#00ffffff"  just="left" />
                     <TextTraits font="SansSerif"  size="9"  name="Legend"  style="plain"  color="#000000"  background="#00ffffff"  just="left" />
                     <WindowPosition x="620"  y="20"  width="392"  height="584"  displayed="1"  panelState="---" />
                   </GraphEnvironment>
                 </Graph>
                 <Gate gating:id="ID910437061"  gating:parent_id="ID592969814" >
                   <gating:RectangleGate eventsInside="1"  annoOffsetX="0"  annoOffsetY="0"  tint="#000000"  isTinted="0"  lineWeight="Normal"  userDefined="1"  percentX="0"  percentY="0" >
                     <gating:dimension gating:max="1557.538854943004" >
                       <data-type:fcs-dimension data-type:name="Comp-FITC-A" />
                     </gating:dimension>
                     <gating:dimension gating:max="1062.4159842117879" >
                       <data-type:fcs-dimension data-type:name="Comp-PE-A" />
                     </gating:dimension>
                   </gating:RectangleGate>
                 </Gate>
               </Population>
             </Subpopulations>
           </Population>
         </Subpopulations>
       </SampleNode>
     </Sample>
     <Sample>
       <DataSet uri="file:/C:/Users/Zheng/Desktop/WANGMIN/Experiment_133/20250718_Tube_006_006.fcs"  sampleID="13" />
       <transforms:spilloverMatrix spectral="0"  prefix="Comp-"  name="Acquisition-defined"  editable="0"  color="#c0c0c0"  version="FlowJo-10.8.1"  status="FINALIZED"  transforms:id="ea4f79c0-d8d3-44c8-bce5-fb02f43a5f71"  suffix="" >
         <data-type:parameters>
           <data-type:parameter data-type:name="FITC-A"  userProvidedCompInfix="Comp-FITC-A" />
           <data-type:parameter data-type:name="PE-A"  userProvidedCompInfix="Comp-PE-A" />
           <data-type:parameter data-type:name="PerCP-Cy5-5-A"  userProvidedCompInfix="Comp-PerCP-Cy5-5-A" />
           <data-type:parameter data-type:name="PE-Cy7-A"  userProvidedCompInfix="Comp-PE-Cy7-A" />
           <data-type:parameter data-type:name="APC-A"  userProvidedCompInfix="Comp-APC-A" />
           <data-type:parameter data-type:name="APC-Alexa 700-A"  userProvidedCompInfix="Comp-APC-Alexa 700-A" />
           <data-type:parameter data-type:name="APC-Cy7-A"  userProvidedCompInfix="Comp-APC-Cy7-A" />
           <data-type:parameter data-type:name="BV421-A"  userProvidedCompInfix="Comp-BV421-A" />
           <data-type:parameter data-type:name="BV510-A"  userProvidedCompInfix="Comp-BV510-A" />
           <data-type:parameter data-type:name="BV605-A"  userProvidedCompInfix="Comp-BV605-A" />
         </data-type:parameters>
         <transforms:spillover data-type:parameter="FITC-A"  userProvidedCompInfix="Comp-FITC-A" >
           <transforms:coefficient data-type:parameter="FITC-A"  transforms:value="1" />
           <transforms:coefficient data-type:parameter="PE-A"  transforms:value="0.9210000038" />
           <transforms:coefficient data-type:parameter="PerCP-Cy5-5-A"  transforms:value="0" />
           <transforms:coefficient data-type:parameter="PE-Cy7-A"  transforms:value="0" />
           <transforms:coefficient data-type:parameter="APC-A"  transforms:value="0" />
           <transforms:coefficient data-type:parameter="APC-Alexa 700-A"  transforms:value="0" />
           <transforms:coefficient data-type:parameter="APC-Cy7-A"  transforms:value="0" />
           <transforms:coefficient data-type:parameter="BV421-A"  transforms:value="0" />
           <transforms:coefficient data-type:parameter="BV510-A"  transforms:value="0" />
           <transforms:coefficient data-type:parameter="BV605-A"  transforms:value="0" />
         </transforms:spillover>
         <transforms:spillover data-type:parameter="PE-A"  userProvidedCompInfix="Comp-PE-A" >
           <transforms:coefficient data-type:parameter="FITC-A"  transforms:value="0" />
           <transforms:coefficient data-type:parameter="PE-A"  transforms:value="1" />
           <transforms:coefficient data-type:parameter="PerCP-Cy5-5-A"  transforms:value="0" />
           <transforms:coefficient data-type:parameter="PE-Cy7-A"  transforms:value="0" />
           <transforms:coefficient data-type:parameter="APC-A"  transforms:value="0" />
           <transforms:coefficient data-type:parameter="APC-Alexa 700-A"  transforms:value="0" />
           <transforms:coefficient data-type:parameter="APC-Cy7-A"  transforms:value="0" />
           <transforms:coefficient data-type:parameter="BV421-A"  transforms:value="0" />
           <transforms:coefficient data-type:parameter="BV510-A"  transforms:value="0" />
           <transforms:coefficient data-type:parameter="BV605-A"  transforms:value="0" />
         </transforms:spillover>
         <transforms:spillover data-type:parameter="PerCP-Cy5-5-A"  userProvidedCompInfix="Comp-PerCP-Cy5-5-A" >
           <transforms:coefficient data-type:parameter="FITC-A"  transforms:value="0" />
           <transforms:coefficient data-type:parameter="PE-A"  transforms:value="0" />
           <transforms:coefficient data-type:parameter="PerCP-Cy5-5-A"  transforms:value="1" />
           <transforms:coefficient data-type:parameter="PE-Cy7-A"  transforms:value="0" />
           <transforms:coefficient data-type:parameter="APC-A"  transforms:value="0" />
           <transforms:coefficient data-type:parameter="APC-Alexa 700-A"  transforms:value="0" />
           <transforms:coefficient data-type:parameter="APC-Cy7-A"  transforms:value="0" />
           <transforms:coefficient data-type:parameter="BV421-A"  transforms:value="0" />
           <transforms:coefficient data-type:parameter="BV510-A"  transforms:value="0" />
           <transforms:coefficient data-type:parameter="BV605-A"  transforms:value="0" />
         </transforms:spillover>
         <transforms:spillover data-type:parameter="PE-Cy7-A"  userProvidedCompInfix="Comp-PE-Cy7-A" >
           <transforms:coefficient data-type:parameter="FITC-A"  transforms:value="0" />
           <transforms:coefficient data-type:parameter="PE-A"  transforms:value="0" />
           <transforms:coefficient data-type:parameter="PerCP-Cy5-5-A"  transforms:value="0" />
           <transforms:coefficient data-type:parameter="PE-Cy7-A"  transforms:value="1" />
           <transforms:coefficient data-type:parameter="APC-A"  transforms:value="0" />
           <transforms:coefficient data-type:parameter="APC-Alexa 700-A"  transforms:value="0" />
           <transforms:coefficient data-type:parameter="APC-Cy7-A"  transforms:value="0" />
           <transforms:coefficient data-type:parameter="BV421-A"  transforms:value="0" />
           <transforms:coefficient data-type:parameter="BV510-A"  transforms:value="0" />
           <transforms:coefficient data-type:parameter="BV605-A"  transforms:value="0" />
         </transforms:spillover>
         <transforms:spillover data-type:parameter="APC-A"  userProvidedCompInfix="Comp-APC-A" >
           <transforms:coefficient data-type:parameter="FITC-A"  transforms:value="0" />
           <transforms:coefficient data-type:parameter="PE-A"  transforms:value="0" />
           <transforms:coefficient data-type:parameter="PerCP-Cy5-5-A"  transforms:value="0" />
           <transforms:coefficient data-type:parameter="PE-Cy7-A"  transforms:value="0" />
           <transforms:coefficient data-type:parameter="APC-A"  transforms:value="1" />
           <transforms:coefficient data-type:parameter="APC-Alexa 700-A"  transforms:value="0" />
           <transforms:coefficient data-type:parameter="APC-Cy7-A"  transforms:value="0" />
           <transforms:coefficient data-type:parameter="BV421-A"  transforms:value="0" />
           <transforms:coefficient data-type:parameter="BV510-A"  transforms:value="0" />
           <transforms:coefficient data-type:parameter="BV605-A"  transforms:value="0" />
         </transforms:spillover>
         <transforms:spillover data-type:parameter="APC-Alexa 700-A"  userProvidedCompInfix="Comp-APC-Alexa 700-A" >
           <transforms:coefficient data-type:parameter="FITC-A"  transforms:value="0" />
           <transforms:coefficient data-type:parameter="PE-A"  transforms:value="0" />
           <transforms:coefficient data-type:parameter="PerCP-Cy5-5-A"  transforms:value="0" />
           <transforms:coefficient data-type:parameter="PE-Cy7-A"  transforms:value="0" />
           <transforms:coefficient data-type:parameter="APC-A"  transforms:value="0" />
           <transforms:coefficient data-type:parameter="APC-Alexa 700-A"  transforms:value="1" />
           <transforms:coefficient data-type:parameter="APC-Cy7-A"  transforms:value="0" />
           <transforms:coefficient data-type:parameter="BV421-A"  transforms:value="0" />
           <transforms:coefficient data-type:parameter="BV510-A"  transforms:value="0" />
           <transforms:coefficient data-type:parameter="BV605-A"  transforms:value="0" />
         </transforms:spillover>
         <transforms:spillover data-type:parameter="APC-Cy7-A"  userProvidedCompInfix="Comp-APC-Cy7-A" >
           <transforms:coefficient data-type:parameter="FITC-A"  transforms:value="0" />
           <transforms:coefficient data-type:parameter="PE-A"  transforms:value="0" />
           <transforms:coefficient data-type:parameter="PerCP-Cy5-5-A"  transforms:value="0" />
           <transforms:coefficient data-type:parameter="PE-Cy7-A"  transforms:value="0" />
           <transforms:coefficient data-type:parameter="APC-A"  transforms:value="0" />
           <transforms:coefficient data-type:parameter="APC-Alexa 700-A"  transforms:value="0" />
           <transforms:coefficient data-type:parameter="APC-Cy7-A"  transforms:value="1" />
           <transforms:coefficient data-type:parameter="BV421-A"  transforms:value="0" />
           <transforms:coefficient data-type:parameter="BV510-A"  transforms:value="0" />
           <transforms:coefficient data-type:parameter="BV605-A"  transforms:value="0" />
         </transforms:spillover>
         <transforms:spillover data-type:parameter="BV421-A"  userProvidedCompInfix="Comp-BV421-A" >
           <transforms:coefficient data-type:parameter="FITC-A"  transforms:value="0" />
           <transforms:coefficient data-type:parameter="PE-A"  transforms:value="0" />
           <transforms:coefficient data-type:parameter="PerCP-Cy5-5-A"  transforms:value="0" />
           <transforms:coefficient data-type:parameter="PE-Cy7-A"  transforms:value="0" />
           <transforms:coefficient data-type:parameter="APC-A"  transforms:value="0" />
           <transforms:coefficient data-type:parameter="APC-Alexa 700-A"  transforms:value="0" />
           <transforms:coefficient data-type:parameter="APC-Cy7-A"  transforms:value="0" />
           <transforms:coefficient data-type:parameter="BV421-A"  transforms:value="1" />
           <transforms:coefficient data-type:parameter="BV510-A"  transforms:value="0" />
           <transforms:coefficient data-type:parameter="BV605-A"  transforms:value="0" />
         </transforms:spillover>
         <transforms:spillover data-type:parameter="BV510-A"  userProvidedCompInfix="Comp-BV510-A" >
           <transforms:coefficient data-type:parameter="FITC-A"  transforms:value="0" />
           <transforms:coefficient data-type:parameter="PE-A"  transforms:value="0" />
           <transforms:coefficient data-type:parameter="PerCP-Cy5-5-A"  transforms:value="0" />
           <transforms:coefficient data-type:parameter="PE-Cy7-A"  transforms:value="0" />
           <transforms:coefficient data-type:parameter="APC-A"  transforms:value="0" />
           <transforms:coefficient data-type:parameter="APC-Alexa 700-A"  transforms:value="0" />
           <transforms:coefficient data-type:parameter="APC-Cy7-A"  transforms:value="0" />
           <transforms:coefficient data-type:parameter="BV421-A"  transforms:value="0" />
           <transforms:coefficient data-type:parameter="BV510-A"  transforms:value="1" />
           <transforms:coefficient data-type:parameter="BV605-A"  transforms:value="0" />
         </transforms:spillover>
         <transforms:spillover data-type:parameter="BV605-A"  userProvidedCompInfix="Comp-BV605-A" >
           <transforms:coefficient data-type:parameter="FITC-A"  transforms:value="0" />
           <transforms:coefficient data-type:parameter="PE-A"  transforms:value="0" />
           <transforms:coefficient data-type:parameter="PerCP-Cy5-5-A"  transforms:value="0" />
           <transforms:coefficient data-type:parameter="PE-Cy7-A"  transforms:value="0" />
           <transforms:coefficient data-type:parameter="APC-A"  transforms:value="0" />
           <transforms:coefficient data-type:parameter="APC-Alexa 700-A"  transforms:value="0" />
           <transforms:coefficient data-type:parameter="APC-Cy7-A"  transforms:value="0" />
           <transforms:coefficient data-type:parameter="BV421-A"  transforms:value="0" />
           <transforms:coefficient data-type:parameter="BV510-A"  transforms:value="0" />
           <transforms:coefficient data-type:parameter="BV605-A"  transforms:value="1" />
         </transforms:spillover>
       </transforms:spilloverMatrix>
       <Transformations>
         <transforms:linear transforms:minRange="0"  transforms:maxRange="262144"  gain="1" >
           <data-type:parameter data-type:name="FSC-A" />
         </transforms:linear>
         <transforms:linear transforms:minRange="0"  transforms:maxRange="262144"  gain="1" >
           <data-type:parameter data-type:name="SSC-A" />
         </transforms:linear>
         <transforms:biex transforms:length="256"  transforms:maxRange="26214.4"  transforms:neg="0"  transforms:width="-10"  transforms:pos="3.418539922" >
           <data-type:parameter data-type:name="FITC-A" />
         </transforms:biex>
         <transforms:biex transforms:length="256"  transforms:maxRange="26214.4"  transforms:neg="0"  transforms:width="-6.3095734448"  transforms:pos="3.418539922" >
           <data-type:parameter data-type:name="PE-A" />
         </transforms:biex>
         <transforms:biex transforms:length="256"  transforms:maxRange="262144"  transforms:neg="0"  transforms:width="-100"  transforms:pos="4.418539922" >
           <data-type:parameter data-type:name="PerCP-Cy5-5-A" />
         </transforms:biex>
         <transforms:biex transforms:length="256"  transforms:maxRange="262144"  transforms:neg="0"  transforms:width="-100"  transforms:pos="4.418539922" >
           <data-type:parameter data-type:name="PE-Cy7-A" />
         </transforms:biex>
         <transforms:biex transforms:length="256"  transforms:maxRange="262144"  transforms:neg="0"  transforms:width="-100"  transforms:pos="4.418539922" >
           <data-type:parameter data-type:name="APC-A" />
         </transforms:biex>
         <transforms:biex transforms:length="256"  transforms:maxRange="262144"  transforms:neg="0"  transforms:width="-100"  transforms:pos="4.418539922" >
           <data-type:parameter data-type:name="APC-Alexa 700-A" />
         </transforms:biex>
         <transforms:biex transforms:length="256"  transforms:maxRange="262144"  transforms:neg="0"  transforms:width="-100"  transforms:pos="4.418539922" >
           <data-type:parameter data-type:name="APC-Cy7-A" />
         </transforms:biex>
         <transforms:biex transforms:length="256"  transforms:maxRange="262144"  transforms:neg="0"  transforms:width="-100"  transforms:pos="4.418539922" >
           <data-type:parameter data-type:name="BV421-A" />
         </transforms:biex>
         <transforms:biex transforms:length="256"  transforms:maxRange="262144"  transforms:neg="0"  transforms:width="-100"  transforms:pos="4.418539922" >
           <data-type:parameter data-type:name="BV510-A" />
         </transforms:biex>
         <transforms:biex transforms:length="256"  transforms:maxRange="262144"  transforms:neg="0"  transforms:width="-100"  transforms:pos="4.418539922" >
           <data-type:parameter data-type:name="BV605-A" />
         </transforms:biex>
         <transforms:linear transforms:minRange="0.6304124769"  transforms:maxRange="12"  gain="0.0123127437" >
           <data-type:parameter data-type:name="Time" />
         </transforms:linear>
         <transforms:biex transforms:length="256"  transforms:maxRange="26214.4"  transforms:neg="0"  transforms:width="-10"  transforms:pos="3.418539922" >
           <data-type:parameter data-type:name="Comp-FITC-A" />
         </transforms:biex>
         <transforms:biex transforms:length="256"  transforms:maxRange="26214.4"  transforms:neg="0"  transforms:width="-6.3095734448"  transforms:pos="3.418539922" >
           <data-type:parameter data-type:name="Comp-PE-A" />
         </transforms:biex>
         <transforms:biex transforms:length="256"  transforms:maxRange="262144"  transforms:neg="0"  transforms:width="-100"  transforms:pos="4.418539922" >
           <data-type:parameter data-type:name="Comp-PerCP-Cy5-5-A" />
         </transforms:biex>
         <transforms:biex transforms:length="256"  transforms:maxRange="262144"  transforms:neg="0"  transforms:width="-100"  transforms:pos="4.418539922" >
           <data-type:parameter data-type:name="Comp-PE-Cy7-A" />
         </transforms:biex>
         <transforms:biex transforms:length="256"  transforms:maxRange="262144"  transforms:neg="0"  transforms:width="-100"  transforms:pos="4.418539922" >
           <data-type:parameter data-type:name="Comp-APC-A" />
         </transforms:biex>
         <transforms:biex transforms:length="256"  transforms:maxRange="262144"  transforms:neg="0"  transforms:width="-100"  transforms:pos="4.418539922" >
           <data-type:parameter data-type:name="Comp-APC-Alexa 700-A" />
         </transforms:biex>
         <transforms:biex transforms:length="256"  transforms:maxRange="262144"  transforms:neg="0"  transforms:width="-100"  transforms:pos="4.418539922" >
           <data-type:parameter data-type:name="Comp-APC-Cy7-A" />
         </transforms:biex>
         <transforms:biex transforms:length="256"  transforms:maxRange="262144"  transforms:neg="0"  transforms:width="-100"  transforms:pos="4.418539922" >
           <data-type:parameter data-type:name="Comp-BV421-A" />
         </transforms:biex>
         <transforms:biex transforms:length="256"  transforms:maxRange="262144"  transforms:neg="0"  transforms:width="-100"  transforms:pos="4.418539922" >
           <data-type:parameter data-type:name="Comp-BV510-A" />
         </transforms:biex>
         <transforms:biex transforms:length="256"  transforms:maxRange="262144"  transforms:neg="0"  transforms:width="-100"  transforms:pos="4.418539922" >
           <data-type:parameter data-type:name="Comp-BV605-A" />
         </transforms:biex>
       </Transformations>
       <Keywords>
         <Keyword name="FJ_FCS_VERSION"  value="3.1" />
         <Keyword name="$BEGINANALYSIS"  value="0" />
         <Keyword name="$ENDANALYSIS"  value="0" />
         <Keyword name="$BEGINSTEXT"  value="0" />
         <Keyword name="$ENDSTEXT"  value="0" />
         <Keyword name="$BEGINDATA"  value="2956" />
         <Keyword name="$ENDDATA"  value="721491             " />
         <Keyword name="$FIL"  value="20250718_Tube_006_006.fcs" />
         <Keyword name="$SYS"  value="Windows 7 6.1" />
         <Keyword name="$TOT"  value="13818              " />
         <Keyword name="$PAR"  value="13" />
         <Keyword name="$MODE"  value="L" />
         <Keyword name="$BYTEORD"  value="4,3,2,1" />
         <Keyword name="$DATATYPE"  value="F" />
         <Keyword name="$NEXTDATA"  value="0" />
         <Keyword name="CREATOR"  value="BD FACSDiva Software Version 8.0.2" />
         <Keyword name="TUBE NAME"  value="Tube_006" />
         <Keyword name="$SRC"  value="20250718" />
         <Keyword name="EXPERIMENT NAME"  value="Experiment_133" />
         <Keyword name="GUID"  value="56c0559c-74eb-419c-9d12-ae35126032ab" />
         <Keyword name="$DATE"  value="18-JUL-2025" />
         <Keyword name="$BTIM"  value="12:06:07" />
         <Keyword name="$ETIM"  value="12:06:19" />
         <Keyword name="$CYT"  value="FACSCanto" />
         <Keyword name="SETTINGS"  value="Cytometer" />
         <Keyword name="CYTNUM"  value="1" />
         <Keyword name="WINDOW EXTENSION"  value="3.00" />
         <Keyword name="EXPORT USER NAME"  value="Administrator" />
         <Keyword name="EXPORT TIME"  value="18-JUL-2025-12:08:48" />
         <Keyword name="$OP"  value="Administrator" />
         <Keyword name="FSC ASF"  value="1.12" />
         <Keyword name="AUTOBS"  value="TRUE" />
         <Keyword name="$INST"  value=" " />
         <Keyword name="LASER1NAME"  value="Blue" />
         <Keyword name="LASER1DELAY"  value="0.00" />
         <Keyword name="LASER1ASF"  value="1.84" />
         <Keyword name="LASER2NAME"  value="Red" />
         <Keyword name="LASER2DELAY"  value="27.61" />
         <Keyword name="LASER2ASF"  value="1.47" />
         <Keyword name="LASER3NAME"  value="Violet" />
         <Keyword name="LASER3DELAY"  value="-30.35" />
         <Keyword name="LASER3ASF"  value="1.43" />
         <Keyword name="$TIMESTEP"  value="0.01" />
         <Keyword name="SPILL"  value="10,FITC-A,PE-A,PerCP-Cy5-5-A,PE-Cy7-A,APC-A,APC-Alexa 700-A,APC-Cy7-A,BV421-A,BV510-A,BV605-A,1,0.9209999999999999,0,0,0,0,0,0,0,0,0,1,0,0,0,0,0,0,0,0,0,0,1,0,0,0,0,0,0,0,0,0,0,1,0,0,0,0,0,0,0,0,0,0,1,0,0,0,0,0,0,0,0,0,0,1,0,0,0,0,0,0,0,0,0,0,1,0,0,0,0,0,0,0,0,0,0,1,0,0,0,0,0,0,0,0,0,0,1,0,0,0,0,0,0,0,0,0,0,1" />
         <Keyword name="APPLY COMPENSATION"  value="TRUE" />
         <Keyword name="THRESHOLD"  value="FSC,5000" />
         <Keyword name="$P1N"  value="FSC-A" />
         <Keyword name="$P1R"  value="262144" />
         <Keyword name="$P1B"  value="32" />
         <Keyword name="$P1E"  value="0,0" />
         <Keyword name="$P1V"  value="220" />
         <Keyword name="$P1G"  value="1.0" />
         <Keyword name="P1DISPLAY"  value="LIN" />
         <Keyword name="P1BS"  value="0" />
         <Keyword name="P1MS"  value="0" />
         <Keyword name="$P2N"  value="SSC-A" />
         <Keyword name="$P2R"  value="262144" />
         <Keyword name="$P2B"  value="32" />
         <Keyword name="$P2E"  value="0,0" />
         <Keyword name="$P2V"  value="302" />
         <Keyword name="$P2G"  value="1.0" />
         <Keyword name="P2DISPLAY"  value="LIN" />
         <Keyword name="P2BS"  value="0" />
         <Keyword name="P2MS"  value="0" />
         <Keyword name="$P3N"  value="FITC-A" />
         <Keyword name="$P3S"  value="Annexin-V-" />
         <Keyword name="$P3R"  value="262144" />
         <Keyword name="$P3B"  value="32" />
         <Keyword name="$P3E"  value="0,0" />
         <Keyword name="$P3V"  value="341" />
         <Keyword name="$P3G"  value="1.0" />
         <Keyword name="P3DISPLAY"  value="LOG" />
         <Keyword name="P3BS"  value="106" />
         <Keyword name="P3MS"  value="0" />
         <Keyword name="$P4N"  value="PE-A" />
         <Keyword name="$P4S"  value="PI-" />
         <Keyword name="$P4R"  value="262144" />
         <Keyword name="$P4B"  value="32" />
         <Keyword name="$P4E"  value="0,0" />
         <Keyword name="$P4V"  value="434" />
         <Keyword name="$P4G"  value="1.0" />
         <Keyword name="P4DISPLAY"  value="LOG" />
         <Keyword name="P4BS"  value="107" />
         <Keyword name="P4MS"  value="0" />
         <Keyword name="$P5N"  value="PerCP-Cy5-5-A" />
         <Keyword name="$P5R"  value="262144" />
         <Keyword name="$P5B"  value="32" />
         <Keyword name="$P5E"  value="0,0" />
         <Keyword name="$P5V"  value="664" />
         <Keyword name="$P5G"  value="1.0" />
         <Keyword name="P5DISPLAY"  value="LIN" />
         <Keyword name="P5BS"  value="174" />
         <Keyword name="P5MS"  value="0" />
         <Keyword name="$P6N"  value="PE-Cy7-A" />
         <Keyword name="$P6R"  value="262144" />
         <Keyword name="$P6B"  value="32" />
         <Keyword name="$P6E"  value="0,0" />
         <Keyword name="$P6V"  value="744" />
         <Keyword name="$P6G"  value="1.0" />
         <Keyword name="P6DISPLAY"  value="LOG" />
         <Keyword name="P6BS"  value="171" />
         <Keyword name="P6MS"  value="0" />
         <Keyword name="$P7N"  value="APC-A" />
         <Keyword name="$P7R"  value="262144" />
         <Keyword name="$P7B"  value="32" />
         <Keyword name="$P7E"  value="0,0" />
         <Keyword name="$P7V"  value="662" />
         <Keyword name="$P7G"  value="1.0" />
         <Keyword name="P7DISPLAY"  value="LOG" />
         <Keyword name="P7BS"  value="129" />
         <Keyword name="P7MS"  value="0" />
         <Keyword name="$P8N"  value="APC-Alexa 700-A" />
         <Keyword name="$P8R"  value="262144" />
         <Keyword name="$P8B"  value="32" />
         <Keyword name="$P8E"  value="0,0" />
         <Keyword name="$P8V"  value="525" />
         <Keyword name="$P8G"  value="1.0" />
         <Keyword name="P8DISPLAY"  value="LOG" />
         <Keyword name="P8BS"  value="129" />
         <Keyword name="P8MS"  value="0" />
         <Keyword name="$P9N"  value="APC-Cy7-A" />
         <Keyword name="$P9R"  value="262144" />
         <Keyword name="$P9B"  value="32" />
         <Keyword name="$P9E"  value="0,0" />
         <Keyword name="$P9V"  value="589" />
         <Keyword name="$P9G"  value="1.0" />
         <Keyword name="P9DISPLAY"  value="LOG" />
         <Keyword name="P9BS"  value="145" />
         <Keyword name="P9MS"  value="0" />
         <Keyword name="$P10N"  value="BV421-A" />
         <Keyword name="$P10R"  value="262144" />
         <Keyword name="$P10B"  value="32" />
         <Keyword name="$P10E"  value="0,0" />
         <Keyword name="$P10V"  value="403" />
         <Keyword name="$P10G"  value="1.0" />
         <Keyword name="P10DISPLAY"  value="LOG" />
         <Keyword name="P10BS"  value="200" />
         <Keyword name="P10MS"  value="0" />
         <Keyword name="$P11N"  value="BV510-A" />
         <Keyword name="$P11R"  value="262144" />
         <Keyword name="$P11B"  value="32" />
         <Keyword name="$P11E"  value="0,0" />
         <Keyword name="$P11V"  value="660" />
         <Keyword name="$P11G"  value="1.0" />
         <Keyword name="P11DISPLAY"  value="LOG" />
         <Keyword name="P11BS"  value="210" />
         <Keyword name="P11MS"  value="0" />
         <Keyword name="$P12N"  value="BV605-A" />
         <Keyword name="$P12R"  value="262144" />
         <Keyword name="$P12B"  value="32" />
         <Keyword name="$P12E"  value="0,0" />
         <Keyword name="$P12V"  value="679" />
         <Keyword name="$P12G"  value="1.0" />
         <Keyword name="P12DISPLAY"  value="LOG" />
         <Keyword name="P12BS"  value="214" />
         <Keyword name="P12MS"  value="0" />
         <Keyword name="$P13N"  value="Time" />
         <Keyword name="$P13R"  value="262144" />
         <Keyword name="$P13B"  value="32" />
         <Keyword name="$P13E"  value="0,0" />
         <Keyword name="$P13G"  value="0.01" />
         <Keyword name="P13BS"  value="0" />
         <Keyword name="P13MS"  value="0" />
         <Keyword name="CST SETUP STATUS"  value="FAIL" />
         <Keyword name="CST BEADS LOT ID"  value="30381" />
         <Keyword name="CYTOMETER CONFIG NAME"  value="hc 3-laser, 10-color (4-3-3)" />
         <Keyword name="CYTOMETER CONFIG CREATE DATE"  value="2022-09-25T18:42:48-07:00" />
         <Keyword name="CST SETUP DATE"  value="2015-11-26T01:44:24-08:00" />
         <Keyword name="CST BASELINE DATE"  value="2022-09-26T18:47:02-07:00" />
         <Keyword name="CST BEADS EXPIRED"  value="False" />
         <Keyword name="CST PERFORMANCE EXPIRED"  value="2015-11-27T01:44:24-08:00" />
         <Keyword name="CST REGULATORY STATUS"  value="RUO Performance Check" />
         <Keyword name="$P1S"  value="" />
         <Keyword name="$P2S"  value="" />
         <Keyword name="$P5S"  value="" />
         <Keyword name="$P6S"  value="" />
         <Keyword name="$P7S"  value="" />
         <Keyword name="$P8S"  value="" />
         <Keyword name="$P9S"  value="" />
         <Keyword name="$P10S"  value="" />
         <Keyword name="$P11S"  value="" />
         <Keyword name="$P12S"  value="" />
         <Keyword name="$P13S"  value="" />
         <Keyword name="$P14N"  value="Comp-FITC-A" />
         <Keyword name="$P14S"  value="Annexin-V-" />
         <Keyword name="$P14R"  value="26214" />
         <Keyword name="$P15N"  value="Comp-PE-A" />
         <Keyword name="$P15S"  value="PI-" />
         <Keyword name="$P15R"  value="26214" />
         <Keyword name="$P16N"  value="Comp-PerCP-Cy5-5-A" />
         <Keyword name="$P16S"  value="" />
         <Keyword name="$P16R"  value="262144" />
         <Keyword name="$P17N"  value="Comp-PE-Cy7-A" />
         <Keyword name="$P17S"  value="" />
         <Keyword name="$P17R"  value="262144" />
         <Keyword name="$P18N"  value="Comp-APC-A" />
         <Keyword name="$P18S"  value="" />
         <Keyword name="$P18R"  value="262144" />
         <Keyword name="$P19N"  value="Comp-APC-Alexa 700-A" />
         <Keyword name="$P19S"  value="" />
         <Keyword name="$P19R"  value="262144" />
         <Keyword name="$P20N"  value="Comp-APC-Cy7-A" />
         <Keyword name="$P20S"  value="" />
         <Keyword name="$P20R"  value="262144" />
         <Keyword name="$P21N"  value="Comp-BV421-A" />
         <Keyword name="$P21S"  value="" />
         <Keyword name="$P21R"  value="262144" />
         <Keyword name="$P22N"  value="Comp-BV510-A" />
         <Keyword name="$P22S"  value="" />
         <Keyword name="$P22R"  value="262144" />
         <Keyword name="$P23N"  value="Comp-BV605-A" />
         <Keyword name="$P23S"  value="" />
         <Keyword name="$P23R"  value="262144" />
       </Keywords>
       <SampleNode name="20250718_Tube_006_006.fcs"  annotation=""  owningGroup=""  expanded="1"  sortPriority="10"  count="13818"  sampleID="13" >
         <Graph smoothing="0"  backColor="#ffffff"  foreColor="#000000"  type="Pseudocolor"  fast="1" >
           <Axis dimension="x"  name="FSC-A"  label=""  auto="auto" />
           <Axis dimension="y"  name="SSC-A"  label=""  auto="auto" />
           <GraphSettings level="5%"  smoothingHighResolution="1"  contourHighResolution="1"  histogramSmoothingCount="0"  graphResolution="256"  showOutliers="0"  drawLargeDots="0"  dotsToDraw="8000"  tint="le.chartfill.tinted.40"  lineWeight="le.lineweight.normal"  lineStyle="le.linestyle.solid" />
           <GraphEnvironment showGrid="0"  showAxes="tnlTNL"  showGates="1"  showFreqOnPlots="1"  showGateNameOnPlots="1"  showMedians="0"  showUncomped="0"  addEventParam="0"  lastYAxisName="" >
             <TextTraits font="SansSerif"  size="11"  name="Labels"  style="plain"  color="#000000"  background="#00ffffff"  just="left" />
             <TextTraits font="SansSerif"  size="11"  name="LayoutGates"  style="plain"  color="#000000"  background="#00ffffff"  just="left" />
             <TextTraits font="SansSerif"  size="9"  name="Numbers"  style="plain"  color="#000000"  background="#00ffffff"  just="left" />
             <TextTraits font="SansSerif"  size="9"  name="Legend"  style="plain"  color="#000000"  background="#00ffffff"  just="left" />
           </GraphEnvironment>
         </Graph>
         <Subpopulations>
           <Population name="Lymphocytes"  annotation=""  owningGroup="All Samples"  expanded="1"  sortPriority="10"  count="9836" >
             <Graph smoothing="0"  backColor="#ffffff"  foreColor="#000000"  heatMapStatParameter="Comp-FITC-A"  type="Pseudocolor"  fast="1" >
               <Axis dimension="x"  name="Comp-FITC-A"  label=""  auto="auto" />
               <Axis dimension="y"  name="Comp-PE-A"  label=""  auto="auto" />
               <GraphSettings level="5%"  smoothingHighResolution="1"  contourHighResolution="1"  histogramSmoothingCount="0"  graphResolution="256"  showOutliers="0"  drawLargeDots="0"  dotsToDraw="8000"  tint="le.chartfill.tinted.40"  lineWeight="le.lineweight.normal"  lineStyle="le.linestyle.solid" />
               <GraphEnvironment showGrid="0"  showAxes="tnlTNL"  showGates="1"  showFreqOnPlots="1"  showGateNameOnPlots="1"  showMedians="0"  showUncomped="0"  addEventParam="0"  lastYAxisName="" >
                 <TextTraits font="SansSerif"  size="11"  name="Labels"  style="plain"  color="#000000"  background="#00ffffff"  just="left" />
                 <TextTraits font="SansSerif"  size="11"  name="LayoutGates"  style="plain"  color="#000000"  background="#00ffffff"  just="left" />
                 <TextTraits font="SansSerif"  size="9"  name="Numbers"  style="plain"  color="#000000"  background="#00ffffff"  just="left" />
                 <TextTraits font="SansSerif"  size="9"  name="Legend"  style="plain"  color="#000000"  background="#00ffffff"  just="left" />
                 <WindowPosition x="171"  y="92"  width="392"  height="584"  displayed="1"  panelState="---" />
               </GraphEnvironment>
             </Graph>
             <Gate gating:id="ID1587099133" >
               <gating:PolygonGate eventsInside="1"  annoOffsetX="-78"  annoOffsetY="-82"  tint="#000000"  isTinted="0"  lineWeight="Normal"  userDefined="1"  quadId="-1"  gateResolution="256" >
                 <gating:dimension>
                   <data-type:fcs-dimension data-type:name="FSC-A" />
                 </gating:dimension>
                 <gating:dimension>
                   <data-type:fcs-dimension data-type:name="SSC-A" />
                 </gating:dimension>
                 <gating:vertex>
                   <gating:coordinate data-type:value="110318.9333333333" />
                   <gating:coordinate data-type:value="247512.7069767442" />
                 </gating:vertex>
                 <gating:vertex>
                   <gating:coordinate data-type:value="12014.9333333333" />
                   <gating:coordinate data-type:value="92664.8558139535" />
                 </gating:vertex>
                 <gating:vertex>
                   <gating:coordinate data-type:value="16384" />
                   <gating:coordinate data-type:value="23166.2139534884" />
                 </gating:vertex>
                 <gating:vertex>
                   <gating:coordinate data-type:value="64443.7333333333" />
                   <gating:coordinate data-type:value="12192.7441860465" />
                 </gating:vertex>
                 <gating:vertex>
                   <gating:coordinate data-type:value="214084.2666666667" />
                   <gating:coordinate data-type:value="35358.9581395349" />
                 </gating:vertex>
                 <gating:vertex>
                   <gating:coordinate data-type:value="247944.5333333333" />
                   <gating:coordinate data-type:value="146312.9302325581" />
                 </gating:vertex>
                 <gating:vertex>
                   <gating:coordinate data-type:value="217361.0666666667" />
                   <gating:coordinate data-type:value="234100.688372093" />
                 </gating:vertex>
               </gating:PolygonGate>
             </Gate>
             <Subpopulations>
               <Population name="Q1: Annexin-V-- , PI-+"  annotation=""  owningGroup="All Samples"  expanded="1"  sortPriority="10"  count="1010" >
                 <Graph smoothing="0"  backColor="#ffffff"  foreColor="#000000"  heatMapStatParameter="Comp-FITC-A"  type="Pseudocolor"  fast="1" >
                   <Axis dimension="x"  name="Comp-FITC-A"  label=""  auto="auto" />
                   <Axis dimension="y"  name="Comp-PE-A"  label=""  auto="auto" />
                   <GraphSettings level="5%"  smoothingHighResolution="1"  contourHighResolution="1"  histogramSmoothingCount="0"  graphResolution="256"  showOutliers="0"  drawLargeDots="0"  dotsToDraw="8000"  tint="le.chartfill.tinted.40"  lineWeight="le.lineweight.normal"  lineStyle="le.linestyle.solid" />
                   <GraphEnvironment showGrid="0"  showAxes="tnlTNL"  showGates="1"  showFreqOnPlots="1"  showGateNameOnPlots="1"  showMedians="0"  showUncomped="0"  addEventParam="0"  lastYAxisName="" >
                     <TextTraits font="SansSerif"  size="11"  name="Labels"  style="plain"  color="#000000"  background="#00ffffff"  just="left" />
                     <TextTraits font="SansSerif"  size="11"  name="LayoutGates"  style="plain"  color="#000000"  background="#00ffffff"  just="left" />
                     <TextTraits font="SansSerif"  size="9"  name="Numbers"  style="plain"  color="#000000"  background="#00ffffff"  just="left" />
                     <TextTraits font="SansSerif"  size="9"  name="Legend"  style="plain"  color="#000000"  background="#00ffffff"  just="left" />
                     <WindowPosition x="620"  y="20"  width="392"  height="584"  displayed="1"  panelState="---" />
                   </GraphEnvironment>
                 </Graph>
                 <Gate gating:id="ID247830103"  gating:parent_id="ID1587099133" >
                   <gating:RectangleGate eventsInside="1"  annoOffsetX="0"  annoOffsetY="0"  tint="#000000"  isTinted="0"  lineWeight="Normal"  userDefined="1"  percentX="0"  percentY="0" >
                     <gating:dimension gating:max="1557.538854943004" >
                       <data-type:fcs-dimension data-type:name="Comp-FITC-A" />
                     </gating:dimension>
                     <gating:dimension gating:min="1062.4159842117879" >
                       <data-type:fcs-dimension data-type:name="Comp-PE-A" />
                     </gating:dimension>
                   </gating:RectangleGate>
                 </Gate>
               </Population>
               <Population name="Q2: Annexin-V-+ , PI-+"  annotation=""  owningGroup="All Samples"  expanded="1"  sortPriority="10"  count="650" >
                 <Graph smoothing="0"  backColor="#ffffff"  foreColor="#000000"  heatMapStatParameter="Comp-FITC-A"  type="Pseudocolor"  fast="1" >
                   <Axis dimension="x"  name="Comp-FITC-A"  label=""  auto="auto" />
                   <Axis dimension="y"  name="Comp-PE-A"  label=""  auto="auto" />
                   <GraphSettings level="5%"  smoothingHighResolution="1"  contourHighResolution="1"  histogramSmoothingCount="0"  graphResolution="256"  showOutliers="0"  drawLargeDots="0"  dotsToDraw="8000"  tint="le.chartfill.tinted.40"  lineWeight="le.lineweight.normal"  lineStyle="le.linestyle.solid" />
                   <GraphEnvironment showGrid="0"  showAxes="tnlTNL"  showGates="1"  showFreqOnPlots="1"  showGateNameOnPlots="1"  showMedians="0"  showUncomped="0"  addEventParam="0"  lastYAxisName="" >
                     <TextTraits font="SansSerif"  size="11"  name="Labels"  style="plain"  color="#000000"  background="#00ffffff"  just="left" />
                     <TextTraits font="SansSerif"  size="11"  name="LayoutGates"  style="plain"  color="#000000"  background="#00ffffff"  just="left" />
                     <TextTraits font="SansSerif"  size="9"  name="Numbers"  style="plain"  color="#000000"  background="#00ffffff"  just="left" />
                     <TextTraits font="SansSerif"  size="9"  name="Legend"  style="plain"  color="#000000"  background="#00ffffff"  just="left" />
                     <WindowPosition x="620"  y="20"  width="392"  height="584"  displayed="1"  panelState="---" />
                   </GraphEnvironment>
                 </Graph>
                 <Gate gating:id="ID2053702678"  gating:parent_id="ID1587099133" >
                   <gating:RectangleGate eventsInside="1"  annoOffsetX="0"  annoOffsetY="0"  tint="#000000"  isTinted="0"  lineWeight="Normal"  userDefined="1"  percentX="0"  percentY="0" >
                     <gating:dimension gating:min="1557.538854943004" >
                       <data-type:fcs-dimension data-type:name="Comp-FITC-A" />
                     </gating:dimension>
                     <gating:dimension gating:min="1062.4159842117879" >
                       <data-type:fcs-dimension data-type:name="Comp-PE-A" />
                     </gating:dimension>
                   </gating:RectangleGate>
                 </Gate>
               </Population>
               <Population name="Q3: Annexin-V-+ , PI--"  annotation=""  owningGroup="All Samples"  expanded="1"  sortPriority="10"  count="173" >
                 <Graph smoothing="0"  backColor="#ffffff"  foreColor="#000000"  heatMapStatParameter="Comp-FITC-A"  type="Pseudocolor"  fast="1" >
                   <Axis dimension="x"  name="Comp-FITC-A"  label=""  auto="auto" />
                   <Axis dimension="y"  name="Comp-PE-A"  label=""  auto="auto" />
                   <GraphSettings level="5%"  smoothingHighResolution="1"  contourHighResolution="1"  histogramSmoothingCount="0"  graphResolution="256"  showOutliers="0"  drawLargeDots="0"  dotsToDraw="8000"  tint="le.chartfill.tinted.40"  lineWeight="le.lineweight.normal"  lineStyle="le.linestyle.solid" />
                   <GraphEnvironment showGrid="0"  showAxes="tnlTNL"  showGates="1"  showFreqOnPlots="1"  showGateNameOnPlots="1"  showMedians="0"  showUncomped="0"  addEventParam="0"  lastYAxisName="" >
                     <TextTraits font="SansSerif"  size="11"  name="Labels"  style="plain"  color="#000000"  background="#00ffffff"  just="left" />
                     <TextTraits font="SansSerif"  size="11"  name="LayoutGates"  style="plain"  color="#000000"  background="#00ffffff"  just="left" />
                     <TextTraits font="SansSerif"  size="9"  name="Numbers"  style="plain"  color="#000000"  background="#00ffffff"  just="left" />
                     <TextTraits font="SansSerif"  size="9"  name="Legend"  style="plain"  color="#000000"  background="#00ffffff"  just="left" />
                     <WindowPosition x="620"  y="20"  width="392"  height="584"  displayed="1"  panelState="---" />
                   </GraphEnvironment>
                 </Graph>
                 <Gate gating:id="ID650541098"  gating:parent_id="ID1587099133" >
                   <gating:RectangleGate eventsInside="1"  annoOffsetX="0"  annoOffsetY="0"  tint="#000000"  isTinted="0"  lineWeight="Normal"  userDefined="1"  percentX="0"  percentY="0" >
                     <gating:dimension gating:min="1557.538854943004" >
                       <data-type:fcs-dimension data-type:name="Comp-FITC-A" />
                     </gating:dimension>
                     <gating:dimension gating:max="1062.4159842117879" >
                       <data-type:fcs-dimension data-type:name="Comp-PE-A" />
                     </gating:dimension>
                   </gating:RectangleGate>
                 </Gate>
               </Population>
               <Population name="Q4: Annexin-V-- , PI--"  annotation=""  owningGroup="All Samples"  expanded="1"  sortPriority="10"  count="8003" >
                 <Graph smoothing="0"  backColor="#ffffff"  foreColor="#000000"  heatMapStatParameter="Comp-FITC-A"  type="Pseudocolor"  fast="1" >
                   <Axis dimension="x"  name="Comp-FITC-A"  label=""  auto="auto" />
                   <Axis dimension="y"  name="Comp-PE-A"  label=""  auto="auto" />
                   <GraphSettings level="5%"  smoothingHighResolution="1"  contourHighResolution="1"  histogramSmoothingCount="0"  graphResolution="256"  showOutliers="0"  drawLargeDots="0"  dotsToDraw="8000"  tint="le.chartfill.tinted.40"  lineWeight="le.lineweight.normal"  lineStyle="le.linestyle.solid" />
                   <GraphEnvironment showGrid="0"  showAxes="tnlTNL"  showGates="1"  showFreqOnPlots="1"  showGateNameOnPlots="1"  showMedians="0"  showUncomped="0"  addEventParam="0"  lastYAxisName="" >
                     <TextTraits font="SansSerif"  size="11"  name="Labels"  style="plain"  color="#000000"  background="#00ffffff"  just="left" />
                     <TextTraits font="SansSerif"  size="11"  name="LayoutGates"  style="plain"  color="#000000"  background="#00ffffff"  just="left" />
                     <TextTraits font="SansSerif"  size="9"  name="Numbers"  style="plain"  color="#000000"  background="#00ffffff"  just="left" />
                     <TextTraits font="SansSerif"  size="9"  name="Legend"  style="plain"  color="#000000"  background="#00ffffff"  just="left" />
                     <WindowPosition x="620"  y="20"  width="392"  height="584"  displayed="1"  panelState="---" />
                   </GraphEnvironment>
                 </Graph>
                 <Gate gating:id="ID883042695"  gating:parent_id="ID1587099133" >
                   <gating:RectangleGate eventsInside="1"  annoOffsetX="0"  annoOffsetY="0"  tint="#000000"  isTinted="0"  lineWeight="Normal"  userDefined="1"  percentX="0"  percentY="0" >
                     <gating:dimension gating:max="1557.538854943004" >
                       <data-type:fcs-dimension data-type:name="Comp-FITC-A" />
                     </gating:dimension>
                     <gating:dimension gating:max="1062.4159842117879" >
                       <data-type:fcs-dimension data-type:name="Comp-PE-A" />
                     </gating:dimension>
                   </gating:RectangleGate>
                 </Gate>
               </Population>
             </Subpopulations>
           </Population>
         </Subpopulations>
       </SampleNode>
     </Sample>
     <Sample>
       <DataSet uri="file:/C:/Users/Zheng/Desktop/WANGMIN/Experiment_133/20250718_Tube_004_004.fcs"  sampleID="14" />
       <transforms:spilloverMatrix spectral="0"  prefix="Comp-"  name="Acquisition-defined"  editable="0"  color="#c0c0c0"  version="FlowJo-10.8.1"  status="FINALIZED"  transforms:id="ea4f79c0-d8d3-44c8-bce5-fb02f43a5f71"  suffix="" >
         <data-type:parameters>
           <data-type:parameter data-type:name="FITC-A"  userProvidedCompInfix="Comp-FITC-A" />
           <data-type:parameter data-type:name="PE-A"  userProvidedCompInfix="Comp-PE-A" />
           <data-type:parameter data-type:name="PerCP-Cy5-5-A"  userProvidedCompInfix="Comp-PerCP-Cy5-5-A" />
           <data-type:parameter data-type:name="PE-Cy7-A"  userProvidedCompInfix="Comp-PE-Cy7-A" />
           <data-type:parameter data-type:name="APC-A"  userProvidedCompInfix="Comp-APC-A" />
           <data-type:parameter data-type:name="APC-Alexa 700-A"  userProvidedCompInfix="Comp-APC-Alexa 700-A" />
           <data-type:parameter data-type:name="APC-Cy7-A"  userProvidedCompInfix="Comp-APC-Cy7-A" />
           <data-type:parameter data-type:name="BV421-A"  userProvidedCompInfix="Comp-BV421-A" />
           <data-type:parameter data-type:name="BV510-A"  userProvidedCompInfix="Comp-BV510-A" />
           <data-type:parameter data-type:name="BV605-A"  userProvidedCompInfix="Comp-BV605-A" />
         </data-type:parameters>
         <transforms:spillover data-type:parameter="FITC-A"  userProvidedCompInfix="Comp-FITC-A" >
           <transforms:coefficient data-type:parameter="FITC-A"  transforms:value="1" />
           <transforms:coefficient data-type:parameter="PE-A"  transforms:value="0.9210000038" />
           <transforms:coefficient data-type:parameter="PerCP-Cy5-5-A"  transforms:value="0" />
           <transforms:coefficient data-type:parameter="PE-Cy7-A"  transforms:value="0" />
           <transforms:coefficient data-type:parameter="APC-A"  transforms:value="0" />
           <transforms:coefficient data-type:parameter="APC-Alexa 700-A"  transforms:value="0" />
           <transforms:coefficient data-type:parameter="APC-Cy7-A"  transforms:value="0" />
           <transforms:coefficient data-type:parameter="BV421-A"  transforms:value="0" />
           <transforms:coefficient data-type:parameter="BV510-A"  transforms:value="0" />
           <transforms:coefficient data-type:parameter="BV605-A"  transforms:value="0" />
         </transforms:spillover>
         <transforms:spillover data-type:parameter="PE-A"  userProvidedCompInfix="Comp-PE-A" >
           <transforms:coefficient data-type:parameter="FITC-A"  transforms:value="0" />
           <transforms:coefficient data-type:parameter="PE-A"  transforms:value="1" />
           <transforms:coefficient data-type:parameter="PerCP-Cy5-5-A"  transforms:value="0" />
           <transforms:coefficient data-type:parameter="PE-Cy7-A"  transforms:value="0" />
           <transforms:coefficient data-type:parameter="APC-A"  transforms:value="0" />
           <transforms:coefficient data-type:parameter="APC-Alexa 700-A"  transforms:value="0" />
           <transforms:coefficient data-type:parameter="APC-Cy7-A"  transforms:value="0" />
           <transforms:coefficient data-type:parameter="BV421-A"  transforms:value="0" />
           <transforms:coefficient data-type:parameter="BV510-A"  transforms:value="0" />
           <transforms:coefficient data-type:parameter="BV605-A"  transforms:value="0" />
         </transforms:spillover>
         <transforms:spillover data-type:parameter="PerCP-Cy5-5-A"  userProvidedCompInfix="Comp-PerCP-Cy5-5-A" >
           <transforms:coefficient data-type:parameter="FITC-A"  transforms:value="0" />
           <transforms:coefficient data-type:parameter="PE-A"  transforms:value="0" />
           <transforms:coefficient data-type:parameter="PerCP-Cy5-5-A"  transforms:value="1" />
           <transforms:coefficient data-type:parameter="PE-Cy7-A"  transforms:value="0" />
           <transforms:coefficient data-type:parameter="APC-A"  transforms:value="0" />
           <transforms:coefficient data-type:parameter="APC-Alexa 700-A"  transforms:value="0" />
           <transforms:coefficient data-type:parameter="APC-Cy7-A"  transforms:value="0" />
           <transforms:coefficient data-type:parameter="BV421-A"  transforms:value="0" />
           <transforms:coefficient data-type:parameter="BV510-A"  transforms:value="0" />
           <transforms:coefficient data-type:parameter="BV605-A"  transforms:value="0" />
         </transforms:spillover>
         <transforms:spillover data-type:parameter="PE-Cy7-A"  userProvidedCompInfix="Comp-PE-Cy7-A" >
           <transforms:coefficient data-type:parameter="FITC-A"  transforms:value="0" />
           <transforms:coefficient data-type:parameter="PE-A"  transforms:value="0" />
           <transforms:coefficient data-type:parameter="PerCP-Cy5-5-A"  transforms:value="0" />
           <transforms:coefficient data-type:parameter="PE-Cy7-A"  transforms:value="1" />
           <transforms:coefficient data-type:parameter="APC-A"  transforms:value="0" />
           <transforms:coefficient data-type:parameter="APC-Alexa 700-A"  transforms:value="0" />
           <transforms:coefficient data-type:parameter="APC-Cy7-A"  transforms:value="0" />
           <transforms:coefficient data-type:parameter="BV421-A"  transforms:value="0" />
           <transforms:coefficient data-type:parameter="BV510-A"  transforms:value="0" />
           <transforms:coefficient data-type:parameter="BV605-A"  transforms:value="0" />
         </transforms:spillover>
         <transforms:spillover data-type:parameter="APC-A"  userProvidedCompInfix="Comp-APC-A" >
           <transforms:coefficient data-type:parameter="FITC-A"  transforms:value="0" />
           <transforms:coefficient data-type:parameter="PE-A"  transforms:value="0" />
           <transforms:coefficient data-type:parameter="PerCP-Cy5-5-A"  transforms:value="0" />
           <transforms:coefficient data-type:parameter="PE-Cy7-A"  transforms:value="0" />
           <transforms:coefficient data-type:parameter="APC-A"  transforms:value="1" />
           <transforms:coefficient data-type:parameter="APC-Alexa 700-A"  transforms:value="0" />
           <transforms:coefficient data-type:parameter="APC-Cy7-A"  transforms:value="0" />
           <transforms:coefficient data-type:parameter="BV421-A"  transforms:value="0" />
           <transforms:coefficient data-type:parameter="BV510-A"  transforms:value="0" />
           <transforms:coefficient data-type:parameter="BV605-A"  transforms:value="0" />
         </transforms:spillover>
         <transforms:spillover data-type:parameter="APC-Alexa 700-A"  userProvidedCompInfix="Comp-APC-Alexa 700-A" >
           <transforms:coefficient data-type:parameter="FITC-A"  transforms:value="0" />
           <transforms:coefficient data-type:parameter="PE-A"  transforms:value="0" />
           <transforms:coefficient data-type:parameter="PerCP-Cy5-5-A"  transforms:value="0" />
           <transforms:coefficient data-type:parameter="PE-Cy7-A"  transforms:value="0" />
           <transforms:coefficient data-type:parameter="APC-A"  transforms:value="0" />
           <transforms:coefficient data-type:parameter="APC-Alexa 700-A"  transforms:value="1" />
           <transforms:coefficient data-type:parameter="APC-Cy7-A"  transforms:value="0" />
           <transforms:coefficient data-type:parameter="BV421-A"  transforms:value="0" />
           <transforms:coefficient data-type:parameter="BV510-A"  transforms:value="0" />
           <transforms:coefficient data-type:parameter="BV605-A"  transforms:value="0" />
         </transforms:spillover>
         <transforms:spillover data-type:parameter="APC-Cy7-A"  userProvidedCompInfix="Comp-APC-Cy7-A" >
           <transforms:coefficient data-type:parameter="FITC-A"  transforms:value="0" />
           <transforms:coefficient data-type:parameter="PE-A"  transforms:value="0" />
           <transforms:coefficient data-type:parameter="PerCP-Cy5-5-A"  transforms:value="0" />
           <transforms:coefficient data-type:parameter="PE-Cy7-A"  transforms:value="0" />
           <transforms:coefficient data-type:parameter="APC-A"  transforms:value="0" />
           <transforms:coefficient data-type:parameter="APC-Alexa 700-A"  transforms:value="0" />
           <transforms:coefficient data-type:parameter="APC-Cy7-A"  transforms:value="1" />
           <transforms:coefficient data-type:parameter="BV421-A"  transforms:value="0" />
           <transforms:coefficient data-type:parameter="BV510-A"  transforms:value="0" />
           <transforms:coefficient data-type:parameter="BV605-A"  transforms:value="0" />
         </transforms:spillover>
         <transforms:spillover data-type:parameter="BV421-A"  userProvidedCompInfix="Comp-BV421-A" >
           <transforms:coefficient data-type:parameter="FITC-A"  transforms:value="0" />
           <transforms:coefficient data-type:parameter="PE-A"  transforms:value="0" />
           <transforms:coefficient data-type:parameter="PerCP-Cy5-5-A"  transforms:value="0" />
           <transforms:coefficient data-type:parameter="PE-Cy7-A"  transforms:value="0" />
           <transforms:coefficient data-type:parameter="APC-A"  transforms:value="0" />
           <transforms:coefficient data-type:parameter="APC-Alexa 700-A"  transforms:value="0" />
           <transforms:coefficient data-type:parameter="APC-Cy7-A"  transforms:value="0" />
           <transforms:coefficient data-type:parameter="BV421-A"  transforms:value="1" />
           <transforms:coefficient data-type:parameter="BV510-A"  transforms:value="0" />
           <transforms:coefficient data-type:parameter="BV605-A"  transforms:value="0" />
         </transforms:spillover>
         <transforms:spillover data-type:parameter="BV510-A"  userProvidedCompInfix="Comp-BV510-A" >
           <transforms:coefficient data-type:parameter="FITC-A"  transforms:value="0" />
           <transforms:coefficient data-type:parameter="PE-A"  transforms:value="0" />
           <transforms:coefficient data-type:parameter="PerCP-Cy5-5-A"  transforms:value="0" />
           <transforms:coefficient data-type:parameter="PE-Cy7-A"  transforms:value="0" />
           <transforms:coefficient data-type:parameter="APC-A"  transforms:value="0" />
           <transforms:coefficient data-type:parameter="APC-Alexa 700-A"  transforms:value="0" />
           <transforms:coefficient data-type:parameter="APC-Cy7-A"  transforms:value="0" />
           <transforms:coefficient data-type:parameter="BV421-A"  transforms:value="0" />
           <transforms:coefficient data-type:parameter="BV510-A"  transforms:value="1" />
           <transforms:coefficient data-type:parameter="BV605-A"  transforms:value="0" />
         </transforms:spillover>
         <transforms:spillover data-type:parameter="BV605-A"  userProvidedCompInfix="Comp-BV605-A" >
           <transforms:coefficient data-type:parameter="FITC-A"  transforms:value="0" />
           <transforms:coefficient data-type:parameter="PE-A"  transforms:value="0" />
           <transforms:coefficient data-type:parameter="PerCP-Cy5-5-A"  transforms:value="0" />
           <transforms:coefficient data-type:parameter="PE-Cy7-A"  transforms:value="0" />
           <transforms:coefficient data-type:parameter="APC-A"  transforms:value="0" />
           <transforms:coefficient data-type:parameter="APC-Alexa 700-A"  transforms:value="0" />
           <transforms:coefficient data-type:parameter="APC-Cy7-A"  transforms:value="0" />
           <transforms:coefficient data-type:parameter="BV421-A"  transforms:value="0" />
           <transforms:coefficient data-type:parameter="BV510-A"  transforms:value="0" />
           <transforms:coefficient data-type:parameter="BV605-A"  transforms:value="1" />
         </transforms:spillover>
       </transforms:spilloverMatrix>
       <Transformations>
         <transforms:linear transforms:minRange="0"  transforms:maxRange="262144"  gain="1" >
           <data-type:parameter data-type:name="FSC-A" />
         </transforms:linear>
         <transforms:linear transforms:minRange="0"  transforms:maxRange="262144"  gain="1" >
           <data-type:parameter data-type:name="SSC-A" />
         </transforms:linear>
         <transforms:biex transforms:length="256"  transforms:maxRange="26214.4"  transforms:neg="0"  transforms:width="-10"  transforms:pos="3.418539922" >
           <data-type:parameter data-type:name="FITC-A" />
         </transforms:biex>
         <transforms:biex transforms:length="256"  transforms:maxRange="26214.4"  transforms:neg="0"  transforms:width="-6.3095734448"  transforms:pos="3.418539922" >
           <data-type:parameter data-type:name="PE-A" />
         </transforms:biex>
         <transforms:biex transforms:length="256"  transforms:maxRange="262144"  transforms:neg="0"  transforms:width="-100"  transforms:pos="4.418539922" >
           <data-type:parameter data-type:name="PerCP-Cy5-5-A" />
         </transforms:biex>
         <transforms:biex transforms:length="256"  transforms:maxRange="262144"  transforms:neg="0"  transforms:width="-100"  transforms:pos="4.418539922" >
           <data-type:parameter data-type:name="PE-Cy7-A" />
         </transforms:biex>
         <transforms:biex transforms:length="256"  transforms:maxRange="262144"  transforms:neg="0"  transforms:width="-100"  transforms:pos="4.418539922" >
           <data-type:parameter data-type:name="APC-A" />
         </transforms:biex>
         <transforms:biex transforms:length="256"  transforms:maxRange="262144"  transforms:neg="0"  transforms:width="-100"  transforms:pos="4.418539922" >
           <data-type:parameter data-type:name="APC-Alexa 700-A" />
         </transforms:biex>
         <transforms:biex transforms:length="256"  transforms:maxRange="262144"  transforms:neg="0"  transforms:width="-100"  transforms:pos="4.418539922" >
           <data-type:parameter data-type:name="APC-Cy7-A" />
         </transforms:biex>
         <transforms:biex transforms:length="256"  transforms:maxRange="262144"  transforms:neg="0"  transforms:width="-100"  transforms:pos="4.418539922" >
           <data-type:parameter data-type:name="BV421-A" />
         </transforms:biex>
         <transforms:biex transforms:length="256"  transforms:maxRange="262144"  transforms:neg="0"  transforms:width="-100"  transforms:pos="4.418539922" >
           <data-type:parameter data-type:name="BV510-A" />
         </transforms:biex>
         <transforms:biex transforms:length="256"  transforms:maxRange="262144"  transforms:neg="0"  transforms:width="-100"  transforms:pos="4.418539922" >
           <data-type:parameter data-type:name="BV605-A" />
         </transforms:biex>
         <transforms:linear transforms:minRange="0.6692307692"  transforms:maxRange="9"  gain="0.0128205128" >
           <data-type:parameter data-type:name="Time" />
         </transforms:linear>
         <transforms:biex transforms:length="256"  transforms:maxRange="26214.4"  transforms:neg="0"  transforms:width="-10"  transforms:pos="3.418539922" >
           <data-type:parameter data-type:name="Comp-FITC-A" />
         </transforms:biex>
         <transforms:biex transforms:length="256"  transforms:maxRange="26214.4"  transforms:neg="0"  transforms:width="-6.3095734448"  transforms:pos="3.418539922" >
           <data-type:parameter data-type:name="Comp-PE-A" />
         </transforms:biex>
         <transforms:biex transforms:length="256"  transforms:maxRange="262144"  transforms:neg="0"  transforms:width="-100"  transforms:pos="4.418539922" >
           <data-type:parameter data-type:name="Comp-PerCP-Cy5-5-A" />
         </transforms:biex>
         <transforms:biex transforms:length="256"  transforms:maxRange="262144"  transforms:neg="0"  transforms:width="-100"  transforms:pos="4.418539922" >
           <data-type:parameter data-type:name="Comp-PE-Cy7-A" />
         </transforms:biex>
         <transforms:biex transforms:length="256"  transforms:maxRange="262144"  transforms:neg="0"  transforms:width="-100"  transforms:pos="4.418539922" >
           <data-type:parameter data-type:name="Comp-APC-A" />
         </transforms:biex>
         <transforms:biex transforms:length="256"  transforms:maxRange="262144"  transforms:neg="0"  transforms:width="-100"  transforms:pos="4.418539922" >
           <data-type:parameter data-type:name="Comp-APC-Alexa 700-A" />
         </transforms:biex>
         <transforms:biex transforms:length="256"  transforms:maxRange="262144"  transforms:neg="0"  transforms:width="-100"  transforms:pos="4.418539922" >
           <data-type:parameter data-type:name="Comp-APC-Cy7-A" />
         </transforms:biex>
         <transforms:biex transforms:length="256"  transforms:maxRange="262144"  transforms:neg="0"  transforms:width="-100"  transforms:pos="4.418539922" >
           <data-type:parameter data-type:name="Comp-BV421-A" />
         </transforms:biex>
         <transforms:biex transforms:length="256"  transforms:maxRange="262144"  transforms:neg="0"  transforms:width="-100"  transforms:pos="4.418539922" >
           <data-type:parameter data-type:name="Comp-BV510-A" />
         </transforms:biex>
         <transforms:biex transforms:length="256"  transforms:maxRange="262144"  transforms:neg="0"  transforms:width="-100"  transforms:pos="4.418539922" >
           <data-type:parameter data-type:name="Comp-BV605-A" />
         </transforms:biex>
       </Transformations>
       <Keywords>
         <Keyword name="FJ_FCS_VERSION"  value="3.1" />
         <Keyword name="$BEGINANALYSIS"  value="0" />
         <Keyword name="$ENDANALYSIS"  value="0" />
         <Keyword name="$BEGINSTEXT"  value="0" />
         <Keyword name="$ENDSTEXT"  value="0" />
         <Keyword name="$BEGINDATA"  value="2955" />
         <Keyword name="$ENDDATA"  value="664446             " />
         <Keyword name="$FIL"  value="20250718_Tube_004_004.fcs" />
         <Keyword name="$SYS"  value="Windows 7 6.1" />
         <Keyword name="$TOT"  value="12721              " />
         <Keyword name="$PAR"  value="13" />
         <Keyword name="$MODE"  value="L" />
         <Keyword name="$BYTEORD"  value="4,3,2,1" />
         <Keyword name="$DATATYPE"  value="F" />
         <Keyword name="$NEXTDATA"  value="0" />
         <Keyword name="CREATOR"  value="BD FACSDiva Software Version 8.0.2" />
         <Keyword name="TUBE NAME"  value="Tube_004" />
         <Keyword name="$SRC"  value="20250718" />
         <Keyword name="EXPERIMENT NAME"  value="Experiment_133" />
         <Keyword name="GUID"  value="e5ccb45e-911f-40e9-b999-c1d579a0ebd2" />
         <Keyword name="$DATE"  value="18-JUL-2025" />
         <Keyword name="$BTIM"  value="12:04:06" />
         <Keyword name="$ETIM"  value="12:04:15" />
         <Keyword name="$CYT"  value="FACSCanto" />
         <Keyword name="SETTINGS"  value="Cytometer" />
         <Keyword name="CYTNUM"  value="1" />
         <Keyword name="WINDOW EXTENSION"  value="3.00" />
         <Keyword name="EXPORT USER NAME"  value="Administrator" />
         <Keyword name="EXPORT TIME"  value="18-JUL-2025-12:08:47" />
         <Keyword name="$OP"  value="Administrator" />
         <Keyword name="FSC ASF"  value="1.12" />
         <Keyword name="AUTOBS"  value="TRUE" />
         <Keyword name="$INST"  value=" " />
         <Keyword name="LASER1NAME"  value="Blue" />
         <Keyword name="LASER1DELAY"  value="0.00" />
         <Keyword name="LASER1ASF"  value="1.84" />
         <Keyword name="LASER2NAME"  value="Red" />
         <Keyword name="LASER2DELAY"  value="27.61" />
         <Keyword name="LASER2ASF"  value="1.47" />
         <Keyword name="LASER3NAME"  value="Violet" />
         <Keyword name="LASER3DELAY"  value="-30.35" />
         <Keyword name="LASER3ASF"  value="1.43" />
         <Keyword name="$TIMESTEP"  value="0.01" />
         <Keyword name="SPILL"  value="10,FITC-A,PE-A,PerCP-Cy5-5-A,PE-Cy7-A,APC-A,APC-Alexa 700-A,APC-Cy7-A,BV421-A,BV510-A,BV605-A,1,0.9209999999999999,0,0,0,0,0,0,0,0,0,1,0,0,0,0,0,0,0,0,0,0,1,0,0,0,0,0,0,0,0,0,0,1,0,0,0,0,0,0,0,0,0,0,1,0,0,0,0,0,0,0,0,0,0,1,0,0,0,0,0,0,0,0,0,0,1,0,0,0,0,0,0,0,0,0,0,1,0,0,0,0,0,0,0,0,0,0,1,0,0,0,0,0,0,0,0,0,0,1" />
         <Keyword name="APPLY COMPENSATION"  value="TRUE" />
         <Keyword name="THRESHOLD"  value="FSC,5000" />
         <Keyword name="$P1N"  value="FSC-A" />
         <Keyword name="$P1R"  value="262144" />
         <Keyword name="$P1B"  value="32" />
         <Keyword name="$P1E"  value="0,0" />
         <Keyword name="$P1V"  value="225" />
         <Keyword name="$P1G"  value="1.0" />
         <Keyword name="P1DISPLAY"  value="LIN" />
         <Keyword name="P1BS"  value="0" />
         <Keyword name="P1MS"  value="0" />
         <Keyword name="$P2N"  value="SSC-A" />
         <Keyword name="$P2R"  value="262144" />
         <Keyword name="$P2B"  value="32" />
         <Keyword name="$P2E"  value="0,0" />
         <Keyword name="$P2V"  value="351" />
         <Keyword name="$P2G"  value="1.0" />
         <Keyword name="P2DISPLAY"  value="LIN" />
         <Keyword name="P2BS"  value="0" />
         <Keyword name="P2MS"  value="0" />
         <Keyword name="$P3N"  value="FITC-A" />
         <Keyword name="$P3S"  value="Annexin-V-" />
         <Keyword name="$P3R"  value="262144" />
         <Keyword name="$P3B"  value="32" />
         <Keyword name="$P3E"  value="0,0" />
         <Keyword name="$P3V"  value="341" />
         <Keyword name="$P3G"  value="1.0" />
         <Keyword name="P3DISPLAY"  value="LOG" />
         <Keyword name="P3BS"  value="102" />
         <Keyword name="P3MS"  value="0" />
         <Keyword name="$P4N"  value="PE-A" />
         <Keyword name="$P4S"  value="PI-" />
         <Keyword name="$P4R"  value="262144" />
         <Keyword name="$P4B"  value="32" />
         <Keyword name="$P4E"  value="0,0" />
         <Keyword name="$P4V"  value="434" />
         <Keyword name="$P4G"  value="1.0" />
         <Keyword name="P4DISPLAY"  value="LOG" />
         <Keyword name="P4BS"  value="92" />
         <Keyword name="P4MS"  value="0" />
         <Keyword name="$P5N"  value="PerCP-Cy5-5-A" />
         <Keyword name="$P5R"  value="262144" />
         <Keyword name="$P5B"  value="32" />
         <Keyword name="$P5E"  value="0,0" />
         <Keyword name="$P5V"  value="664" />
         <Keyword name="$P5G"  value="1.0" />
         <Keyword name="P5DISPLAY"  value="LIN" />
         <Keyword name="P5BS"  value="160" />
         <Keyword name="P5MS"  value="0" />
         <Keyword name="$P6N"  value="PE-Cy7-A" />
         <Keyword name="$P6R"  value="262144" />
         <Keyword name="$P6B"  value="32" />
         <Keyword name="$P6E"  value="0,0" />
         <Keyword name="$P6V"  value="744" />
         <Keyword name="$P6G"  value="1.0" />
         <Keyword name="P6DISPLAY"  value="LOG" />
         <Keyword name="P6BS"  value="158" />
         <Keyword name="P6MS"  value="0" />
         <Keyword name="$P7N"  value="APC-A" />
         <Keyword name="$P7R"  value="262144" />
         <Keyword name="$P7B"  value="32" />
         <Keyword name="$P7E"  value="0,0" />
         <Keyword name="$P7V"  value="662" />
         <Keyword name="$P7G"  value="1.0" />
         <Keyword name="P7DISPLAY"  value="LOG" />
         <Keyword name="P7BS"  value="133" />
         <Keyword name="P7MS"  value="0" />
         <Keyword name="$P8N"  value="APC-Alexa 700-A" />
         <Keyword name="$P8R"  value="262144" />
         <Keyword name="$P8B"  value="32" />
         <Keyword name="$P8E"  value="0,0" />
         <Keyword name="$P8V"  value="525" />
         <Keyword name="$P8G"  value="1.0" />
         <Keyword name="P8DISPLAY"  value="LOG" />
         <Keyword name="P8BS"  value="107" />
         <Keyword name="P8MS"  value="0" />
         <Keyword name="$P9N"  value="APC-Cy7-A" />
         <Keyword name="$P9R"  value="262144" />
         <Keyword name="$P9B"  value="32" />
         <Keyword name="$P9E"  value="0,0" />
         <Keyword name="$P9V"  value="589" />
         <Keyword name="$P9G"  value="1.0" />
         <Keyword name="P9DISPLAY"  value="LOG" />
         <Keyword name="P9BS"  value="147" />
         <Keyword name="P9MS"  value="0" />
         <Keyword name="$P10N"  value="BV421-A" />
         <Keyword name="$P10R"  value="262144" />
         <Keyword name="$P10B"  value="32" />
         <Keyword name="$P10E"  value="0,0" />
         <Keyword name="$P10V"  value="403" />
         <Keyword name="$P10G"  value="1.0" />
         <Keyword name="P10DISPLAY"  value="LOG" />
         <Keyword name="P10BS"  value="212" />
         <Keyword name="P10MS"  value="0" />
         <Keyword name="$P11N"  value="BV510-A" />
         <Keyword name="$P11R"  value="262144" />
         <Keyword name="$P11B"  value="32" />
         <Keyword name="$P11E"  value="0,0" />
         <Keyword name="$P11V"  value="660" />
         <Keyword name="$P11G"  value="1.0" />
         <Keyword name="P11DISPLAY"  value="LOG" />
         <Keyword name="P11BS"  value="192" />
         <Keyword name="P11MS"  value="0" />
         <Keyword name="$P12N"  value="BV605-A" />
         <Keyword name="$P12R"  value="262144" />
         <Keyword name="$P12B"  value="32" />
         <Keyword name="$P12E"  value="0,0" />
         <Keyword name="$P12V"  value="679" />
         <Keyword name="$P12G"  value="1.0" />
         <Keyword name="P12DISPLAY"  value="LOG" />
         <Keyword name="P12BS"  value="204" />
         <Keyword name="P12MS"  value="0" />
         <Keyword name="$P13N"  value="Time" />
         <Keyword name="$P13R"  value="262144" />
         <Keyword name="$P13B"  value="32" />
         <Keyword name="$P13E"  value="0,0" />
         <Keyword name="$P13G"  value="0.01" />
         <Keyword name="P13BS"  value="0" />
         <Keyword name="P13MS"  value="0" />
         <Keyword name="CST SETUP STATUS"  value="FAIL" />
         <Keyword name="CST BEADS LOT ID"  value="30381" />
         <Keyword name="CYTOMETER CONFIG NAME"  value="hc 3-laser, 10-color (4-3-3)" />
         <Keyword name="CYTOMETER CONFIG CREATE DATE"  value="2022-09-25T18:42:48-07:00" />
         <Keyword name="CST SETUP DATE"  value="2015-11-26T01:44:24-08:00" />
         <Keyword name="CST BASELINE DATE"  value="2022-09-26T18:47:02-07:00" />
         <Keyword name="CST BEADS EXPIRED"  value="False" />
         <Keyword name="CST PERFORMANCE EXPIRED"  value="2015-11-27T01:44:24-08:00" />
         <Keyword name="CST REGULATORY STATUS"  value="RUO Performance Check" />
         <Keyword name="$P1S"  value="" />
         <Keyword name="$P2S"  value="" />
         <Keyword name="$P5S"  value="" />
         <Keyword name="$P6S"  value="" />
         <Keyword name="$P7S"  value="" />
         <Keyword name="$P8S"  value="" />
         <Keyword name="$P9S"  value="" />
         <Keyword name="$P10S"  value="" />
         <Keyword name="$P11S"  value="" />
         <Keyword name="$P12S"  value="" />
         <Keyword name="$P13S"  value="" />
         <Keyword name="$P14N"  value="Comp-FITC-A" />
         <Keyword name="$P14S"  value="Annexin-V-" />
         <Keyword name="$P14R"  value="26214" />
         <Keyword name="$P15N"  value="Comp-PE-A" />
         <Keyword name="$P15S"  value="PI-" />
         <Keyword name="$P15R"  value="26214" />
         <Keyword name="$P16N"  value="Comp-PerCP-Cy5-5-A" />
         <Keyword name="$P16S"  value="" />
         <Keyword name="$P16R"  value="262144" />
         <Keyword name="$P17N"  value="Comp-PE-Cy7-A" />
         <Keyword name="$P17S"  value="" />
         <Keyword name="$P17R"  value="262144" />
         <Keyword name="$P18N"  value="Comp-APC-A" />
         <Keyword name="$P18S"  value="" />
         <Keyword name="$P18R"  value="262144" />
         <Keyword name="$P19N"  value="Comp-APC-Alexa 700-A" />
         <Keyword name="$P19S"  value="" />
         <Keyword name="$P19R"  value="262144" />
         <Keyword name="$P20N"  value="Comp-APC-Cy7-A" />
         <Keyword name="$P20S"  value="" />
         <Keyword name="$P20R"  value="262144" />
         <Keyword name="$P21N"  value="Comp-BV421-A" />
         <Keyword name="$P21S"  value="" />
         <Keyword name="$P21R"  value="262144" />
         <Keyword name="$P22N"  value="Comp-BV510-A" />
         <Keyword name="$P22S"  value="" />
         <Keyword name="$P22R"  value="262144" />
         <Keyword name="$P23N"  value="Comp-BV605-A" />
         <Keyword name="$P23S"  value="" />
         <Keyword name="$P23R"  value="262144" />
       </Keywords>
       <SampleNode name="20250718_Tube_004_004.fcs"  annotation=""  owningGroup=""  expanded="1"  sortPriority="10"  count="12721"  sampleID="14" >
         <Graph smoothing="0"  backColor="#ffffff"  foreColor="#000000"  heatMapStatParameter="Comp-FITC-A"  type="Pseudocolor"  fast="1" >
           <Axis dimension="x"  name="FSC-A"  label=""  auto="auto" />
           <Axis dimension="y"  name="SSC-A"  label=""  auto="auto" />
           <GraphSettings level="5%"  smoothingHighResolution="1"  contourHighResolution="1"  histogramSmoothingCount="0"  graphResolution="256"  showOutliers="0"  drawLargeDots="0"  dotsToDraw="8000"  tint="le.chartfill.tinted.40"  lineWeight="le.lineweight.normal"  lineStyle="le.linestyle.solid" />
           <GraphEnvironment showGrid="0"  showAxes="tnlTNL"  showGates="1"  showFreqOnPlots="1"  showGateNameOnPlots="1"  showMedians="0"  showUncomped="0"  addEventParam="0"  lastYAxisName="" >
             <TextTraits font="SansSerif"  size="11"  name="Labels"  style="plain"  color="#000000"  background="#00ffffff"  just="left" />
             <TextTraits font="SansSerif"  size="11"  name="LayoutGates"  style="plain"  color="#000000"  background="#00ffffff"  just="left" />
             <TextTraits font="SansSerif"  size="9"  name="Numbers"  style="plain"  color="#000000"  background="#00ffffff"  just="left" />
             <TextTraits font="SansSerif"  size="9"  name="Legend"  style="plain"  color="#000000"  background="#00ffffff"  just="left" />
             <WindowPosition x="834"  y="82"  width="392"  height="584"  displayed="0"  panelState="---" />
           </GraphEnvironment>
         </Graph>
         <Subpopulations>
           <Population name="Lymphocytes"  annotation=""  owningGroup="All Samples"  expanded="1"  sortPriority="10"  count="10052" >
             <Graph smoothing="0"  backColor="#ffffff"  foreColor="#000000"  heatMapStatParameter="Comp-FITC-A"  type="Pseudocolor"  fast="1" >
               <Axis dimension="x"  name="Comp-FITC-A"  label=""  auto="auto" />
               <Axis dimension="y"  name="Comp-PE-A"  label=""  auto="auto" />
               <GraphSettings level="5%"  smoothingHighResolution="1"  contourHighResolution="1"  histogramSmoothingCount="0"  graphResolution="256"  showOutliers="0"  drawLargeDots="0"  dotsToDraw="8000"  tint="le.chartfill.tinted.40"  lineWeight="le.lineweight.normal"  lineStyle="le.linestyle.solid" />
               <GraphEnvironment showGrid="0"  showAxes="tnlTNL"  showGates="1"  showFreqOnPlots="1"  showGateNameOnPlots="1"  showMedians="0"  showUncomped="0"  addEventParam="0"  lastYAxisName="" >
                 <TextTraits font="SansSerif"  size="11"  name="Labels"  style="plain"  color="#000000"  background="#00ffffff"  just="left" />
                 <TextTraits font="SansSerif"  size="11"  name="LayoutGates"  style="plain"  color="#000000"  background="#00ffffff"  just="left" />
                 <TextTraits font="SansSerif"  size="9"  name="Numbers"  style="plain"  color="#000000"  background="#00ffffff"  just="left" />
                 <TextTraits font="SansSerif"  size="9"  name="Legend"  style="plain"  color="#000000"  background="#00ffffff"  just="left" />
                 <WindowPosition x="172"  y="92"  width="392"  height="584"  displayed="0"  panelState="---" />
               </GraphEnvironment>
             </Graph>
             <Gate gating:id="ID1406003743" >
               <gating:PolygonGate eventsInside="1"  annoOffsetX="-78"  annoOffsetY="-82"  tint="#000000"  isTinted="0"  lineWeight="Normal"  userDefined="1"  quadId="-1"  gateResolution="256" >
                 <gating:dimension>
                   <data-type:fcs-dimension data-type:name="FSC-A" />
                 </gating:dimension>
                 <gating:dimension>
                   <data-type:fcs-dimension data-type:name="SSC-A" />
                 </gating:dimension>
                 <gating:vertex>
                   <gating:coordinate data-type:value="110318.9333333333" />
                   <gating:coordinate data-type:value="247512.7069767442" />
                 </gating:vertex>
                 <gating:vertex>
                   <gating:coordinate data-type:value="12014.9333333333" />
                   <gating:coordinate data-type:value="92664.8558139535" />
                 </gating:vertex>
                 <gating:vertex>
                   <gating:coordinate data-type:value="16384" />
                   <gating:coordinate data-type:value="23166.2139534884" />
                 </gating:vertex>
                 <gating:vertex>
                   <gating:coordinate data-type:value="64443.7333333333" />
                   <gating:coordinate data-type:value="12192.7441860465" />
                 </gating:vertex>
                 <gating:vertex>
                   <gating:coordinate data-type:value="214084.2666666667" />
                   <gating:coordinate data-type:value="35358.9581395349" />
                 </gating:vertex>
                 <gating:vertex>
                   <gating:coordinate data-type:value="247944.5333333333" />
                   <gating:coordinate data-type:value="146312.9302325581" />
                 </gating:vertex>
                 <gating:vertex>
                   <gating:coordinate data-type:value="217361.0666666667" />
                   <gating:coordinate data-type:value="234100.688372093" />
                 </gating:vertex>
               </gating:PolygonGate>
             </Gate>
             <Subpopulations>
               <Population name="Q1: Annexin-V-- , PI-+"  annotation=""  owningGroup="All Samples"  expanded="1"  sortPriority="10"  count="886" >
                 <Graph smoothing="0"  backColor="#ffffff"  foreColor="#000000"  heatMapStatParameter="Comp-FITC-A"  type="Pseudocolor"  fast="1" >
                   <Axis dimension="x"  name="Comp-FITC-A"  label=""  auto="auto" />
                   <Axis dimension="y"  name="Comp-PE-A"  label=""  auto="auto" />
                   <GraphSettings level="5%"  smoothingHighResolution="1"  contourHighResolution="1"  histogramSmoothingCount="0"  graphResolution="256"  showOutliers="0"  drawLargeDots="0"  dotsToDraw="8000"  tint="le.chartfill.tinted.40"  lineWeight="le.lineweight.normal"  lineStyle="le.linestyle.solid" />
                   <GraphEnvironment showGrid="0"  showAxes="tnlTNL"  showGates="1"  showFreqOnPlots="1"  showGateNameOnPlots="1"  showMedians="0"  showUncomped="0"  addEventParam="0"  lastYAxisName="" >
                     <TextTraits font="SansSerif"  size="11"  name="Labels"  style="plain"  color="#000000"  background="#00ffffff"  just="left" />
                     <TextTraits font="SansSerif"  size="11"  name="LayoutGates"  style="plain"  color="#000000"  background="#00ffffff"  just="left" />
                     <TextTraits font="SansSerif"  size="9"  name="Numbers"  style="plain"  color="#000000"  background="#00ffffff"  just="left" />
                     <TextTraits font="SansSerif"  size="9"  name="Legend"  style="plain"  color="#000000"  background="#00ffffff"  just="left" />
                     <WindowPosition x="620"  y="20"  width="392"  height="584"  displayed="1"  panelState="---" />
                   </GraphEnvironment>
                 </Graph>
                 <Gate gating:id="ID821298919"  gating:parent_id="ID1406003743" >
                   <gating:RectangleGate eventsInside="1"  annoOffsetX="0"  annoOffsetY="0"  tint="#000000"  isTinted="0"  lineWeight="Normal"  userDefined="1"  percentX="0"  percentY="0" >
                     <gating:dimension gating:max="1557.538854943004" >
                       <data-type:fcs-dimension data-type:name="Comp-FITC-A" />
                     </gating:dimension>
                     <gating:dimension gating:min="1062.4159842117879" >
                       <data-type:fcs-dimension data-type:name="Comp-PE-A" />
                     </gating:dimension>
                   </gating:RectangleGate>
                 </Gate>
               </Population>
               <Population name="Q2: Annexin-V-+ , PI-+"  annotation=""  owningGroup="All Samples"  expanded="1"  sortPriority="10"  count="517" >
                 <Graph smoothing="0"  backColor="#ffffff"  foreColor="#000000"  heatMapStatParameter="Comp-FITC-A"  type="Pseudocolor"  fast="1" >
                   <Axis dimension="x"  name="Comp-FITC-A"  label=""  auto="auto" />
                   <Axis dimension="y"  name="Comp-PE-A"  label=""  auto="auto" />
                   <GraphSettings level="5%"  smoothingHighResolution="1"  contourHighResolution="1"  histogramSmoothingCount="0"  graphResolution="256"  showOutliers="0"  drawLargeDots="0"  dotsToDraw="8000"  tint="le.chartfill.tinted.40"  lineWeight="le.lineweight.normal"  lineStyle="le.linestyle.solid" />
                   <GraphEnvironment showGrid="0"  showAxes="tnlTNL"  showGates="1"  showFreqOnPlots="1"  showGateNameOnPlots="1"  showMedians="0"  showUncomped="0"  addEventParam="0"  lastYAxisName="" >
                     <TextTraits font="SansSerif"  size="11"  name="Labels"  style="plain"  color="#000000"  background="#00ffffff"  just="left" />
                     <TextTraits font="SansSerif"  size="11"  name="LayoutGates"  style="plain"  color="#000000"  background="#00ffffff"  just="left" />
                     <TextTraits font="SansSerif"  size="9"  name="Numbers"  style="plain"  color="#000000"  background="#00ffffff"  just="left" />
                     <TextTraits font="SansSerif"  size="9"  name="Legend"  style="plain"  color="#000000"  background="#00ffffff"  just="left" />
                     <WindowPosition x="620"  y="20"  width="392"  height="584"  displayed="1"  panelState="---" />
                   </GraphEnvironment>
                 </Graph>
                 <Gate gating:id="ID1499992937"  gating:parent_id="ID1406003743" >
                   <gating:RectangleGate eventsInside="1"  annoOffsetX="0"  annoOffsetY="0"  tint="#000000"  isTinted="0"  lineWeight="Normal"  userDefined="1"  percentX="0"  percentY="0" >
                     <gating:dimension gating:min="1557.538854943004" >
                       <data-type:fcs-dimension data-type:name="Comp-FITC-A" />
                     </gating:dimension>
                     <gating:dimension gating:min="1062.4159842117879" >
                       <data-type:fcs-dimension data-type:name="Comp-PE-A" />
                     </gating:dimension>
                   </gating:RectangleGate>
                 </Gate>
               </Population>
               <Population name="Q3: Annexin-V-+ , PI--"  annotation=""  owningGroup="All Samples"  expanded="1"  sortPriority="10"  count="133" >
                 <Graph smoothing="0"  backColor="#ffffff"  foreColor="#000000"  heatMapStatParameter="Comp-FITC-A"  type="Pseudocolor"  fast="1" >
                   <Axis dimension="x"  name="Comp-FITC-A"  label=""  auto="auto" />
                   <Axis dimension="y"  name="Comp-PE-A"  label=""  auto="auto" />
                   <GraphSettings level="5%"  smoothingHighResolution="1"  contourHighResolution="1"  histogramSmoothingCount="0"  graphResolution="256"  showOutliers="0"  drawLargeDots="0"  dotsToDraw="8000"  tint="le.chartfill.tinted.40"  lineWeight="le.lineweight.normal"  lineStyle="le.linestyle.solid" />
                   <GraphEnvironment showGrid="0"  showAxes="tnlTNL"  showGates="1"  showFreqOnPlots="1"  showGateNameOnPlots="1"  showMedians="0"  showUncomped="0"  addEventParam="0"  lastYAxisName="" >
                     <TextTraits font="SansSerif"  size="11"  name="Labels"  style="plain"  color="#000000"  background="#00ffffff"  just="left" />
                     <TextTraits font="SansSerif"  size="11"  name="LayoutGates"  style="plain"  color="#000000"  background="#00ffffff"  just="left" />
                     <TextTraits font="SansSerif"  size="9"  name="Numbers"  style="plain"  color="#000000"  background="#00ffffff"  just="left" />
                     <TextTraits font="SansSerif"  size="9"  name="Legend"  style="plain"  color="#000000"  background="#00ffffff"  just="left" />
                     <WindowPosition x="620"  y="20"  width="392"  height="584"  displayed="1"  panelState="---" />
                   </GraphEnvironment>
                 </Graph>
                 <Gate gating:id="ID1214004766"  gating:parent_id="ID1406003743" >
                   <gating:RectangleGate eventsInside="1"  annoOffsetX="0"  annoOffsetY="0"  tint="#000000"  isTinted="0"  lineWeight="Normal"  userDefined="1"  percentX="0"  percentY="0" >
                     <gating:dimension gating:min="1557.538854943004" >
                       <data-type:fcs-dimension data-type:name="Comp-FITC-A" />
                     </gating:dimension>
                     <gating:dimension gating:max="1062.4159842117879" >
                       <data-type:fcs-dimension data-type:name="Comp-PE-A" />
                     </gating:dimension>
                   </gating:RectangleGate>
                 </Gate>
               </Population>
               <Population name="Q4: Annexin-V-- , PI--"  annotation=""  owningGroup="All Samples"  expanded="1"  sortPriority="10"  count="8516" >
                 <Graph smoothing="0"  backColor="#ffffff"  foreColor="#000000"  heatMapStatParameter="Comp-FITC-A"  type="Pseudocolor"  fast="1" >
                   <Axis dimension="x"  name="Comp-FITC-A"  label=""  auto="auto" />
                   <Axis dimension="y"  name="Comp-PE-A"  label=""  auto="auto" />
                   <GraphSettings level="5%"  smoothingHighResolution="1"  contourHighResolution="1"  histogramSmoothingCount="0"  graphResolution="256"  showOutliers="0"  drawLargeDots="0"  dotsToDraw="8000"  tint="le.chartfill.tinted.40"  lineWeight="le.lineweight.normal"  lineStyle="le.linestyle.solid" />
                   <GraphEnvironment showGrid="0"  showAxes="tnlTNL"  showGates="1"  showFreqOnPlots="1"  showGateNameOnPlots="1"  showMedians="0"  showUncomped="0"  addEventParam="0"  lastYAxisName="" >
                     <TextTraits font="SansSerif"  size="11"  name="Labels"  style="plain"  color="#000000"  background="#00ffffff"  just="left" />
                     <TextTraits font="SansSerif"  size="11"  name="LayoutGates"  style="plain"  color="#000000"  background="#00ffffff"  just="left" />
                     <TextTraits font="SansSerif"  size="9"  name="Numbers"  style="plain"  color="#000000"  background="#00ffffff"  just="left" />
                     <TextTraits font="SansSerif"  size="9"  name="Legend"  style="plain"  color="#000000"  background="#00ffffff"  just="left" />
                     <WindowPosition x="620"  y="20"  width="392"  height="584"  displayed="1"  panelState="---" />
                   </GraphEnvironment>
                 </Graph>
                 <Gate gating:id="ID1642657638"  gating:parent_id="ID1406003743" >
                   <gating:RectangleGate eventsInside="1"  annoOffsetX="0"  annoOffsetY="0"  tint="#000000"  isTinted="0"  lineWeight="Normal"  userDefined="1"  percentX="0"  percentY="0" >
                     <gating:dimension gating:max="1557.538854943004" >
                       <data-type:fcs-dimension data-type:name="Comp-FITC-A" />
                     </gating:dimension>
                     <gating:dimension gating:max="1062.4159842117879" >
                       <data-type:fcs-dimension data-type:name="Comp-PE-A" />
                     </gating:dimension>
                   </gating:RectangleGate>
                 </Gate>
               </Population>
             </Subpopulations>
           </Population>
         </Subpopulations>
       </SampleNode>
     </Sample>
     <Sample>
       <DataSet uri="file:/C:/Users/Zheng/Desktop/WANGMIN/Experiment_133/20250718_Tube_005_005.fcs"  sampleID="15" />
       <transforms:spilloverMatrix spectral="0"  prefix="Comp-"  name="Acquisition-defined"  editable="0"  color="#c0c0c0"  version="FlowJo-10.8.1"  status="FINALIZED"  transforms:id="ea4f79c0-d8d3-44c8-bce5-fb02f43a5f71"  suffix="" >
         <data-type:parameters>
           <data-type:parameter data-type:name="FITC-A"  userProvidedCompInfix="Comp-FITC-A" />
           <data-type:parameter data-type:name="PE-A"  userProvidedCompInfix="Comp-PE-A" />
           <data-type:parameter data-type:name="PerCP-Cy5-5-A"  userProvidedCompInfix="Comp-PerCP-Cy5-5-A" />
           <data-type:parameter data-type:name="PE-Cy7-A"  userProvidedCompInfix="Comp-PE-Cy7-A" />
           <data-type:parameter data-type:name="APC-A"  userProvidedCompInfix="Comp-APC-A" />
           <data-type:parameter data-type:name="APC-Alexa 700-A"  userProvidedCompInfix="Comp-APC-Alexa 700-A" />
           <data-type:parameter data-type:name="APC-Cy7-A"  userProvidedCompInfix="Comp-APC-Cy7-A" />
           <data-type:parameter data-type:name="BV421-A"  userProvidedCompInfix="Comp-BV421-A" />
           <data-type:parameter data-type:name="BV510-A"  userProvidedCompInfix="Comp-BV510-A" />
           <data-type:parameter data-type:name="BV605-A"  userProvidedCompInfix="Comp-BV605-A" />
         </data-type:parameters>
         <transforms:spillover data-type:parameter="FITC-A"  userProvidedCompInfix="Comp-FITC-A" >
           <transforms:coefficient data-type:parameter="FITC-A"  transforms:value="1" />
           <transforms:coefficient data-type:parameter="PE-A"  transforms:value="0.9210000038" />
           <transforms:coefficient data-type:parameter="PerCP-Cy5-5-A"  transforms:value="0" />
           <transforms:coefficient data-type:parameter="PE-Cy7-A"  transforms:value="0" />
           <transforms:coefficient data-type:parameter="APC-A"  transforms:value="0" />
           <transforms:coefficient data-type:parameter="APC-Alexa 700-A"  transforms:value="0" />
           <transforms:coefficient data-type:parameter="APC-Cy7-A"  transforms:value="0" />
           <transforms:coefficient data-type:parameter="BV421-A"  transforms:value="0" />
           <transforms:coefficient data-type:parameter="BV510-A"  transforms:value="0" />
           <transforms:coefficient data-type:parameter="BV605-A"  transforms:value="0" />
         </transforms:spillover>
         <transforms:spillover data-type:parameter="PE-A"  userProvidedCompInfix="Comp-PE-A" >
           <transforms:coefficient data-type:parameter="FITC-A"  transforms:value="0" />
           <transforms:coefficient data-type:parameter="PE-A"  transforms:value="1" />
           <transforms:coefficient data-type:parameter="PerCP-Cy5-5-A"  transforms:value="0" />
           <transforms:coefficient data-type:parameter="PE-Cy7-A"  transforms:value="0" />
           <transforms:coefficient data-type:parameter="APC-A"  transforms:value="0" />
           <transforms:coefficient data-type:parameter="APC-Alexa 700-A"  transforms:value="0" />
           <transforms:coefficient data-type:parameter="APC-Cy7-A"  transforms:value="0" />
           <transforms:coefficient data-type:parameter="BV421-A"  transforms:value="0" />
           <transforms:coefficient data-type:parameter="BV510-A"  transforms:value="0" />
           <transforms:coefficient data-type:parameter="BV605-A"  transforms:value="0" />
         </transforms:spillover>
         <transforms:spillover data-type:parameter="PerCP-Cy5-5-A"  userProvidedCompInfix="Comp-PerCP-Cy5-5-A" >
           <transforms:coefficient data-type:parameter="FITC-A"  transforms:value="0" />
           <transforms:coefficient data-type:parameter="PE-A"  transforms:value="0" />
           <transforms:coefficient data-type:parameter="PerCP-Cy5-5-A"  transforms:value="1" />
           <transforms:coefficient data-type:parameter="PE-Cy7-A"  transforms:value="0" />
           <transforms:coefficient data-type:parameter="APC-A"  transforms:value="0" />
           <transforms:coefficient data-type:parameter="APC-Alexa 700-A"  transforms:value="0" />
           <transforms:coefficient data-type:parameter="APC-Cy7-A"  transforms:value="0" />
           <transforms:coefficient data-type:parameter="BV421-A"  transforms:value="0" />
           <transforms:coefficient data-type:parameter="BV510-A"  transforms:value="0" />
           <transforms:coefficient data-type:parameter="BV605-A"  transforms:value="0" />
         </transforms:spillover>
         <transforms:spillover data-type:parameter="PE-Cy7-A"  userProvidedCompInfix="Comp-PE-Cy7-A" >
           <transforms:coefficient data-type:parameter="FITC-A"  transforms:value="0" />
           <transforms:coefficient data-type:parameter="PE-A"  transforms:value="0" />
           <transforms:coefficient data-type:parameter="PerCP-Cy5-5-A"  transforms:value="0" />
           <transforms:coefficient data-type:parameter="PE-Cy7-A"  transforms:value="1" />
           <transforms:coefficient data-type:parameter="APC-A"  transforms:value="0" />
           <transforms:coefficient data-type:parameter="APC-Alexa 700-A"  transforms:value="0" />
           <transforms:coefficient data-type:parameter="APC-Cy7-A"  transforms:value="0" />
           <transforms:coefficient data-type:parameter="BV421-A"  transforms:value="0" />
           <transforms:coefficient data-type:parameter="BV510-A"  transforms:value="0" />
           <transforms:coefficient data-type:parameter="BV605-A"  transforms:value="0" />
         </transforms:spillover>
         <transforms:spillover data-type:parameter="APC-A"  userProvidedCompInfix="Comp-APC-A" >
           <transforms:coefficient data-type:parameter="FITC-A"  transforms:value="0" />
           <transforms:coefficient data-type:parameter="PE-A"  transforms:value="0" />
           <transforms:coefficient data-type:parameter="PerCP-Cy5-5-A"  transforms:value="0" />
           <transforms:coefficient data-type:parameter="PE-Cy7-A"  transforms:value="0" />
           <transforms:coefficient data-type:parameter="APC-A"  transforms:value="1" />
           <transforms:coefficient data-type:parameter="APC-Alexa 700-A"  transforms:value="0" />
           <transforms:coefficient data-type:parameter="APC-Cy7-A"  transforms:value="0" />
           <transforms:coefficient data-type:parameter="BV421-A"  transforms:value="0" />
           <transforms:coefficient data-type:parameter="BV510-A"  transforms:value="0" />
           <transforms:coefficient data-type:parameter="BV605-A"  transforms:value="0" />
         </transforms:spillover>
         <transforms:spillover data-type:parameter="APC-Alexa 700-A"  userProvidedCompInfix="Comp-APC-Alexa 700-A" >
           <transforms:coefficient data-type:parameter="FITC-A"  transforms:value="0" />
           <transforms:coefficient data-type:parameter="PE-A"  transforms:value="0" />
           <transforms:coefficient data-type:parameter="PerCP-Cy5-5-A"  transforms:value="0" />
           <transforms:coefficient data-type:parameter="PE-Cy7-A"  transforms:value="0" />
           <transforms:coefficient data-type:parameter="APC-A"  transforms:value="0" />
           <transforms:coefficient data-type:parameter="APC-Alexa 700-A"  transforms:value="1" />
           <transforms:coefficient data-type:parameter="APC-Cy7-A"  transforms:value="0" />
           <transforms:coefficient data-type:parameter="BV421-A"  transforms:value="0" />
           <transforms:coefficient data-type:parameter="BV510-A"  transforms:value="0" />
           <transforms:coefficient data-type:parameter="BV605-A"  transforms:value="0" />
         </transforms:spillover>
         <transforms:spillover data-type:parameter="APC-Cy7-A"  userProvidedCompInfix="Comp-APC-Cy7-A" >
           <transforms:coefficient data-type:parameter="FITC-A"  transforms:value="0" />
           <transforms:coefficient data-type:parameter="PE-A"  transforms:value="0" />
           <transforms:coefficient data-type:parameter="PerCP-Cy5-5-A"  transforms:value="0" />
           <transforms:coefficient data-type:parameter="PE-Cy7-A"  transforms:value="0" />
           <transforms:coefficient data-type:parameter="APC-A"  transforms:value="0" />
           <transforms:coefficient data-type:parameter="APC-Alexa 700-A"  transforms:value="0" />
           <transforms:coefficient data-type:parameter="APC-Cy7-A"  transforms:value="1" />
           <transforms:coefficient data-type:parameter="BV421-A"  transforms:value="0" />
           <transforms:coefficient data-type:parameter="BV510-A"  transforms:value="0" />
           <transforms:coefficient data-type:parameter="BV605-A"  transforms:value="0" />
         </transforms:spillover>
         <transforms:spillover data-type:parameter="BV421-A"  userProvidedCompInfix="Comp-BV421-A" >
           <transforms:coefficient data-type:parameter="FITC-A"  transforms:value="0" />
           <transforms:coefficient data-type:parameter="PE-A"  transforms:value="0" />
           <transforms:coefficient data-type:parameter="PerCP-Cy5-5-A"  transforms:value="0" />
           <transforms:coefficient data-type:parameter="PE-Cy7-A"  transforms:value="0" />
           <transforms:coefficient data-type:parameter="APC-A"  transforms:value="0" />
           <transforms:coefficient data-type:parameter="APC-Alexa 700-A"  transforms:value="0" />
           <transforms:coefficient data-type:parameter="APC-Cy7-A"  transforms:value="0" />
           <transforms:coefficient data-type:parameter="BV421-A"  transforms:value="1" />
           <transforms:coefficient data-type:parameter="BV510-A"  transforms:value="0" />
           <transforms:coefficient data-type:parameter="BV605-A"  transforms:value="0" />
         </transforms:spillover>
         <transforms:spillover data-type:parameter="BV510-A"  userProvidedCompInfix="Comp-BV510-A" >
           <transforms:coefficient data-type:parameter="FITC-A"  transforms:value="0" />
           <transforms:coefficient data-type:parameter="PE-A"  transforms:value="0" />
           <transforms:coefficient data-type:parameter="PerCP-Cy5-5-A"  transforms:value="0" />
           <transforms:coefficient data-type:parameter="PE-Cy7-A"  transforms:value="0" />
           <transforms:coefficient data-type:parameter="APC-A"  transforms:value="0" />
           <transforms:coefficient data-type:parameter="APC-Alexa 700-A"  transforms:value="0" />
           <transforms:coefficient data-type:parameter="APC-Cy7-A"  transforms:value="0" />
           <transforms:coefficient data-type:parameter="BV421-A"  transforms:value="0" />
           <transforms:coefficient data-type:parameter="BV510-A"  transforms:value="1" />
           <transforms:coefficient data-type:parameter="BV605-A"  transforms:value="0" />
         </transforms:spillover>
         <transforms:spillover data-type:parameter="BV605-A"  userProvidedCompInfix="Comp-BV605-A" >
           <transforms:coefficient data-type:parameter="FITC-A"  transforms:value="0" />
           <transforms:coefficient data-type:parameter="PE-A"  transforms:value="0" />
           <transforms:coefficient data-type:parameter="PerCP-Cy5-5-A"  transforms:value="0" />
           <transforms:coefficient data-type:parameter="PE-Cy7-A"  transforms:value="0" />
           <transforms:coefficient data-type:parameter="APC-A"  transforms:value="0" />
           <transforms:coefficient data-type:parameter="APC-Alexa 700-A"  transforms:value="0" />
           <transforms:coefficient data-type:parameter="APC-Cy7-A"  transforms:value="0" />
           <transforms:coefficient data-type:parameter="BV421-A"  transforms:value="0" />
           <transforms:coefficient data-type:parameter="BV510-A"  transforms:value="0" />
           <transforms:coefficient data-type:parameter="BV605-A"  transforms:value="1" />
         </transforms:spillover>
       </transforms:spilloverMatrix>
       <Transformations>
         <transforms:linear transforms:minRange="0"  transforms:maxRange="262144"  gain="1" >
           <data-type:parameter data-type:name="FSC-A" />
         </transforms:linear>
         <transforms:linear transforms:minRange="0"  transforms:maxRange="262144"  gain="1" >
           <data-type:parameter data-type:name="SSC-A" />
         </transforms:linear>
         <transforms:biex transforms:length="256"  transforms:maxRange="26214.4"  transforms:neg="0"  transforms:width="-10"  transforms:pos="3.418539922" >
           <data-type:parameter data-type:name="FITC-A" />
         </transforms:biex>
         <transforms:biex transforms:length="256"  transforms:maxRange="26214.4"  transforms:neg="0"  transforms:width="-6.3095734448"  transforms:pos="3.418539922" >
           <data-type:parameter data-type:name="PE-A" />
         </transforms:biex>
         <transforms:biex transforms:length="256"  transforms:maxRange="262144"  transforms:neg="0"  transforms:width="-100"  transforms:pos="4.418539922" >
           <data-type:parameter data-type:name="PerCP-Cy5-5-A" />
         </transforms:biex>
         <transforms:biex transforms:length="256"  transforms:maxRange="262144"  transforms:neg="0"  transforms:width="-100"  transforms:pos="4.418539922" >
           <data-type:parameter data-type:name="PE-Cy7-A" />
         </transforms:biex>
         <transforms:biex transforms:length="256"  transforms:maxRange="262144"  transforms:neg="0"  transforms:width="-100"  transforms:pos="4.418539922" >
           <data-type:parameter data-type:name="APC-A" />
         </transforms:biex>
         <transforms:biex transforms:length="256"  transforms:maxRange="262144"  transforms:neg="0"  transforms:width="-100"  transforms:pos="4.418539922" >
           <data-type:parameter data-type:name="APC-Alexa 700-A" />
         </transforms:biex>
         <transforms:biex transforms:length="256"  transforms:maxRange="262144"  transforms:neg="0"  transforms:width="-100"  transforms:pos="4.418539922" >
           <data-type:parameter data-type:name="APC-Cy7-A" />
         </transforms:biex>
         <transforms:biex transforms:length="256"  transforms:maxRange="262144"  transforms:neg="0"  transforms:width="-100"  transforms:pos="4.418539922" >
           <data-type:parameter data-type:name="BV421-A" />
         </transforms:biex>
         <transforms:biex transforms:length="256"  transforms:maxRange="262144"  transforms:neg="0"  transforms:width="-100"  transforms:pos="4.418539922" >
           <data-type:parameter data-type:name="BV510-A" />
         </transforms:biex>
         <transforms:biex transforms:length="256"  transforms:maxRange="262144"  transforms:neg="0"  transforms:width="-100"  transforms:pos="4.418539922" >
           <data-type:parameter data-type:name="BV605-A" />
         </transforms:biex>
         <transforms:linear transforms:minRange="0.5841063403"  transforms:maxRange="12"  gain="0.0114755666" >
           <data-type:parameter data-type:name="Time" />
         </transforms:linear>
         <transforms:biex transforms:length="256"  transforms:maxRange="26214.4"  transforms:neg="0"  transforms:width="-10"  transforms:pos="3.418539922" >
           <data-type:parameter data-type:name="Comp-FITC-A" />
         </transforms:biex>
         <transforms:biex transforms:length="256"  transforms:maxRange="26214.4"  transforms:neg="0"  transforms:width="-6.3095734448"  transforms:pos="3.418539922" >
           <data-type:parameter data-type:name="Comp-PE-A" />
         </transforms:biex>
         <transforms:biex transforms:length="256"  transforms:maxRange="262144"  transforms:neg="0"  transforms:width="-100"  transforms:pos="4.418539922" >
           <data-type:parameter data-type:name="Comp-PerCP-Cy5-5-A" />
         </transforms:biex>
         <transforms:biex transforms:length="256"  transforms:maxRange="262144"  transforms:neg="0"  transforms:width="-100"  transforms:pos="4.418539922" >
           <data-type:parameter data-type:name="Comp-PE-Cy7-A" />
         </transforms:biex>
         <transforms:biex transforms:length="256"  transforms:maxRange="262144"  transforms:neg="0"  transforms:width="-100"  transforms:pos="4.418539922" >
           <data-type:parameter data-type:name="Comp-APC-A" />
         </transforms:biex>
         <transforms:biex transforms:length="256"  transforms:maxRange="262144"  transforms:neg="0"  transforms:width="-100"  transforms:pos="4.418539922" >
           <data-type:parameter data-type:name="Comp-APC-Alexa 700-A" />
         </transforms:biex>
         <transforms:biex transforms:length="256"  transforms:maxRange="262144"  transforms:neg="0"  transforms:width="-100"  transforms:pos="4.418539922" >
           <data-type:parameter data-type:name="Comp-APC-Cy7-A" />
         </transforms:biex>
         <transforms:biex transforms:length="256"  transforms:maxRange="262144"  transforms:neg="0"  transforms:width="-100"  transforms:pos="4.418539922" >
           <data-type:parameter data-type:name="Comp-BV421-A" />
         </transforms:biex>
         <transforms:biex transforms:length="256"  transforms:maxRange="262144"  transforms:neg="0"  transforms:width="-100"  transforms:pos="4.418539922" >
           <data-type:parameter data-type:name="Comp-BV510-A" />
         </transforms:biex>
         <transforms:biex transforms:length="256"  transforms:maxRange="262144"  transforms:neg="0"  transforms:width="-100"  transforms:pos="4.418539922" >
           <data-type:parameter data-type:name="Comp-BV605-A" />
         </transforms:biex>
       </Transformations>
       <Keywords>
         <Keyword name="FJ_FCS_VERSION"  value="3.1" />
         <Keyword name="$BEGINANALYSIS"  value="0" />
         <Keyword name="$ENDANALYSIS"  value="0" />
         <Keyword name="$BEGINSTEXT"  value="0" />
         <Keyword name="$ENDSTEXT"  value="0" />
         <Keyword name="$BEGINDATA"  value="2956" />
         <Keyword name="$ENDDATA"  value="741563             " />
         <Keyword name="$FIL"  value="20250718_Tube_005_005.fcs" />
         <Keyword name="$SYS"  value="Windows 7 6.1" />
         <Keyword name="$TOT"  value="14204              " />
         <Keyword name="$PAR"  value="13" />
         <Keyword name="$MODE"  value="L" />
         <Keyword name="$BYTEORD"  value="4,3,2,1" />
         <Keyword name="$DATATYPE"  value="F" />
         <Keyword name="$NEXTDATA"  value="0" />
         <Keyword name="CREATOR"  value="BD FACSDiva Software Version 8.0.2" />
         <Keyword name="TUBE NAME"  value="Tube_005" />
         <Keyword name="$SRC"  value="20250718" />
         <Keyword name="EXPERIMENT NAME"  value="Experiment_133" />
         <Keyword name="GUID"  value="8a8756c0-e947-4391-93ac-c70b7c6c289b" />
         <Keyword name="$DATE"  value="18-JUL-2025" />
         <Keyword name="$BTIM"  value="12:05:32" />
         <Keyword name="$ETIM"  value="12:05:44" />
         <Keyword name="$CYT"  value="FACSCanto" />
         <Keyword name="SETTINGS"  value="Cytometer" />
         <Keyword name="CYTNUM"  value="1" />
         <Keyword name="WINDOW EXTENSION"  value="3.00" />
         <Keyword name="EXPORT USER NAME"  value="Administrator" />
         <Keyword name="EXPORT TIME"  value="18-JUL-2025-12:08:47" />
         <Keyword name="$OP"  value="Administrator" />
         <Keyword name="FSC ASF"  value="1.12" />
         <Keyword name="AUTOBS"  value="TRUE" />
         <Keyword name="$INST"  value=" " />
         <Keyword name="LASER1NAME"  value="Blue" />
         <Keyword name="LASER1DELAY"  value="0.00" />
         <Keyword name="LASER1ASF"  value="1.84" />
         <Keyword name="LASER2NAME"  value="Red" />
         <Keyword name="LASER2DELAY"  value="27.61" />
         <Keyword name="LASER2ASF"  value="1.47" />
         <Keyword name="LASER3NAME"  value="Violet" />
         <Keyword name="LASER3DELAY"  value="-30.35" />
         <Keyword name="LASER3ASF"  value="1.43" />
         <Keyword name="$TIMESTEP"  value="0.01" />
         <Keyword name="SPILL"  value="10,FITC-A,PE-A,PerCP-Cy5-5-A,PE-Cy7-A,APC-A,APC-Alexa 700-A,APC-Cy7-A,BV421-A,BV510-A,BV605-A,1,0.9209999999999999,0,0,0,0,0,0,0,0,0,1,0,0,0,0,0,0,0,0,0,0,1,0,0,0,0,0,0,0,0,0,0,1,0,0,0,0,0,0,0,0,0,0,1,0,0,0,0,0,0,0,0,0,0,1,0,0,0,0,0,0,0,0,0,0,1,0,0,0,0,0,0,0,0,0,0,1,0,0,0,0,0,0,0,0,0,0,1,0,0,0,0,0,0,0,0,0,0,1" />
         <Keyword name="APPLY COMPENSATION"  value="TRUE" />
         <Keyword name="THRESHOLD"  value="FSC,5000" />
         <Keyword name="$P1N"  value="FSC-A" />
         <Keyword name="$P1R"  value="262144" />
         <Keyword name="$P1B"  value="32" />
         <Keyword name="$P1E"  value="0,0" />
         <Keyword name="$P1V"  value="220" />
         <Keyword name="$P1G"  value="1.0" />
         <Keyword name="P1DISPLAY"  value="LIN" />
         <Keyword name="P1BS"  value="0" />
         <Keyword name="P1MS"  value="0" />
         <Keyword name="$P2N"  value="SSC-A" />
         <Keyword name="$P2R"  value="262144" />
         <Keyword name="$P2B"  value="32" />
         <Keyword name="$P2E"  value="0,0" />
         <Keyword name="$P2V"  value="302" />
         <Keyword name="$P2G"  value="1.0" />
         <Keyword name="P2DISPLAY"  value="LIN" />
         <Keyword name="P2BS"  value="0" />
         <Keyword name="P2MS"  value="0" />
         <Keyword name="$P3N"  value="FITC-A" />
         <Keyword name="$P3S"  value="Annexin-V-" />
         <Keyword name="$P3R"  value="262144" />
         <Keyword name="$P3B"  value="32" />
         <Keyword name="$P3E"  value="0,0" />
         <Keyword name="$P3V"  value="341" />
         <Keyword name="$P3G"  value="1.0" />
         <Keyword name="P3DISPLAY"  value="LOG" />
         <Keyword name="P3BS"  value="114" />
         <Keyword name="P3MS"  value="0" />
         <Keyword name="$P4N"  value="PE-A" />
         <Keyword name="$P4S"  value="PI-" />
         <Keyword name="$P4R"  value="262144" />
         <Keyword name="$P4B"  value="32" />
         <Keyword name="$P4E"  value="0,0" />
         <Keyword name="$P4V"  value="434" />
         <Keyword name="$P4G"  value="1.0" />
         <Keyword name="P4DISPLAY"  value="LOG" />
         <Keyword name="P4BS"  value="119" />
         <Keyword name="P4MS"  value="0" />
         <Keyword name="$P5N"  value="PerCP-Cy5-5-A" />
         <Keyword name="$P5R"  value="262144" />
         <Keyword name="$P5B"  value="32" />
         <Keyword name="$P5E"  value="0,0" />
         <Keyword name="$P5V"  value="664" />
         <Keyword name="$P5G"  value="1.0" />
         <Keyword name="P5DISPLAY"  value="LIN" />
         <Keyword name="P5BS"  value="198" />
         <Keyword name="P5MS"  value="0" />
         <Keyword name="$P6N"  value="PE-Cy7-A" />
         <Keyword name="$P6R"  value="262144" />
         <Keyword name="$P6B"  value="32" />
         <Keyword name="$P6E"  value="0,0" />
         <Keyword name="$P6V"  value="744" />
         <Keyword name="$P6G"  value="1.0" />
         <Keyword name="P6DISPLAY"  value="LOG" />
         <Keyword name="P6BS"  value="157" />
         <Keyword name="P6MS"  value="0" />
         <Keyword name="$P7N"  value="APC-A" />
         <Keyword name="$P7R"  value="262144" />
         <Keyword name="$P7B"  value="32" />
         <Keyword name="$P7E"  value="0,0" />
         <Keyword name="$P7V"  value="662" />
         <Keyword name="$P7G"  value="1.0" />
         <Keyword name="P7DISPLAY"  value="LOG" />
         <Keyword name="P7BS"  value="154" />
         <Keyword name="P7MS"  value="0" />
         <Keyword name="$P8N"  value="APC-Alexa 700-A" />
         <Keyword name="$P8R"  value="262144" />
         <Keyword name="$P8B"  value="32" />
         <Keyword name="$P8E"  value="0,0" />
         <Keyword name="$P8V"  value="525" />
         <Keyword name="$P8G"  value="1.0" />
         <Keyword name="P8DISPLAY"  value="LOG" />
         <Keyword name="P8BS"  value="127" />
         <Keyword name="P8MS"  value="0" />
         <Keyword name="$P9N"  value="APC-Cy7-A" />
         <Keyword name="$P9R"  value="262144" />
         <Keyword name="$P9B"  value="32" />
         <Keyword name="$P9E"  value="0,0" />
         <Keyword name="$P9V"  value="589" />
         <Keyword name="$P9G"  value="1.0" />
         <Keyword name="P9DISPLAY"  value="LOG" />
         <Keyword name="P9BS"  value="218" />
         <Keyword name="P9MS"  value="0" />
         <Keyword name="$P10N"  value="BV421-A" />
         <Keyword name="$P10R"  value="262144" />
         <Keyword name="$P10B"  value="32" />
         <Keyword name="$P10E"  value="0,0" />
         <Keyword name="$P10V"  value="403" />
         <Keyword name="$P10G"  value="1.0" />
         <Keyword name="P10DISPLAY"  value="LOG" />
         <Keyword name="P10BS"  value="195" />
         <Keyword name="P10MS"  value="0" />
         <Keyword name="$P11N"  value="BV510-A" />
         <Keyword name="$P11R"  value="262144" />
         <Keyword name="$P11B"  value="32" />
         <Keyword name="$P11E"  value="0,0" />
         <Keyword name="$P11V"  value="660" />
         <Keyword name="$P11G"  value="1.0" />
         <Keyword name="P11DISPLAY"  value="LOG" />
         <Keyword name="P11BS"  value="199" />
         <Keyword name="P11MS"  value="0" />
         <Keyword name="$P12N"  value="BV605-A" />
         <Keyword name="$P12R"  value="262144" />
         <Keyword name="$P12B"  value="32" />
         <Keyword name="$P12E"  value="0,0" />
         <Keyword name="$P12V"  value="679" />
         <Keyword name="$P12G"  value="1.0" />
         <Keyword name="P12DISPLAY"  value="LOG" />
         <Keyword name="P12BS"  value="211" />
         <Keyword name="P12MS"  value="0" />
         <Keyword name="$P13N"  value="Time" />
         <Keyword name="$P13R"  value="262144" />
         <Keyword name="$P13B"  value="32" />
         <Keyword name="$P13E"  value="0,0" />
         <Keyword name="$P13G"  value="0.01" />
         <Keyword name="P13BS"  value="0" />
         <Keyword name="P13MS"  value="0" />
         <Keyword name="CST SETUP STATUS"  value="FAIL" />
         <Keyword name="CST BEADS LOT ID"  value="30381" />
         <Keyword name="CYTOMETER CONFIG NAME"  value="hc 3-laser, 10-color (4-3-3)" />
         <Keyword name="CYTOMETER CONFIG CREATE DATE"  value="2022-09-25T18:42:48-07:00" />
         <Keyword name="CST SETUP DATE"  value="2015-11-26T01:44:24-08:00" />
         <Keyword name="CST BASELINE DATE"  value="2022-09-26T18:47:02-07:00" />
         <Keyword name="CST BEADS EXPIRED"  value="False" />
         <Keyword name="CST PERFORMANCE EXPIRED"  value="2015-11-27T01:44:24-08:00" />
         <Keyword name="CST REGULATORY STATUS"  value="RUO Performance Check" />
         <Keyword name="$P1S"  value="" />
         <Keyword name="$P2S"  value="" />
         <Keyword name="$P5S"  value="" />
         <Keyword name="$P6S"  value="" />
         <Keyword name="$P7S"  value="" />
         <Keyword name="$P8S"  value="" />
         <Keyword name="$P9S"  value="" />
         <Keyword name="$P10S"  value="" />
         <Keyword name="$P11S"  value="" />
         <Keyword name="$P12S"  value="" />
         <Keyword name="$P13S"  value="" />
         <Keyword name="$P14N"  value="Comp-FITC-A" />
         <Keyword name="$P14S"  value="Annexin-V-" />
         <Keyword name="$P14R"  value="26214" />
         <Keyword name="$P15N"  value="Comp-PE-A" />
         <Keyword name="$P15S"  value="PI-" />
         <Keyword name="$P15R"  value="26214" />
         <Keyword name="$P16N"  value="Comp-PerCP-Cy5-5-A" />
         <Keyword name="$P16S"  value="" />
         <Keyword name="$P16R"  value="262144" />
         <Keyword name="$P17N"  value="Comp-PE-Cy7-A" />
         <Keyword name="$P17S"  value="" />
         <Keyword name="$P17R"  value="262144" />
         <Keyword name="$P18N"  value="Comp-APC-A" />
         <Keyword name="$P18S"  value="" />
         <Keyword name="$P18R"  value="262144" />
         <Keyword name="$P19N"  value="Comp-APC-Alexa 700-A" />
         <Keyword name="$P19S"  value="" />
         <Keyword name="$P19R"  value="262144" />
         <Keyword name="$P20N"  value="Comp-APC-Cy7-A" />
         <Keyword name="$P20S"  value="" />
         <Keyword name="$P20R"  value="262144" />
         <Keyword name="$P21N"  value="Comp-BV421-A" />
         <Keyword name="$P21S"  value="" />
         <Keyword name="$P21R"  value="262144" />
         <Keyword name="$P22N"  value="Comp-BV510-A" />
         <Keyword name="$P22S"  value="" />
         <Keyword name="$P22R"  value="262144" />
         <Keyword name="$P23N"  value="Comp-BV605-A" />
         <Keyword name="$P23S"  value="" />
         <Keyword name="$P23R"  value="262144" />
       </Keywords>
       <SampleNode name="20250718_Tube_005_005.fcs"  annotation=""  owningGroup=""  expanded="1"  sortPriority="10"  count="14204"  sampleID="15" >
         <Graph smoothing="0"  backColor="#ffffff"  foreColor="#000000"  type="Pseudocolor"  fast="1" >
           <Axis dimension="x"  name="FSC-A"  label=""  auto="auto" />
           <Axis dimension="y"  name="SSC-A"  label=""  auto="auto" />
           <GraphSettings level="5%"  smoothingHighResolution="1"  contourHighResolution="1"  histogramSmoothingCount="0"  graphResolution="256"  showOutliers="0"  drawLargeDots="0"  dotsToDraw="8000"  tint="le.chartfill.tinted.40"  lineWeight="le.lineweight.normal"  lineStyle="le.linestyle.solid" />
           <GraphEnvironment showGrid="0"  showAxes="tnlTNL"  showGates="1"  showFreqOnPlots="1"  showGateNameOnPlots="1"  showMedians="0"  showUncomped="0"  addEventParam="0"  lastYAxisName="" >
             <TextTraits font="SansSerif"  size="11"  name="Labels"  style="plain"  color="#000000"  background="#00ffffff"  just="left" />
             <TextTraits font="SansSerif"  size="11"  name="LayoutGates"  style="plain"  color="#000000"  background="#00ffffff"  just="left" />
             <TextTraits font="SansSerif"  size="9"  name="Numbers"  style="plain"  color="#000000"  background="#00ffffff"  just="left" />
             <TextTraits font="SansSerif"  size="9"  name="Legend"  style="plain"  color="#000000"  background="#00ffffff"  just="left" />
           </GraphEnvironment>
         </Graph>
         <Subpopulations>
           <Population name="Lymphocytes"  annotation=""  owningGroup="All Samples"  expanded="1"  sortPriority="10"  count="9924" >
             <Graph smoothing="0"  backColor="#ffffff"  foreColor="#000000"  heatMapStatParameter="Comp-FITC-A"  type="Pseudocolor"  fast="1" >
               <Axis dimension="x"  name="Comp-FITC-A"  label=""  auto="auto" />
               <Axis dimension="y"  name="Comp-PE-A"  label=""  auto="auto" />
               <GraphSettings level="5%"  smoothingHighResolution="1"  contourHighResolution="1"  histogramSmoothingCount="0"  graphResolution="256"  showOutliers="0"  drawLargeDots="0"  dotsToDraw="8000"  tint="le.chartfill.tinted.40"  lineWeight="le.lineweight.normal"  lineStyle="le.linestyle.solid" />
               <GraphEnvironment showGrid="0"  showAxes="tnlTNL"  showGates="1"  showFreqOnPlots="1"  showGateNameOnPlots="1"  showMedians="0"  showUncomped="0"  addEventParam="0"  lastYAxisName="" >
                 <TextTraits font="SansSerif"  size="11"  name="Labels"  style="plain"  color="#000000"  background="#00ffffff"  just="left" />
                 <TextTraits font="SansSerif"  size="11"  name="LayoutGates"  style="plain"  color="#000000"  background="#00ffffff"  just="left" />
                 <TextTraits font="SansSerif"  size="9"  name="Numbers"  style="plain"  color="#000000"  background="#00ffffff"  just="left" />
                 <TextTraits font="SansSerif"  size="9"  name="Legend"  style="plain"  color="#000000"  background="#00ffffff"  just="left" />
                 <WindowPosition x="171"  y="92"  width="392"  height="584"  displayed="1"  panelState="---" />
               </GraphEnvironment>
             </Graph>
             <Gate gating:id="ID929855910" >
               <gating:PolygonGate eventsInside="1"  annoOffsetX="-78"  annoOffsetY="-82"  tint="#000000"  isTinted="0"  lineWeight="Normal"  userDefined="1"  quadId="-1"  gateResolution="256" >
                 <gating:dimension>
                   <data-type:fcs-dimension data-type:name="FSC-A" />
                 </gating:dimension>
                 <gating:dimension>
                   <data-type:fcs-dimension data-type:name="SSC-A" />
                 </gating:dimension>
                 <gating:vertex>
                   <gating:coordinate data-type:value="110318.9333333333" />
                   <gating:coordinate data-type:value="247512.7069767442" />
                 </gating:vertex>
                 <gating:vertex>
                   <gating:coordinate data-type:value="12014.9333333333" />
                   <gating:coordinate data-type:value="92664.8558139535" />
                 </gating:vertex>
                 <gating:vertex>
                   <gating:coordinate data-type:value="16384" />
                   <gating:coordinate data-type:value="23166.2139534884" />
                 </gating:vertex>
                 <gating:vertex>
                   <gating:coordinate data-type:value="64443.7333333333" />
                   <gating:coordinate data-type:value="12192.7441860465" />
                 </gating:vertex>
                 <gating:vertex>
                   <gating:coordinate data-type:value="214084.2666666667" />
                   <gating:coordinate data-type:value="35358.9581395349" />
                 </gating:vertex>
                 <gating:vertex>
                   <gating:coordinate data-type:value="247944.5333333333" />
                   <gating:coordinate data-type:value="146312.9302325581" />
                 </gating:vertex>
                 <gating:vertex>
                   <gating:coordinate data-type:value="217361.0666666667" />
                   <gating:coordinate data-type:value="234100.688372093" />
                 </gating:vertex>
               </gating:PolygonGate>
             </Gate>
             <Subpopulations>
               <Population name="Q1: Annexin-V-- , PI-+"  annotation=""  owningGroup="All Samples"  expanded="1"  sortPriority="10"  count="1537" >
                 <Graph smoothing="0"  backColor="#ffffff"  foreColor="#000000"  heatMapStatParameter="Comp-FITC-A"  type="Pseudocolor"  fast="1" >
                   <Axis dimension="x"  name="Comp-FITC-A"  label=""  auto="auto" />
                   <Axis dimension="y"  name="Comp-PE-A"  label=""  auto="auto" />
                   <GraphSettings level="5%"  smoothingHighResolution="1"  contourHighResolution="1"  histogramSmoothingCount="0"  graphResolution="256"  showOutliers="0"  drawLargeDots="0"  dotsToDraw="8000"  tint="le.chartfill.tinted.40"  lineWeight="le.lineweight.normal"  lineStyle="le.linestyle.solid" />
                   <GraphEnvironment showGrid="0"  showAxes="tnlTNL"  showGates="1"  showFreqOnPlots="1"  showGateNameOnPlots="1"  showMedians="0"  showUncomped="0"  addEventParam="0"  lastYAxisName="" >
                     <TextTraits font="SansSerif"  size="11"  name="Labels"  style="plain"  color="#000000"  background="#00ffffff"  just="left" />
                     <TextTraits font="SansSerif"  size="11"  name="LayoutGates"  style="plain"  color="#000000"  background="#00ffffff"  just="left" />
                     <TextTraits font="SansSerif"  size="9"  name="Numbers"  style="plain"  color="#000000"  background="#00ffffff"  just="left" />
                     <TextTraits font="SansSerif"  size="9"  name="Legend"  style="plain"  color="#000000"  background="#00ffffff"  just="left" />
                     <WindowPosition x="620"  y="20"  width="392"  height="584"  displayed="1"  panelState="---" />
                   </GraphEnvironment>
                 </Graph>
                 <Gate gating:id="ID999755332"  gating:parent_id="ID929855910" >
                   <gating:RectangleGate eventsInside="1"  annoOffsetX="0"  annoOffsetY="0"  tint="#000000"  isTinted="0"  lineWeight="Normal"  userDefined="1"  percentX="0"  percentY="0" >
                     <gating:dimension gating:max="1557.538854943004" >
                       <data-type:fcs-dimension data-type:name="Comp-FITC-A" />
                     </gating:dimension>
                     <gating:dimension gating:min="1062.4159842117879" >
                       <data-type:fcs-dimension data-type:name="Comp-PE-A" />
                     </gating:dimension>
                   </gating:RectangleGate>
                 </Gate>
               </Population>
               <Population name="Q2: Annexin-V-+ , PI-+"  annotation=""  owningGroup="All Samples"  expanded="1"  sortPriority="10"  count="674" >
                 <Graph smoothing="0"  backColor="#ffffff"  foreColor="#000000"  heatMapStatParameter="Comp-FITC-A"  type="Pseudocolor"  fast="1" >
                   <Axis dimension="x"  name="Comp-FITC-A"  label=""  auto="auto" />
                   <Axis dimension="y"  name="Comp-PE-A"  label=""  auto="auto" />
                   <GraphSettings level="5%"  smoothingHighResolution="1"  contourHighResolution="1"  histogramSmoothingCount="0"  graphResolution="256"  showOutliers="0"  drawLargeDots="0"  dotsToDraw="8000"  tint="le.chartfill.tinted.40"  lineWeight="le.lineweight.normal"  lineStyle="le.linestyle.solid" />
                   <GraphEnvironment showGrid="0"  showAxes="tnlTNL"  showGates="1"  showFreqOnPlots="1"  showGateNameOnPlots="1"  showMedians="0"  showUncomped="0"  addEventParam="0"  lastYAxisName="" >
                     <TextTraits font="SansSerif"  size="11"  name="Labels"  style="plain"  color="#000000"  background="#00ffffff"  just="left" />
                     <TextTraits font="SansSerif"  size="11"  name="LayoutGates"  style="plain"  color="#000000"  background="#00ffffff"  just="left" />
                     <TextTraits font="SansSerif"  size="9"  name="Numbers"  style="plain"  color="#000000"  background="#00ffffff"  just="left" />
                     <TextTraits font="SansSerif"  size="9"  name="Legend"  style="plain"  color="#000000"  background="#00ffffff"  just="left" />
                     <WindowPosition x="620"  y="20"  width="392"  height="584"  displayed="1"  panelState="---" />
                   </GraphEnvironment>
                 </Graph>
                 <Gate gating:id="ID380961552"  gating:parent_id="ID929855910" >
                   <gating:RectangleGate eventsInside="1"  annoOffsetX="0"  annoOffsetY="0"  tint="#000000"  isTinted="0"  lineWeight="Normal"  userDefined="1"  percentX="0"  percentY="0" >
                     <gating:dimension gating:min="1557.538854943004" >
                       <data-type:fcs-dimension data-type:name="Comp-FITC-A" />
                     </gating:dimension>
                     <gating:dimension gating:min="1062.4159842117879" >
                       <data-type:fcs-dimension data-type:name="Comp-PE-A" />
                     </gating:dimension>
                   </gating:RectangleGate>
                 </Gate>
               </Population>
               <Population name="Q3: Annexin-V-+ , PI--"  annotation=""  owningGroup="All Samples"  expanded="1"  sortPriority="10"  count="112" >
                 <Graph smoothing="0"  backColor="#ffffff"  foreColor="#000000"  heatMapStatParameter="Comp-FITC-A"  type="Pseudocolor"  fast="1" >
                   <Axis dimension="x"  name="Comp-FITC-A"  label=""  auto="auto" />
                   <Axis dimension="y"  name="Comp-PE-A"  label=""  auto="auto" />
                   <GraphSettings level="5%"  smoothingHighResolution="1"  contourHighResolution="1"  histogramSmoothingCount="0"  graphResolution="256"  showOutliers="0"  drawLargeDots="0"  dotsToDraw="8000"  tint="le.chartfill.tinted.40"  lineWeight="le.lineweight.normal"  lineStyle="le.linestyle.solid" />
                   <GraphEnvironment showGrid="0"  showAxes="tnlTNL"  showGates="1"  showFreqOnPlots="1"  showGateNameOnPlots="1"  showMedians="0"  showUncomped="0"  addEventParam="0"  lastYAxisName="" >
                     <TextTraits font="SansSerif"  size="11"  name="Labels"  style="plain"  color="#000000"  background="#00ffffff"  just="left" />
                     <TextTraits font="SansSerif"  size="11"  name="LayoutGates"  style="plain"  color="#000000"  background="#00ffffff"  just="left" />
                     <TextTraits font="SansSerif"  size="9"  name="Numbers"  style="plain"  color="#000000"  background="#00ffffff"  just="left" />
                     <TextTraits font="SansSerif"  size="9"  name="Legend"  style="plain"  color="#000000"  background="#00ffffff"  just="left" />
                     <WindowPosition x="620"  y="20"  width="392"  height="584"  displayed="1"  panelState="---" />
                   </GraphEnvironment>
                 </Graph>
                 <Gate gating:id="ID237602213"  gating:parent_id="ID929855910" >
                   <gating:RectangleGate eventsInside="1"  annoOffsetX="0"  annoOffsetY="0"  tint="#000000"  isTinted="0"  lineWeight="Normal"  userDefined="1"  percentX="0"  percentY="0" >
                     <gating:dimension gating:min="1557.538854943004" >
                       <data-type:fcs-dimension data-type:name="Comp-FITC-A" />
                     </gating:dimension>
                     <gating:dimension gating:max="1062.4159842117879" >
                       <data-type:fcs-dimension data-type:name="Comp-PE-A" />
                     </gating:dimension>
                   </gating:RectangleGate>
                 </Gate>
               </Population>
               <Population name="Q4: Annexin-V-- , PI--"  annotation=""  owningGroup="All Samples"  expanded="1"  sortPriority="10"  count="7601" >
                 <Graph smoothing="0"  backColor="#ffffff"  foreColor="#000000"  heatMapStatParameter="Comp-FITC-A"  type="Pseudocolor"  fast="1" >
                   <Axis dimension="x"  name="Comp-FITC-A"  label=""  auto="auto" />
                   <Axis dimension="y"  name="Comp-PE-A"  label=""  auto="auto" />
                   <GraphSettings level="5%"  smoothingHighResolution="1"  contourHighResolution="1"  histogramSmoothingCount="0"  graphResolution="256"  showOutliers="0"  drawLargeDots="0"  dotsToDraw="8000"  tint="le.chartfill.tinted.40"  lineWeight="le.lineweight.normal"  lineStyle="le.linestyle.solid" />
                   <GraphEnvironment showGrid="0"  showAxes="tnlTNL"  showGates="1"  showFreqOnPlots="1"  showGateNameOnPlots="1"  showMedians="0"  showUncomped="0"  addEventParam="0"  lastYAxisName="" >
                     <TextTraits font="SansSerif"  size="11"  name="Labels"  style="plain"  color="#000000"  background="#00ffffff"  just="left" />
                     <TextTraits font="SansSerif"  size="11"  name="LayoutGates"  style="plain"  color="#000000"  background="#00ffffff"  just="left" />
                     <TextTraits font="SansSerif"  size="9"  name="Numbers"  style="plain"  color="#000000"  background="#00ffffff"  just="left" />
                     <TextTraits font="SansSerif"  size="9"  name="Legend"  style="plain"  color="#000000"  background="#00ffffff"  just="left" />
                     <WindowPosition x="620"  y="20"  width="392"  height="584"  displayed="1"  panelState="---" />
                   </GraphEnvironment>
                 </Graph>
                 <Gate gating:id="ID2062104443"  gating:parent_id="ID929855910" >
                   <gating:RectangleGate eventsInside="1"  annoOffsetX="0"  annoOffsetY="0"  tint="#000000"  isTinted="0"  lineWeight="Normal"  userDefined="1"  percentX="0"  percentY="0" >
                     <gating:dimension gating:max="1557.538854943004" >
                       <data-type:fcs-dimension data-type:name="Comp-FITC-A" />
                     </gating:dimension>
                     <gating:dimension gating:max="1062.4159842117879" >
                       <data-type:fcs-dimension data-type:name="Comp-PE-A" />
                     </gating:dimension>
                   </gating:RectangleGate>
                 </Gate>
               </Population>
             </Subpopulations>
           </Population>
         </Subpopulations>
       </SampleNode>
     </Sample>
   </SampleList>
   <TableEditor title="FlowJo Tables: 25-Jul-2025.wsp"  current="Table" >
     <Table name="Table"  outputFile="file:/C:/Users/Zheng/Documents/Table"  color="#00ffffff"  isBatch="0"  quickclose="0"  destination="toDisplay"  outputFormat="fj.document.type.table"  autoColumnName="" >
       <PrintLayout flipPattern0="0"  rows="1"  columns="1"  padding="36"  header=""  footer=""  headerActive="0"  footerActive="0"  scalingMode="fj.print.scale.none"  scaling="1"  orientation="1"  width="595.2744"  height="841.8888"  imageableX="72"  imageableY="72"  imageableWidth="451.2744"  imageableHeight="697.8888" />
       <PageSection sectionName="header" >&lt;table width=&quot;100%&quot;&gt;&lt;tr&gt;&lt;td align=&quot;left&quot; valign=&quot;top&quot;&gt;&amp;NBSP&amp;NBSP&amp;NBSP&amp;NBSP&lt;IMG SRC=&quot;file:/C:/Program%20Files/FlowJo%2010.8.1/images/fj_icon.png&quot;&gt;&lt;/IMG&gt;&lt;br/&gt;FlowJo, LLC&lt;/td&gt;&lt;td align=&quot;right&quot; valign=&quot;top&quot;&gt;Page &lt;PageNumber/&gt;&lt;/td&gt;&lt;/tr&gt;&lt;/table&gt;</PageSection>
       <PageSection sectionName="footer" >&lt;table width=&quot;100%&quot;&gt;&lt;tr&gt;&lt;td align=&quot;left&quot;  valign=&quot;bottom&quot;&gt;&lt;LongDate/&gt;&lt;/td&gt;&lt;td align=&quot;right&quot; valign=&quot;bottom&quot;&gt;&lt;Version/&gt;&lt;/td&gt;&lt;/tr&gt;&lt;/table&gt;</PageSection>
       <Iteration iterationType="SAMPLE"  iterationValue="4"  iterationKeyword=""  discriminator=""  panelSize="1"  groupName="All Samples" />
       <TColumn analysisPath="Lymphocytes/Q1: Annexin-V-- , PI-+"  name="Q1: Annexin-V-- , PI-+"  identifier="Q1: Annexin-V-- , PI-+"  statistic="fj.stat.freqofparent"  parameterName=""  rename=""  formula=""  iscontrolvalue="0"  ishiddencolumn="0"  shownumbers="1"  valueType="statistic"  discriminator=""  originalSample="4" />
       <TColumn analysisPath="Lymphocytes/Q2: Annexin-V-+ , PI-+"  name="Q2: Annexin-V-+ , PI-+"  identifier="Q2: Annexin-V-+ , PI-+"  statistic="fj.stat.freqofparent"  parameterName=""  rename=""  formula=""  iscontrolvalue="0"  ishiddencolumn="0"  shownumbers="1"  valueType="statistic"  discriminator=""  originalSample="4" />
       <TColumn analysisPath="Lymphocytes/Q3: Annexin-V-+ , PI--"  name="Q3: Annexin-V-+ , PI--"  identifier="Q3: Annexin-V-+ , PI--"  statistic="fj.stat.freqofparent"  parameterName=""  rename=""  formula=""  iscontrolvalue="0"  ishiddencolumn="0"  shownumbers="1"  valueType="statistic"  discriminator=""  originalSample="4" />
     </Table>
   </TableEditor>
   <LayoutEditor title="FlowJo Layouts: 25-Jul-2025.wsp"  current="Layout-Batch"  showGrid="0"  showPageBreaks="0"  showGuides="0"  showDebugOutput="0" >
     <Layout name="Layout"  outputFile="file:/C:/Users/Zheng/Documents/Layout"  color="#00ffffff"  isBatch="0"  showGrid="0"  showRulers="1"  showDebugOutput="0"  showGuides="0"  showPageBreaks="1"  scale="1" >
       <PrintLayout flipPattern0="0"  rows="1"  columns="1"  padding="36"  header=""  footer=""  headerActive="0"  footerActive="0"  scalingMode="fj.print.scale.none"  scaling="1.3614190687"  orientation="0"  width="595.2744"  height="841.8888"  imageableX="72"  imageableY="72"  imageableWidth="451.2744"  imageableHeight="697.8888" />
       <PageSection sectionName="header" >&lt;table width=&quot;100%&quot;&gt;&lt;tr&gt;&lt;td align=&quot;left&quot; valign=&quot;top&quot;&gt;&amp;NBSP&amp;NBSP&amp;NBSP&amp;NBSP&lt;IMG SRC=&quot;file:/C:/Program%20Files/FlowJo%2010.8.1/images/fj_icon.png&quot;&gt;&lt;/IMG&gt;&lt;br/&gt;FlowJo, LLC&lt;/td&gt;&lt;td align=&quot;right&quot; valign=&quot;top&quot;&gt;Page &lt;PageNumber/&gt;&lt;/td&gt;&lt;/tr&gt;&lt;/table&gt;</PageSection>
       <PageSection sectionName="footer" >&lt;table width=&quot;100%&quot;&gt;&lt;tr&gt;&lt;td align=&quot;left&quot;  valign=&quot;bottom&quot;&gt;&lt;LongDate/&gt;&lt;/td&gt;&lt;td align=&quot;right&quot; valign=&quot;bottom&quot;&gt;&lt;Version/&gt;&lt;/td&gt;&lt;/tr&gt;&lt;/table&gt;</PageSection>
       <Iteration iterationType="OFF"  iterationValue=""  iterationKeyword=""  discriminator=""  panelSize="1"  groupName="All Samples" />
       <BatchSettings useCurrentGroup="1"  length="1"  name=""  order="ACROSS"  direction="COLUMNS"  append="0"  destination="toLayout"  separatePages="0"  launchApp="1"  header="0"  footer="0"  commandLineBatch="0" />
       <FigList>
         <ChartData x="93"  y="28"  width="0"  height="0"  lineWeight="Hairline"  fill="#ffffff"  stroke="#000000"  lineStyle="Solid"  gradientColor="#808080"  gradientStyle="le.gradientstyle.none"  enabled="1"  xScale="1"  yScale="1"  aspectRatioLock="0"  alpha="1"  figID="com.treestar.flowjo.charting.FigChartBox@4be987d7#1757391804092"  rotation="0"  lock="0"  sizeLock="0"  contentLock="0"  wantsDrops="0"  dependents="1"  showSampleName="1"  showFullPath="1"  showFreq="0"  showCount="1"  showPopulationName="1"  showGraphTitle="0"  showMedians="0"  useShortName="1"  showKeyword="0"  keyword=""  showStatistic="0"  statistic=""  offsetHistograms="0"  offsetX="0"  offsetY="0"  flipH="0"  flipV="0"  showAdjunctHistograms="0"  scaleH="1"  scaleV="1"  panelIndex="-1"  z="0" >
           <Graph smoothing="0"  backColor="#ffffff"  foreColor="#000000"  heatMapStatParameter="Comp-FITC-A"  type="Pseudocolor"  fast="1" >
             <Axis dimension="x"  name="FSC-A"  label=""  auto="auto" />
             <Axis dimension="y"  name="SSC-A"  label=""  auto="auto" />
             <GraphSettings level="5%"  smoothingHighResolution="1"  contourHighResolution="1"  histogramSmoothingCount="0"  graphResolution="256"  showOutliers="0"  drawLargeDots="0"  dotsToDraw="8000"  tint="le.chartfill.tinted.40"  lineWeight="le.lineweight.normal"  lineStyle="le.linestyle.solid" />
             <GraphEnvironment showGrid="0"  showAxes="tnlTNL"  showGates="1"  showFreqOnPlots="1"  showGateNameOnPlots="1"  showMedians="0"  showUncomped="0"  addEventParam="0"  lastYAxisName="" >
               <TextTraits font="SansSerif"  size="11"  name="Labels"  style="plain"  color="#000000"  background="#00ffffff"  just="left" />
               <TextTraits font="SansSerif"  size="11"  name="LayoutGates"  style="plain"  color="#000000"  background="#00ffffff"  just="left" />
               <TextTraits font="SansSerif"  size="9"  name="Numbers"  style="plain"  color="#000000"  background="#00ffffff"  just="left" />
               <TextTraits font="SansSerif"  size="9"  name="Legend"  style="plain"  color="#000000"  background="#00ffffff"  just="left" />
               <WindowPosition x="834"  y="82"  width="392"  height="584"  displayed="0"  panelState="---" />
             </GraphEnvironment>
           </Graph>
           <Annotation lineWeight="NoLine"  fill="#ffffff"  stroke="#808080"  lineStyle="Solid"  gradientColor="#808080"  gradientStyle="le.gradientstyle.none"  enabled="1"  xScale="1"  yScale="1"  aspectRatioLock="0"  alpha="1"  figID="com.treestar.flowjo.charting.FigChartAnnotation@705fbb21#1757391804095"  rotation="0"  lock="0"  sizeLock="0"  contentLock="0"  wantsDrops="0"  autoFitContents="0"  autoMinimumSize="1"  padding="5,5,5,5" >
             <Content>&amp;lt;font face=&amp;quot;SansSerif&amp;quot; color=&amp;quot;#000000&amp;quot; style=&amp;quot;font-size:11pt;&amp;quot;&amp;gt;&amp;#xA;&amp;lt;/font&amp;gt;&amp;#xA;    &amp;lt;p style=&amp;quot;margin-top:0; text-align:left;&amp;quot;&amp;gt;&amp;#xA;      &amp;lt;font face=&amp;quot;SansSerif&amp;quot; color=&amp;quot;#000000&amp;quot; style=&amp;quot;font-size:11pt;&amp;quot;&amp;gt;&amp;lt;input type=&amp;quot;fjml&amp;quot; value=&amp;quot;%3CAnno+name%3D%22fj.anno.samplename%22+%2F%3E&amp;quot; style=&amp;quot;font-family:SansSerif; color:#000000; font-weight:normal; font-style:;&amp;quot;&amp;gt;&amp;#xA;      &amp;#xA;&amp;lt;/font&amp;gt;    &amp;lt;/p&amp;gt;&amp;#xA;    &amp;lt;p style=&amp;quot;margin-top:0; text-align:left;&amp;quot;&amp;gt;&amp;#xA;      &amp;lt;font face=&amp;quot;SansSerif&amp;quot; color=&amp;quot;#000000&amp;quot; style=&amp;quot;font-size:11pt;&amp;quot;&amp;gt;&amp;lt;input type=&amp;quot;fjml&amp;quot; value=&amp;quot;%3CAnno+name%3D%22fj.anno.popname%22+%2F%3E&amp;quot; style=&amp;quot;font-family:SansSerif; color:#000000; font-weight:normal; font-style:;&amp;quot;&amp;gt;&amp;#xA;      &amp;#xA;&amp;lt;/font&amp;gt;    &amp;lt;/p&amp;gt;&amp;#xA;    &amp;lt;p style=&amp;quot;margin-top:0; text-align:left;&amp;quot;&amp;gt;&amp;#xA;      &amp;lt;font face=&amp;quot;SansSerif&amp;quot; color=&amp;quot;#000000&amp;quot; style=&amp;quot;font-size:11pt;&amp;quot;&amp;gt;&amp;lt;input type=&amp;quot;fjml&amp;quot; value=&amp;quot;%3CStatistic+name%3D%22Count%22++id%3D%22%22++ancestor%3D%22%22+%2F%3E&amp;quot; style=&amp;quot;font-family:SansSerif; color:#000000; font-weight:normal; font-style:;&amp;quot;&amp;gt;&amp;#xA;&amp;lt;/font&amp;gt;    &amp;lt;/p&amp;gt;&amp;#xA;</Content>
             <WindowPosition x="0"  y="340"  width="162"  height="64"  displayed="1"  panelState="" />
           </Annotation>
           <Legend lineWeight="Hairline"  fill="#ffffff"  stroke="#000000"  lineStyle="Solid"  gradientColor="#808080"  gradientStyle="le.gradientstyle.none"  enabled="1"  xScale="1"  yScale="1"  aspectRatioLock="0"  alpha="1"  figID="com.treestar.flowjo.charting.legend.FigLegend@554f0536#1757391804095"  rotation="0"  lock="0"  sizeLock="0"  contentLock="0"  wantsDrops="0"  rows="3"  columns="4"  drawGrid="1"  autoFitContents="0"  showHeader="1" >
             <RowSizes>
               <Size index="0"  value="15" />
               <Size index="1"  value="15" />
               <Size index="2"  value="15" />
             </RowSizes>
             <ColSizes>
               <Size index="0"  value="15" />
               <Size index="1"  value="15" />
               <Size index="2"  value="15" />
               <Size index="3"  value="15" />
             </ColSizes>
             <WindowPosition x="280"  y="0"  width="60"  height="45"  displayed="0"  panelState="" />
             <Columns>
               <Anno name="fj.anno.samplename" />
               <Anno name="fj.anno.popname" />
               <Statistic name="Count"  id=""  ancestor="" />
             </Columns>
           </Legend>
           <Ancestry lineWeight="Hairline"  fill="#ffffff"  stroke="#000000"  lineStyle="Solid"  gradientColor="#808080"  gradientStyle="le.gradientstyle.none"  enabled="1"  xScale="1"  yScale="1"  aspectRatioLock="0"  alpha="1"  figID="com.treestar.flowjo.charting.FigChartRow@699cd1b5#1757391804095"  rotation="0"  lock="0"  sizeLock="0"  contentLock="0"  wantsDrops="0"  backgating="0"  horizontal="0"  backgatingLargeDots="0"  backgatingContours="0" >
             <WindowPosition x="0"  y="0"  width="0"  height="1"  displayed="0"  panelState="" />
           </Ancestry>
           <Multigraph lineWeight="NoLine"  fill="#00ffffff"  stroke="#000000"  lineStyle="Solid"  gradientColor="#808080"  gradientStyle="le.gradientstyle.none"  enabled="1"  xScale="1"  yScale="1"  aspectRatioLock="1"  alpha="1"  figID="com.treestar.flowjo.charting.FigChartGrid@3525c980#1757391804095"  rotation="0"  lock="0"  sizeLock="0"  contentLock="0"  wantsDrops="0"  annoOffsetX="0"  annoOffsetY="0"  type="NONE"  displayType="DotPlot"  rows="0"  columns="0" >
             <WindowPosition x="0"  y="0"  width="0"  height="1"  displayed="0"  panelState="" />
             <Parameters/>
           </Multigraph>
           <PopModelList>
             <DataLayer path=""  panelValue="1"  discriminatorValue=""  sampleGMID="0"  sampleID="14" >
               <LegendSpec color="#000000"  text=""  chartFill="le.chartfill.tinted.40"  lineWeight="Normal"  lineStyle="Solid"  control="0" />
             </DataLayer>
           </PopModelList>
           <WindowPosition x="93"  y="28"  width="256"  height="256"  displayed="1"  panelState="" />
         </ChartData>
         <FigColorLegend x="33"  y="322"  width="70"  height="12"  lineWeight="Hairline"  fill="#ffffff"  stroke="#000000"  lineStyle="Solid"  gradientColor="#808080"  gradientStyle="le.gradientstyle.none"  enabled="1"  xScale="1"  yScale="1"  aspectRatioLock="0"  alpha="1"  figID="com.treestar.layout.presentation.FigHeatmapStatAxis@6bd9dd89#1757391804095"  rotation="0"  lock="0"  sizeLock="0"  contentLock="0"  wantsDrops="0"  colorMapName="Default (blue,green,yellow,red)"  z="5" />
         <ChartData x="431"  y="30"  width="0"  height="0"  lineWeight="Hairline"  fill="#ffffff"  stroke="#000000"  lineStyle="Solid"  gradientColor="#808080"  gradientStyle="le.gradientstyle.none"  enabled="1"  xScale="1"  yScale="1"  aspectRatioLock="0"  alpha="1"  figID="com.treestar.flowjo.charting.FigChartBox@445f2879#1757391806903"  rotation="0"  lock="0"  sizeLock="0"  contentLock="0"  wantsDrops="0"  dependents="1"  showSampleName="1"  showFullPath="1"  showFreq="0"  showCount="1"  showPopulationName="1"  showGraphTitle="0"  showMedians="0"  useShortName="1"  showKeyword="0"  keyword=""  showStatistic="0"  statistic=""  offsetHistograms="0"  offsetX="0"  offsetY="0"  flipH="0"  flipV="0"  showAdjunctHistograms="0"  scaleH="1"  scaleV="1"  panelIndex="-1"  z="10" >
           <Graph smoothing="0"  backColor="#ffffff"  foreColor="#000000"  heatMapStatParameter="Comp-FITC-A"  type="Pseudocolor"  fast="1" >
             <Axis dimension="x"  name="Comp-FITC-A"  label=""  auto="auto" />
             <Axis dimension="y"  name="Comp-PE-A"  label=""  auto="auto" />
             <GraphSettings level="5%"  smoothingHighResolution="1"  contourHighResolution="1"  histogramSmoothingCount="0"  graphResolution="256"  showOutliers="0"  drawLargeDots="0"  dotsToDraw="8000"  tint="le.chartfill.tinted.40"  lineWeight="le.lineweight.normal"  lineStyle="le.linestyle.solid" />
             <GraphEnvironment showGrid="0"  showAxes="tnlTNL"  showGates="1"  showFreqOnPlots="1"  showGateNameOnPlots="1"  showMedians="0"  showUncomped="0"  addEventParam="0"  lastYAxisName="" >
               <TextTraits font="SansSerif"  size="11"  name="Labels"  style="plain"  color="#000000"  background="#00ffffff"  just="left" />
               <TextTraits font="SansSerif"  size="11"  name="LayoutGates"  style="plain"  color="#000000"  background="#00ffffff"  just="left" />
               <TextTraits font="SansSerif"  size="9"  name="Numbers"  style="plain"  color="#000000"  background="#00ffffff"  just="left" />
               <TextTraits font="SansSerif"  size="9"  name="Legend"  style="plain"  color="#000000"  background="#00ffffff"  just="left" />
               <WindowPosition x="172"  y="92"  width="392"  height="584"  displayed="0"  panelState="---" />
             </GraphEnvironment>
           </Graph>
           <Annotation lineWeight="NoLine"  fill="#ffffff"  stroke="#808080"  lineStyle="Solid"  gradientColor="#808080"  gradientStyle="le.gradientstyle.none"  enabled="1"  xScale="1"  yScale="1"  aspectRatioLock="0"  alpha="1"  figID="com.treestar.flowjo.charting.FigChartAnnotation@62d4af7a#1757391806903"  rotation="0"  lock="0"  sizeLock="0"  contentLock="0"  wantsDrops="0"  autoFitContents="0"  autoMinimumSize="1"  padding="5,5,5,5" >
             <Content>&amp;lt;font face=&amp;quot;SansSerif&amp;quot; color=&amp;quot;#000000&amp;quot; style=&amp;quot;font-size:11pt;&amp;quot;&amp;gt;&amp;#xA;&amp;lt;/font&amp;gt;&amp;#xA;    &amp;lt;p style=&amp;quot;margin-top:0; text-align:left;&amp;quot;&amp;gt;&amp;#xA;      &amp;lt;font face=&amp;quot;SansSerif&amp;quot; color=&amp;quot;#000000&amp;quot; style=&amp;quot;font-size:11pt;&amp;quot;&amp;gt;&amp;lt;input type=&amp;quot;fjml&amp;quot; value=&amp;quot;%3CAnno+name%3D%22fj.anno.samplename%22+%2F%3E&amp;quot; style=&amp;quot;font-family:SansSerif; color:#000000; font-weight:normal; font-style:;&amp;quot;&amp;gt;&amp;#xA;      &amp;#xA;&amp;lt;/font&amp;gt;    &amp;lt;/p&amp;gt;&amp;#xA;    &amp;lt;p style=&amp;quot;margin-top:0; text-align:left;&amp;quot;&amp;gt;&amp;#xA;      &amp;lt;font face=&amp;quot;SansSerif&amp;quot; color=&amp;quot;#000000&amp;quot; style=&amp;quot;font-size:11pt;&amp;quot;&amp;gt;&amp;lt;input type=&amp;quot;fjml&amp;quot; value=&amp;quot;%3CAnno+name%3D%22fj.anno.popname%22+%2F%3E&amp;quot; style=&amp;quot;font-family:SansSerif; color:#000000; font-weight:normal; font-style:;&amp;quot;&amp;gt;&amp;#xA;      &amp;#xA;&amp;lt;/font&amp;gt;    &amp;lt;/p&amp;gt;&amp;#xA;    &amp;lt;p style=&amp;quot;margin-top:0; text-align:left;&amp;quot;&amp;gt;&amp;#xA;      &amp;lt;font face=&amp;quot;SansSerif&amp;quot; color=&amp;quot;#000000&amp;quot; style=&amp;quot;font-size:11pt;&amp;quot;&amp;gt;&amp;lt;input type=&amp;quot;fjml&amp;quot; value=&amp;quot;%3CStatistic+name%3D%22Count%22++id%3D%22%22++ancestor%3D%22%22+%2F%3E&amp;quot; style=&amp;quot;font-family:SansSerif; color:#000000; font-weight:normal; font-style:;&amp;quot;&amp;gt;&amp;#xA;&amp;lt;/font&amp;gt;    &amp;lt;/p&amp;gt;&amp;#xA;</Content>
             <WindowPosition x="0"  y="340"  width="162"  height="64"  displayed="1"  panelState="" />
           </Annotation>
           <Legend lineWeight="Hairline"  fill="#ffffff"  stroke="#000000"  lineStyle="Solid"  gradientColor="#808080"  gradientStyle="le.gradientstyle.none"  enabled="1"  xScale="1"  yScale="1"  aspectRatioLock="0"  alpha="1"  figID="com.treestar.flowjo.charting.legend.FigLegend@3bc94239#1757391806903"  rotation="0"  lock="0"  sizeLock="0"  contentLock="0"  wantsDrops="0"  rows="3"  columns="4"  drawGrid="1"  autoFitContents="0"  showHeader="1" >
             <RowSizes>
               <Size index="0"  value="15" />
               <Size index="1"  value="15" />
               <Size index="2"  value="15" />
             </RowSizes>
             <ColSizes>
               <Size index="0"  value="15" />
               <Size index="1"  value="15" />
               <Size index="2"  value="15" />
               <Size index="3"  value="15" />
             </ColSizes>
             <WindowPosition x="280"  y="0"  width="60"  height="45"  displayed="0"  panelState="" />
             <Columns>
               <Anno name="fj.anno.samplename" />
               <Anno name="fj.anno.popname" />
               <Statistic name="Count"  id=""  ancestor="" />
             </Columns>
           </Legend>
           <Ancestry lineWeight="Hairline"  fill="#ffffff"  stroke="#000000"  lineStyle="Solid"  gradientColor="#808080"  gradientStyle="le.gradientstyle.none"  enabled="1"  xScale="1"  yScale="1"  aspectRatioLock="0"  alpha="1"  figID="com.treestar.flowjo.charting.FigChartRow@6f59b7ea#1757391806903"  rotation="0"  lock="0"  sizeLock="0"  contentLock="0"  wantsDrops="0"  backgating="0"  horizontal="0"  backgatingLargeDots="0"  backgatingContours="0" >
             <WindowPosition x="0"  y="0"  width="0"  height="1"  displayed="0"  panelState="" />
           </Ancestry>
           <Multigraph lineWeight="NoLine"  fill="#00ffffff"  stroke="#000000"  lineStyle="Solid"  gradientColor="#808080"  gradientStyle="le.gradientstyle.none"  enabled="1"  xScale="1"  yScale="1"  aspectRatioLock="1"  alpha="1"  figID="com.treestar.flowjo.charting.FigChartGrid@6c41f819#1757391806903"  rotation="0"  lock="0"  sizeLock="0"  contentLock="0"  wantsDrops="0"  annoOffsetX="0"  annoOffsetY="0"  type="NONE"  displayType="DotPlot"  rows="0"  columns="0" >
             <WindowPosition x="0"  y="0"  width="0"  height="1"  displayed="0"  panelState="" />
             <Parameters/>
           </Multigraph>
           <PopModelList>
             <DataLayer path="Lymphocytes"  panelValue="1"  discriminatorValue=""  sampleGMID="0"  sampleID="14" >
               <LegendSpec color="#000000"  text=""  chartFill="le.chartfill.tinted.40"  lineWeight="Normal"  lineStyle="Solid"  control="0" />
             </DataLayer>
           </PopModelList>
           <WindowPosition x="431"  y="30"  width="256"  height="256"  displayed="1"  panelState="" />
         </ChartData>
         <FigColorLegend x="378"  y="324"  width="70"  height="12"  lineWeight="Hairline"  fill="#ffffff"  stroke="#000000"  lineStyle="Solid"  gradientColor="#808080"  gradientStyle="le.gradientstyle.none"  enabled="1"  xScale="1"  yScale="1"  aspectRatioLock="0"  alpha="1"  figID="com.treestar.layout.presentation.FigHeatmapStatAxis@336d552c#1757391806903"  rotation="0"  lock="0"  sizeLock="0"  contentLock="0"  wantsDrops="0"  colorMapName="Default (blue,green,yellow,red)"  z="15" />
       </FigList>
     </Layout>
     <Layout name="Layout-Batch"  outputFile="file:/C:/Users/Zheng/Documents/Layout-Batch"  color="#00ffffff"  isBatch="1"  showGrid="0"  showRulers="1"  showDebugOutput="0"  showGuides="0"  showPageBreaks="1"  scale="0.5" >
       <PrintLayout flipPattern0="0"  rows="1"  columns="1"  padding="36"  header=""  footer=""  headerActive="0"  footerActive="0"  scalingMode="fj.print.scale.none"  scaling="1.9822616408"  orientation="0"  width="595.2744"  height="841.8888"  imageableX="72"  imageableY="72"  imageableWidth="451.2744"  imageableHeight="697.8888" />
       <PageSection sectionName="header" >&lt;table width=&quot;100%&quot;&gt;&lt;tr&gt;&lt;td align=&quot;left&quot; valign=&quot;top&quot;&gt;&amp;NBSP&amp;NBSP&amp;NBSP&amp;NBSP&lt;IMG SRC=&quot;file:/C:/Program%20Files/FlowJo%2010.8.1/images/fj_icon.png&quot;&gt;&lt;/IMG&gt;&lt;br/&gt;FlowJo, LLC&lt;/td&gt;&lt;td align=&quot;right&quot; valign=&quot;top&quot;&gt;Page &lt;PageNumber/&gt;&lt;/td&gt;&lt;/tr&gt;&lt;/table&gt;</PageSection>
       <PageSection sectionName="footer" >&lt;table width=&quot;100%&quot;&gt;&lt;tr&gt;&lt;td align=&quot;left&quot;  valign=&quot;bottom&quot;&gt;&lt;LongDate/&gt;&lt;/td&gt;&lt;td align=&quot;right&quot; valign=&quot;bottom&quot;&gt;&lt;Version/&gt;&lt;/td&gt;&lt;/tr&gt;&lt;/table&gt;</PageSection>
       <Iteration iterationType="OFF"  iterationValue=""  iterationKeyword=""  discriminator=""  panelSize="1"  groupName="All Samples" />
       <BatchSettings useCurrentGroup="1"  length="3"  name=""  order="ACROSS"  direction="COLUMNS"  append="0"  destination="toLayout"  separatePages="0"  launchApp="1"  header="0"  footer="0"  commandLineBatch="0" />
       <FigList>
         <FigList x="28"  y="11"  width="659"  height="418"  lineWeight="Hairline"  fill="#ffffff"  stroke="#000000"  lineStyle="Solid"  gradientColor="#808080"  gradientStyle="le.gradientstyle.none"  enabled="1"  xScale="1"  yScale="1"  aspectRatioLock="0"  alpha="1"  figID="com.treestar.layout.presentation.FigGroup@1e95de78#1757391850998"  rotation="0"  lock="0"  sizeLock="0"  contentLock="0"  wantsDrops="0"  z="0" >
           <ChartData x="65"  y="12"  width="256"  height="256"  lineWeight="Hairline"  fill="#ffffff"  stroke="#000000"  lineStyle="Solid"  gradientColor="#808080"  gradientStyle="le.gradientstyle.none"  enabled="1"  xScale="0.01"  yScale="0.01"  aspectRatioLock="0"  alpha="1"  figID="com.treestar.flowjo.charting.FigChartBox@47d8ba9e#1757391850790"  rotation="0"  lock="0"  sizeLock="0"  contentLock="0"  wantsDrops="0"  dependents="1"  showSampleName="1"  showFullPath="1"  showFreq="0"  showCount="1"  showPopulationName="1"  showGraphTitle="0"  showMedians="0"  useShortName="1"  showKeyword="0"  keyword=""  showStatistic="0"  statistic=""  offsetHistograms="0"  offsetX="0"  offsetY="0"  flipH="0"  flipV="0"  showAdjunctHistograms="0"  scaleH="1"  scaleV="1"  panelIndex="-1" >
             <Graph smoothing="0"  backColor="#ffffff"  foreColor="#000000"  heatMapStatParameter="Comp-FITC-A"  type="Pseudocolor"  fast="1" >
               <Axis dimension="x"  name="FSC-A"  label=""  auto="auto" />
               <Axis dimension="y"  name="SSC-A"  label=""  auto="auto" />
               <GraphSettings level="5%"  smoothingHighResolution="1"  contourHighResolution="1"  histogramSmoothingCount="0"  graphResolution="256"  showOutliers="0"  drawLargeDots="0"  dotsToDraw="8000"  tint="le.chartfill.tinted.40"  lineWeight="le.lineweight.normal"  lineStyle="le.linestyle.solid" />
               <GraphEnvironment showGrid="0"  showAxes="tnlTNL"  showGates="1"  showFreqOnPlots="1"  showGateNameOnPlots="1"  showMedians="0"  showUncomped="0"  addEventParam="0"  lastYAxisName="" >
                 <TextTraits font="SansSerif"  size="11"  name="Labels"  style="plain"  color="#000000"  background="#00ffffff"  just="left" />
                 <TextTraits font="SansSerif"  size="11"  name="LayoutGates"  style="plain"  color="#000000"  background="#00ffffff"  just="left" />
                 <TextTraits font="SansSerif"  size="9"  name="Numbers"  style="plain"  color="#000000"  background="#00ffffff"  just="left" />
                 <TextTraits font="SansSerif"  size="9"  name="Legend"  style="plain"  color="#000000"  background="#00ffffff"  just="left" />
                 <WindowPosition x="834"  y="82"  width="392"  height="584"  displayed="0"  panelState="---" />
               </GraphEnvironment>
             </Graph>
             <Annotation lineWeight="NoLine"  fill="#ffffff"  stroke="#808080"  lineStyle="Solid"  gradientColor="#808080"  gradientStyle="le.gradientstyle.none"  enabled="1"  xScale="1"  yScale="1"  aspectRatioLock="0"  alpha="1"  figID="com.treestar.flowjo.charting.FigChartAnnotation@705fbb21#1757391804095"  rotation="0"  lock="0"  sizeLock="0"  contentLock="0"  wantsDrops="0"  autoFitContents="0"  autoMinimumSize="1"  padding="5,5,5,5" >
               <Content>&amp;#xA;&amp;#xA;    &amp;lt;p style=&amp;quot;margin-top:0; text-align:left;&amp;quot;&amp;gt;&amp;#xA;      &amp;lt;font face=&amp;quot;SansSerif&amp;quot; color=&amp;quot;#000000&amp;quot; style=&amp;quot;font-size:11pt;&amp;quot;&amp;gt;&amp;lt;input type=&amp;quot;fjml&amp;quot; value=&amp;quot;%3CAnno+originalDataset%3D%22null%22+name%3D%22fj.anno.samplename%22+%2F%3E&amp;quot; style=&amp;quot;font-family:SansSerif; color:#000000; font-weight:normal;&amp;quot;&amp;gt;&amp;#xA;      &amp;lt;/font&amp;gt;&amp;#xA;    &amp;lt;/p&amp;gt;&amp;#xA;    &amp;lt;p style=&amp;quot;margin-top:0; text-align:left;&amp;quot;&amp;gt;&amp;#xA;      &amp;lt;font face=&amp;quot;SansSerif&amp;quot; color=&amp;quot;#000000&amp;quot; style=&amp;quot;font-size:11pt;&amp;quot;&amp;gt;&amp;lt;input type=&amp;quot;fjml&amp;quot; value=&amp;quot;%3CAnno+originalDataset%3D%22null%22+name%3D%22fj.anno.popname%22+%2F%3E&amp;quot; style=&amp;quot;font-family:SansSerif; color:#000000; font-weight:normal;&amp;quot;&amp;gt;&amp;#xA;      &amp;lt;/font&amp;gt;&amp;#xA;    &amp;lt;/p&amp;gt;&amp;#xA;    &amp;lt;p style=&amp;quot;margin-top:0; text-align:left;&amp;quot;&amp;gt;&amp;#xA;      &amp;lt;font face=&amp;quot;SansSerif&amp;quot; color=&amp;quot;#000000&amp;quot; style=&amp;quot;font-size:11pt;&amp;quot;&amp;gt;&amp;lt;input type=&amp;quot;fjml&amp;quot; value=&amp;quot;%3CStatistic+originalDataset%3D%22null%22+ancestor%3D%22%22+name%3D%22Count%22+id%3D%22%22+%2F%3E&amp;quot; style=&amp;quot;font-family:SansSerif; color:#000000; font-weight:normal;&amp;quot;&amp;gt;&amp;#xA;&amp;lt;/font&amp;gt;    &amp;lt;/p&amp;gt;&amp;#xA;</Content>
               <WindowPosition x="0"  y="340"  width="162"  height="64"  displayed="1"  panelState="" />
             </Annotation>
             <Legend lineWeight="Hairline"  fill="#ffffff"  stroke="#000000"  lineStyle="Solid"  gradientColor="#808080"  gradientStyle="le.gradientstyle.none"  enabled="1"  xScale="1"  yScale="1"  aspectRatioLock="0"  alpha="1"  figID="com.treestar.flowjo.charting.legend.FigLegend@554f0536#1757391804095"  rotation="0"  lock="0"  sizeLock="0"  contentLock="0"  wantsDrops="0"  rows="2"  columns="4"  drawGrid="1"  autoFitContents="0"  showHeader="1" >
               <RowSizes>
                 <Size index="0"  value="15" />
                 <Size index="1"  value="15" />
               </RowSizes>
               <ColSizes>
                 <Size index="0"  value="15" />
                 <Size index="1"  value="15" />
                 <Size index="2"  value="15" />
                 <Size index="3"  value="15" />
               </ColSizes>
               <WindowPosition x="280"  y="0"  width="60"  height="30"  displayed="0"  panelState="" />
               <Columns>
                 <Anno name="fj.anno.samplename" />
                 <Anno name="fj.anno.popname" />
                 <Statistic name="Count"  ancestor=""  correlate="" />
               </Columns>
             </Legend>
             <Ancestry lineWeight="Hairline"  fill="#ffffff"  stroke="#000000"  lineStyle="Solid"  gradientColor="#808080"  gradientStyle="le.gradientstyle.none"  enabled="1"  xScale="1"  yScale="1"  aspectRatioLock="0"  alpha="1"  figID="com.treestar.flowjo.charting.FigChartRow@699cd1b5#1757391804095"  rotation="0"  lock="0"  sizeLock="0"  contentLock="0"  wantsDrops="0"  backgating="0"  horizontal="0"  backgatingLargeDots="0"  backgatingContours="0" >
               <WindowPosition x="0"  y="0"  width="0"  height="1"  displayed="0"  panelState="" />
             </Ancestry>
             <Multigraph lineWeight="NoLine"  fill="#00ffffff"  stroke="#000000"  lineStyle="Solid"  gradientColor="#808080"  gradientStyle="le.gradientstyle.none"  enabled="1"  xScale="1"  yScale="1"  aspectRatioLock="1"  alpha="1"  figID="com.treestar.flowjo.charting.FigChartGrid@3525c980#1757391804095"  rotation="0"  lock="0"  sizeLock="0"  contentLock="0"  wantsDrops="0"  annoOffsetX="0"  annoOffsetY="0"  type="NONE"  displayType="DotPlot"  rows="0"  columns="0" >
               <WindowPosition x="0"  y="0"  width="0"  height="1"  displayed="0"  panelState="" />
               <Parameters/>
             </Multigraph>
             <PopModelList>
               <DataLayer path=""  panelValue="1"  discriminatorValue=""  sampleGMID="0"  sampleID="14" >
                 <LegendSpec color="#000000"  text=""  chartFill="le.chartfill.tinted.40"  lineWeight="Normal"  lineStyle="Solid"  control="0" />
               </DataLayer>
             </PopModelList>
             <WindowPosition x="65"  y="12"  width="256"  height="256"  displayed="1"  panelState="" />
           </ChartData>
           <FigColorLegend x="5"  y="306"  width="70"  height="12"  lineWeight="Hairline"  fill="#ffffff"  stroke="#000000"  lineStyle="Solid"  gradientColor="#808080"  gradientStyle="le.gradientstyle.none"  enabled="1"  xScale="1"  yScale="1"  aspectRatioLock="0"  alpha="1"  figID="com.treestar.layout.presentation.FigHeatmapStatAxis@2b2579c1#1757391967244"  rotation="0"  lock="0"  sizeLock="0"  contentLock="0"  wantsDrops="0"  colorMapName="Default (blue,green,yellow,red)" />
           <ChartData x="403"  y="14"  width="256"  height="256"  lineWeight="Hairline"  fill="#ffffff"  stroke="#000000"  lineStyle="Solid"  gradientColor="#808080"  gradientStyle="le.gradientstyle.none"  enabled="1"  xScale="0.01"  yScale="0.01"  aspectRatioLock="0"  alpha="1"  figID="com.treestar.flowjo.charting.FigChartBox@1ae8e940#1757391850871"  rotation="0"  lock="0"  sizeLock="0"  contentLock="0"  wantsDrops="0"  dependents="1"  showSampleName="1"  showFullPath="1"  showFreq="0"  showCount="1"  showPopulationName="1"  showGraphTitle="0"  showMedians="0"  useShortName="1"  showKeyword="0"  keyword=""  showStatistic="0"  statistic=""  offsetHistograms="0"  offsetX="0"  offsetY="0"  flipH="0"  flipV="0"  showAdjunctHistograms="0"  scaleH="1"  scaleV="1"  panelIndex="-1" >
             <Graph smoothing="0"  backColor="#ffffff"  foreColor="#000000"  heatMapStatParameter="Comp-FITC-A"  type="Pseudocolor"  fast="1" >
               <Axis dimension="x"  name="Comp-FITC-A"  label=""  auto="auto" />
               <Axis dimension="y"  name="Comp-PE-A"  label=""  auto="auto" />
               <GraphSettings level="5%"  smoothingHighResolution="1"  contourHighResolution="1"  histogramSmoothingCount="0"  graphResolution="256"  showOutliers="0"  drawLargeDots="0"  dotsToDraw="8000"  tint="le.chartfill.tinted.40"  lineWeight="le.lineweight.normal"  lineStyle="le.linestyle.solid" />
               <GraphEnvironment showGrid="0"  showAxes="tnlTNL"  showGates="1"  showFreqOnPlots="1"  showGateNameOnPlots="1"  showMedians="0"  showUncomped="0"  addEventParam="0"  lastYAxisName="" >
                 <TextTraits font="SansSerif"  size="11"  name="Labels"  style="plain"  color="#000000"  background="#00ffffff"  just="left" />
                 <TextTraits font="SansSerif"  size="11"  name="LayoutGates"  style="plain"  color="#000000"  background="#00ffffff"  just="left" />
                 <TextTraits font="SansSerif"  size="9"  name="Numbers"  style="plain"  color="#000000"  background="#00ffffff"  just="left" />
                 <TextTraits font="SansSerif"  size="9"  name="Legend"  style="plain"  color="#000000"  background="#00ffffff"  just="left" />
                 <WindowPosition x="172"  y="92"  width="392"  height="584"  displayed="0"  panelState="---" />
               </GraphEnvironment>
             </Graph>
             <Annotation lineWeight="NoLine"  fill="#ffffff"  stroke="#808080"  lineStyle="Solid"  gradientColor="#808080"  gradientStyle="le.gradientstyle.none"  enabled="1"  xScale="1"  yScale="1"  aspectRatioLock="0"  alpha="1"  figID="com.treestar.flowjo.charting.FigChartAnnotation@62d4af7a#1757391806903"  rotation="0"  lock="0"  sizeLock="0"  contentLock="0"  wantsDrops="0"  autoFitContents="0"  autoMinimumSize="1"  padding="5,5,5,5" >
               <Content>&amp;#xA;&amp;#xA;    &amp;lt;p style=&amp;quot;margin-top:0; text-align:left;&amp;quot;&amp;gt;&amp;#xA;      &amp;lt;font face=&amp;quot;SansSerif&amp;quot; color=&amp;quot;#000000&amp;quot; style=&amp;quot;font-size:11pt;&amp;quot;&amp;gt;&amp;lt;input type=&amp;quot;fjml&amp;quot; value=&amp;quot;%3CAnno+originalDataset%3D%22null%22+name%3D%22fj.anno.samplename%22+%2F%3E&amp;quot; style=&amp;quot;font-family:SansSerif; color:#000000; font-weight:normal;&amp;quot;&amp;gt;&amp;#xA;      &amp;lt;/font&amp;gt;&amp;#xA;    &amp;lt;/p&amp;gt;&amp;#xA;    &amp;lt;p style=&amp;quot;margin-top:0; text-align:left;&amp;quot;&amp;gt;&amp;#xA;      &amp;lt;font face=&amp;quot;SansSerif&amp;quot; color=&amp;quot;#000000&amp;quot; style=&amp;quot;font-size:11pt;&amp;quot;&amp;gt;&amp;lt;input type=&amp;quot;fjml&amp;quot; value=&amp;quot;%3CAnno+originalDataset%3D%22null%22+name%3D%22fj.anno.popname%22+%2F%3E&amp;quot; style=&amp;quot;font-family:SansSerif; color:#000000; font-weight:normal;&amp;quot;&amp;gt;&amp;#xA;      &amp;lt;/font&amp;gt;&amp;#xA;    &amp;lt;/p&amp;gt;&amp;#xA;    &amp;lt;p style=&amp;quot;margin-top:0; text-align:left;&amp;quot;&amp;gt;&amp;#xA;      &amp;lt;font face=&amp;quot;SansSerif&amp;quot; color=&amp;quot;#000000&amp;quot; style=&amp;quot;font-size:11pt;&amp;quot;&amp;gt;&amp;lt;input type=&amp;quot;fjml&amp;quot; value=&amp;quot;%3CStatistic+originalDataset%3D%22null%22+ancestor%3D%22%22+name%3D%22Count%22+id%3D%22%22+%2F%3E&amp;quot; style=&amp;quot;font-family:SansSerif; color:#000000; font-weight:normal;&amp;quot;&amp;gt;&amp;#xA;&amp;lt;/font&amp;gt;    &amp;lt;/p&amp;gt;&amp;#xA;</Content>
               <WindowPosition x="0"  y="340"  width="162"  height="64"  displayed="1"  panelState="" />
             </Annotation>
             <Legend lineWeight="Hairline"  fill="#ffffff"  stroke="#000000"  lineStyle="Solid"  gradientColor="#808080"  gradientStyle="le.gradientstyle.none"  enabled="1"  xScale="1"  yScale="1"  aspectRatioLock="0"  alpha="1"  figID="com.treestar.flowjo.charting.legend.FigLegend@3bc94239#1757391806903"  rotation="0"  lock="0"  sizeLock="0"  contentLock="0"  wantsDrops="0"  rows="2"  columns="4"  drawGrid="1"  autoFitContents="0"  showHeader="1" >
               <RowSizes>
                 <Size index="0"  value="15" />
                 <Size index="1"  value="15" />
               </RowSizes>
               <ColSizes>
                 <Size index="0"  value="15" />
                 <Size index="1"  value="15" />
                 <Size index="2"  value="15" />
                 <Size index="3"  value="15" />
               </ColSizes>
               <WindowPosition x="280"  y="0"  width="60"  height="30"  displayed="0"  panelState="" />
               <Columns>
                 <Anno name="fj.anno.samplename" />
                 <Anno name="fj.anno.popname" />
                 <Statistic name="Count"  ancestor=""  correlate="" />
               </Columns>
             </Legend>
             <Ancestry lineWeight="Hairline"  fill="#ffffff"  stroke="#000000"  lineStyle="Solid"  gradientColor="#808080"  gradientStyle="le.gradientstyle.none"  enabled="1"  xScale="1"  yScale="1"  aspectRatioLock="0"  alpha="1"  figID="com.treestar.flowjo.charting.FigChartRow@6f59b7ea#1757391806903"  rotation="0"  lock="0"  sizeLock="0"  contentLock="0"  wantsDrops="0"  backgating="0"  horizontal="0"  backgatingLargeDots="0"  backgatingContours="0" >
               <WindowPosition x="0"  y="0"  width="0"  height="1"  displayed="0"  panelState="" />
             </Ancestry>
             <Multigraph lineWeight="NoLine"  fill="#00ffffff"  stroke="#000000"  lineStyle="Solid"  gradientColor="#808080"  gradientStyle="le.gradientstyle.none"  enabled="1"  xScale="1"  yScale="1"  aspectRatioLock="1"  alpha="1"  figID="com.treestar.flowjo.charting.FigChartGrid@6c41f819#1757391806903"  rotation="0"  lock="0"  sizeLock="0"  contentLock="0"  wantsDrops="0"  annoOffsetX="0"  annoOffsetY="0"  type="NONE"  displayType="DotPlot"  rows="0"  columns="0" >
               <WindowPosition x="0"  y="0"  width="0"  height="1"  displayed="0"  panelState="" />
               <Parameters/>
             </Multigraph>
             <PopModelList>
               <DataLayer path="Lymphocytes"  panelValue="1"  discriminatorValue=""  sampleGMID="0"  sampleID="14" >
                 <LegendSpec color="#000000"  text=""  chartFill="le.chartfill.tinted.40"  lineWeight="Normal"  lineStyle="Solid"  control="0" />
               </DataLayer>
             </PopModelList>
             <WindowPosition x="403"  y="14"  width="256"  height="256"  displayed="1"  panelState="" />
           </ChartData>
           <FigColorLegend x="350"  y="308"  width="70"  height="12"  lineWeight="Hairline"  fill="#ffffff"  stroke="#000000"  lineStyle="Solid"  gradientColor="#808080"  gradientStyle="le.gradientstyle.none"  enabled="1"  xScale="1"  yScale="1"  aspectRatioLock="0"  alpha="1"  figID="com.treestar.layout.presentation.FigHeatmapStatAxis@5b6bce93#1757391967244"  rotation="0"  lock="0"  sizeLock="0"  contentLock="0"  wantsDrops="0"  colorMapName="Default (blue,green,yellow,red)" />
         </FigList>
         <FigList x="28"  y="456"  width="659"  height="418"  lineWeight="Hairline"  fill="#ffffff"  stroke="#000000"  lineStyle="Solid"  gradientColor="#808080"  gradientStyle="le.gradientstyle.none"  enabled="1"  xScale="1"  yScale="1"  aspectRatioLock="0"  alpha="1"  figID="com.treestar.layout.presentation.FigGroup@6b86695c#1757391850998"  rotation="0"  lock="0"  sizeLock="0"  contentLock="0"  wantsDrops="0"  z="1" >
           <ChartData x="65"  y="12"  width="256"  height="256"  lineWeight="Hairline"  fill="#ffffff"  stroke="#000000"  lineStyle="Solid"  gradientColor="#808080"  gradientStyle="le.gradientstyle.none"  enabled="1"  xScale="0.01"  yScale="0.01"  aspectRatioLock="0"  alpha="1"  figID="com.treestar.flowjo.charting.FigChartBox@6e32f574#1757391850790"  rotation="0"  lock="0"  sizeLock="0"  contentLock="0"  wantsDrops="0"  dependents="1"  showSampleName="1"  showFullPath="1"  showFreq="0"  showCount="1"  showPopulationName="1"  showGraphTitle="0"  showMedians="0"  useShortName="1"  showKeyword="0"  keyword=""  showStatistic="0"  statistic=""  offsetHistograms="0"  offsetX="0"  offsetY="0"  flipH="0"  flipV="0"  showAdjunctHistograms="0"  scaleH="1"  scaleV="1"  panelIndex="-1" >
             <Graph smoothing="0"  backColor="#ffffff"  foreColor="#000000"  heatMapStatParameter="Comp-FITC-A"  type="Pseudocolor"  fast="1" >
               <Axis dimension="x"  name="FSC-A"  label=""  auto="auto" />
               <Axis dimension="y"  name="SSC-A"  label=""  auto="auto" />
               <GraphSettings level="5%"  smoothingHighResolution="1"  contourHighResolution="1"  histogramSmoothingCount="0"  graphResolution="256"  showOutliers="0"  drawLargeDots="0"  dotsToDraw="8000"  tint="le.chartfill.tinted.40"  lineWeight="le.lineweight.normal"  lineStyle="le.linestyle.solid" />
               <GraphEnvironment showGrid="0"  showAxes="tnlTNL"  showGates="1"  showFreqOnPlots="1"  showGateNameOnPlots="1"  showMedians="0"  showUncomped="0"  addEventParam="0"  lastYAxisName="" >
                 <TextTraits font="SansSerif"  size="11"  name="Labels"  style="plain"  color="#000000"  background="#00ffffff"  just="left" />
                 <TextTraits font="SansSerif"  size="11"  name="LayoutGates"  style="plain"  color="#000000"  background="#00ffffff"  just="left" />
                 <TextTraits font="SansSerif"  size="9"  name="Numbers"  style="plain"  color="#000000"  background="#00ffffff"  just="left" />
                 <TextTraits font="SansSerif"  size="9"  name="Legend"  style="plain"  color="#000000"  background="#00ffffff"  just="left" />
                 <WindowPosition x="834"  y="82"  width="392"  height="584"  displayed="0"  panelState="---" />
               </GraphEnvironment>
             </Graph>
             <Annotation lineWeight="NoLine"  fill="#ffffff"  stroke="#808080"  lineStyle="Solid"  gradientColor="#808080"  gradientStyle="le.gradientstyle.none"  enabled="1"  xScale="1"  yScale="1"  aspectRatioLock="0"  alpha="1"  figID="com.treestar.flowjo.charting.FigChartAnnotation@705fbb21#1757391804095"  rotation="0"  lock="0"  sizeLock="0"  contentLock="0"  wantsDrops="0"  autoFitContents="0"  autoMinimumSize="1"  padding="5,5,5,5" >
               <Content>&amp;#xA;&amp;#xA;    &amp;lt;p style=&amp;quot;margin-top:0; text-align:left;&amp;quot;&amp;gt;&amp;#xA;      &amp;lt;font face=&amp;quot;SansSerif&amp;quot; color=&amp;quot;#000000&amp;quot; style=&amp;quot;font-size:11pt;&amp;quot;&amp;gt;&amp;lt;input type=&amp;quot;fjml&amp;quot; value=&amp;quot;%3CAnno+originalDataset%3D%22null%22+name%3D%22fj.anno.samplename%22+%2F%3E&amp;quot; style=&amp;quot;font-family:SansSerif; color:#000000; font-weight:normal;&amp;quot;&amp;gt;&amp;#xA;      &amp;lt;/font&amp;gt;&amp;#xA;    &amp;lt;/p&amp;gt;&amp;#xA;    &amp;lt;p style=&amp;quot;margin-top:0; text-align:left;&amp;quot;&amp;gt;&amp;#xA;      &amp;lt;font face=&amp;quot;SansSerif&amp;quot; color=&amp;quot;#000000&amp;quot; style=&amp;quot;font-size:11pt;&amp;quot;&amp;gt;&amp;lt;input type=&amp;quot;fjml&amp;quot; value=&amp;quot;%3CAnno+originalDataset%3D%22null%22+name%3D%22fj.anno.popname%22+%2F%3E&amp;quot; style=&amp;quot;font-family:SansSerif; color:#000000; font-weight:normal;&amp;quot;&amp;gt;&amp;#xA;      &amp;lt;/font&amp;gt;&amp;#xA;    &amp;lt;/p&amp;gt;&amp;#xA;    &amp;lt;p style=&amp;quot;margin-top:0; text-align:left;&amp;quot;&amp;gt;&amp;#xA;      &amp;lt;font face=&amp;quot;SansSerif&amp;quot; color=&amp;quot;#000000&amp;quot; style=&amp;quot;font-size:11pt;&amp;quot;&amp;gt;&amp;lt;input type=&amp;quot;fjml&amp;quot; value=&amp;quot;%3CStatistic+originalDataset%3D%22null%22+ancestor%3D%22%22+name%3D%22Count%22+id%3D%22%22+%2F%3E&amp;quot; style=&amp;quot;font-family:SansSerif; color:#000000; font-weight:normal;&amp;quot;&amp;gt;&amp;#xA;&amp;lt;/font&amp;gt;    &amp;lt;/p&amp;gt;&amp;#xA;</Content>
               <WindowPosition x="0"  y="340"  width="162"  height="64"  displayed="1"  panelState="" />
             </Annotation>
             <Legend lineWeight="Hairline"  fill="#ffffff"  stroke="#000000"  lineStyle="Solid"  gradientColor="#808080"  gradientStyle="le.gradientstyle.none"  enabled="1"  xScale="1"  yScale="1"  aspectRatioLock="0"  alpha="1"  figID="com.treestar.flowjo.charting.legend.FigLegend@554f0536#1757391804095"  rotation="0"  lock="0"  sizeLock="0"  contentLock="0"  wantsDrops="0"  rows="2"  columns="4"  drawGrid="1"  autoFitContents="0"  showHeader="1" >
               <RowSizes>
                 <Size index="0"  value="15" />
                 <Size index="1"  value="15" />
               </RowSizes>
               <ColSizes>
                 <Size index="0"  value="15" />
                 <Size index="1"  value="15" />
                 <Size index="2"  value="15" />
                 <Size index="3"  value="15" />
               </ColSizes>
               <WindowPosition x="280"  y="0"  width="60"  height="30"  displayed="0"  panelState="" />
               <Columns>
                 <Anno name="fj.anno.samplename" />
                 <Anno name="fj.anno.popname" />
                 <Statistic name="Count"  ancestor=""  correlate="" />
               </Columns>
             </Legend>
             <Ancestry lineWeight="Hairline"  fill="#ffffff"  stroke="#000000"  lineStyle="Solid"  gradientColor="#808080"  gradientStyle="le.gradientstyle.none"  enabled="1"  xScale="1"  yScale="1"  aspectRatioLock="0"  alpha="1"  figID="com.treestar.flowjo.charting.FigChartRow@699cd1b5#1757391804095"  rotation="0"  lock="0"  sizeLock="0"  contentLock="0"  wantsDrops="0"  backgating="0"  horizontal="0"  backgatingLargeDots="0"  backgatingContours="0" >
               <WindowPosition x="0"  y="0"  width="0"  height="1"  displayed="0"  panelState="" />
             </Ancestry>
             <Multigraph lineWeight="NoLine"  fill="#00ffffff"  stroke="#000000"  lineStyle="Solid"  gradientColor="#808080"  gradientStyle="le.gradientstyle.none"  enabled="1"  xScale="1"  yScale="1"  aspectRatioLock="1"  alpha="1"  figID="com.treestar.flowjo.charting.FigChartGrid@3525c980#1757391804095"  rotation="0"  lock="0"  sizeLock="0"  contentLock="0"  wantsDrops="0"  annoOffsetX="0"  annoOffsetY="0"  type="NONE"  displayType="DotPlot"  rows="0"  columns="0" >
               <WindowPosition x="0"  y="0"  width="0"  height="1"  displayed="0"  panelState="" />
               <Parameters/>
             </Multigraph>
             <PopModelList>
               <DataLayer path=""  panelValue="1"  discriminatorValue=""  sampleGMID="1"  sampleID="15" >
                 <LegendSpec color="#000000"  text=""  chartFill="le.chartfill.tinted.40"  lineWeight="Normal"  lineStyle="Solid"  control="0" />
               </DataLayer>
             </PopModelList>
             <WindowPosition x="65"  y="12"  width="256"  height="256"  displayed="1"  panelState="" />
           </ChartData>
           <FigColorLegend x="5"  y="306"  width="70"  height="12"  lineWeight="Hairline"  fill="#ffffff"  stroke="#000000"  lineStyle="Solid"  gradientColor="#808080"  gradientStyle="le.gradientstyle.none"  enabled="1"  xScale="1"  yScale="1"  aspectRatioLock="0"  alpha="1"  figID="com.treestar.layout.presentation.FigHeatmapStatAxis@452d7515#1757391967249"  rotation="0"  lock="0"  sizeLock="0"  contentLock="0"  wantsDrops="0"  colorMapName="Default (blue,green,yellow,red)" />
           <ChartData x="403"  y="14"  width="256"  height="256"  lineWeight="Hairline"  fill="#ffffff"  stroke="#000000"  lineStyle="Solid"  gradientColor="#808080"  gradientStyle="le.gradientstyle.none"  enabled="1"  xScale="0.01"  yScale="0.01"  aspectRatioLock="0"  alpha="1"  figID="com.treestar.flowjo.charting.FigChartBox@5d260b1b#1757391850871"  rotation="0"  lock="0"  sizeLock="0"  contentLock="0"  wantsDrops="0"  dependents="1"  showSampleName="1"  showFullPath="1"  showFreq="0"  showCount="1"  showPopulationName="1"  showGraphTitle="0"  showMedians="0"  useShortName="1"  showKeyword="0"  keyword=""  showStatistic="0"  statistic=""  offsetHistograms="0"  offsetX="0"  offsetY="0"  flipH="0"  flipV="0"  showAdjunctHistograms="0"  scaleH="1"  scaleV="1"  panelIndex="-1" >
             <Graph smoothing="0"  backColor="#ffffff"  foreColor="#000000"  heatMapStatParameter="Comp-FITC-A"  type="Pseudocolor"  fast="1" >
               <Axis dimension="x"  name="Comp-FITC-A"  label=""  auto="auto" />
               <Axis dimension="y"  name="Comp-PE-A"  label=""  auto="auto" />
               <GraphSettings level="5%"  smoothingHighResolution="1"  contourHighResolution="1"  histogramSmoothingCount="0"  graphResolution="256"  showOutliers="0"  drawLargeDots="0"  dotsToDraw="8000"  tint="le.chartfill.tinted.40"  lineWeight="le.lineweight.normal"  lineStyle="le.linestyle.solid" />
               <GraphEnvironment showGrid="0"  showAxes="tnlTNL"  showGates="1"  showFreqOnPlots="1"  showGateNameOnPlots="1"  showMedians="0"  showUncomped="0"  addEventParam="0"  lastYAxisName="" >
                 <TextTraits font="SansSerif"  size="11"  name="Labels"  style="plain"  color="#000000"  background="#00ffffff"  just="left" />
                 <TextTraits font="SansSerif"  size="11"  name="LayoutGates"  style="plain"  color="#000000"  background="#00ffffff"  just="left" />
                 <TextTraits font="SansSerif"  size="9"  name="Numbers"  style="plain"  color="#000000"  background="#00ffffff"  just="left" />
                 <TextTraits font="SansSerif"  size="9"  name="Legend"  style="plain"  color="#000000"  background="#00ffffff"  just="left" />
                 <WindowPosition x="172"  y="92"  width="392"  height="584"  displayed="0"  panelState="---" />
               </GraphEnvironment>
             </Graph>
             <Annotation lineWeight="NoLine"  fill="#ffffff"  stroke="#808080"  lineStyle="Solid"  gradientColor="#808080"  gradientStyle="le.gradientstyle.none"  enabled="1"  xScale="1"  yScale="1"  aspectRatioLock="0"  alpha="1"  figID="com.treestar.flowjo.charting.FigChartAnnotation@62d4af7a#1757391806903"  rotation="0"  lock="0"  sizeLock="0"  contentLock="0"  wantsDrops="0"  autoFitContents="0"  autoMinimumSize="1"  padding="5,5,5,5" >
               <Content>&amp;#xA;&amp;#xA;    &amp;lt;p style=&amp;quot;margin-top:0; text-align:left;&amp;quot;&amp;gt;&amp;#xA;      &amp;lt;font face=&amp;quot;SansSerif&amp;quot; color=&amp;quot;#000000&amp;quot; style=&amp;quot;font-size:11pt;&amp;quot;&amp;gt;&amp;lt;input type=&amp;quot;fjml&amp;quot; value=&amp;quot;%3CAnno+originalDataset%3D%22null%22+name%3D%22fj.anno.samplename%22+%2F%3E&amp;quot; style=&amp;quot;font-family:SansSerif; color:#000000; font-weight:normal;&amp;quot;&amp;gt;&amp;#xA;      &amp;lt;/font&amp;gt;&amp;#xA;    &amp;lt;/p&amp;gt;&amp;#xA;    &amp;lt;p style=&amp;quot;margin-top:0; text-align:left;&amp;quot;&amp;gt;&amp;#xA;      &amp;lt;font face=&amp;quot;SansSerif&amp;quot; color=&amp;quot;#000000&amp;quot; style=&amp;quot;font-size:11pt;&amp;quot;&amp;gt;&amp;lt;input type=&amp;quot;fjml&amp;quot; value=&amp;quot;%3CAnno+originalDataset%3D%22null%22+name%3D%22fj.anno.popname%22+%2F%3E&amp;quot; style=&amp;quot;font-family:SansSerif; color:#000000; font-weight:normal;&amp;quot;&amp;gt;&amp;#xA;      &amp;lt;/font&amp;gt;&amp;#xA;    &amp;lt;/p&amp;gt;&amp;#xA;    &amp;lt;p style=&amp;quot;margin-top:0; text-align:left;&amp;quot;&amp;gt;&amp;#xA;      &amp;lt;font face=&amp;quot;SansSerif&amp;quot; color=&amp;quot;#000000&amp;quot; style=&amp;quot;font-size:11pt;&amp;quot;&amp;gt;&amp;lt;input type=&amp;quot;fjml&amp;quot; value=&amp;quot;%3CStatistic+originalDataset%3D%22null%22+ancestor%3D%22%22+name%3D%22Count%22+id%3D%22%22+%2F%3E&amp;quot; style=&amp;quot;font-family:SansSerif; color:#000000; font-weight:normal;&amp;quot;&amp;gt;&amp;#xA;&amp;lt;/font&amp;gt;    &amp;lt;/p&amp;gt;&amp;#xA;</Content>
               <WindowPosition x="0"  y="340"  width="162"  height="64"  displayed="1"  panelState="" />
             </Annotation>
             <Legend lineWeight="Hairline"  fill="#ffffff"  stroke="#000000"  lineStyle="Solid"  gradientColor="#808080"  gradientStyle="le.gradientstyle.none"  enabled="1"  xScale="1"  yScale="1"  aspectRatioLock="0"  alpha="1"  figID="com.treestar.flowjo.charting.legend.FigLegend@3bc94239#1757391806903"  rotation="0"  lock="0"  sizeLock="0"  contentLock="0"  wantsDrops="0"  rows="2"  columns="4"  drawGrid="1"  autoFitContents="0"  showHeader="1" >
               <RowSizes>
                 <Size index="0"  value="15" />
                 <Size index="1"  value="15" />
               </RowSizes>
               <ColSizes>
                 <Size index="0"  value="15" />
                 <Size index="1"  value="15" />
                 <Size index="2"  value="15" />
                 <Size index="3"  value="15" />
               </ColSizes>
               <WindowPosition x="280"  y="0"  width="60"  height="30"  displayed="0"  panelState="" />
               <Columns>
                 <Anno name="fj.anno.samplename" />
                 <Anno name="fj.anno.popname" />
                 <Statistic name="Count"  ancestor=""  correlate="" />
               </Columns>
             </Legend>
             <Ancestry lineWeight="Hairline"  fill="#ffffff"  stroke="#000000"  lineStyle="Solid"  gradientColor="#808080"  gradientStyle="le.gradientstyle.none"  enabled="1"  xScale="1"  yScale="1"  aspectRatioLock="0"  alpha="1"  figID="com.treestar.flowjo.charting.FigChartRow@6f59b7ea#1757391806903"  rotation="0"  lock="0"  sizeLock="0"  contentLock="0"  wantsDrops="0"  backgating="0"  horizontal="0"  backgatingLargeDots="0"  backgatingContours="0" >
               <WindowPosition x="0"  y="0"  width="0"  height="1"  displayed="0"  panelState="" />
             </Ancestry>
             <Multigraph lineWeight="NoLine"  fill="#00ffffff"  stroke="#000000"  lineStyle="Solid"  gradientColor="#808080"  gradientStyle="le.gradientstyle.none"  enabled="1"  xScale="1"  yScale="1"  aspectRatioLock="1"  alpha="1"  figID="com.treestar.flowjo.charting.FigChartGrid@6c41f819#1757391806903"  rotation="0"  lock="0"  sizeLock="0"  contentLock="0"  wantsDrops="0"  annoOffsetX="0"  annoOffsetY="0"  type="NONE"  displayType="DotPlot"  rows="0"  columns="0" >
               <WindowPosition x="0"  y="0"  width="0"  height="1"  displayed="0"  panelState="" />
               <Parameters/>
             </Multigraph>
             <PopModelList>
               <DataLayer path="Lymphocytes"  panelValue="1"  discriminatorValue=""  sampleGMID="1"  sampleID="15" >
                 <LegendSpec color="#000000"  text=""  chartFill="le.chartfill.tinted.40"  lineWeight="Normal"  lineStyle="Solid"  control="0" />
               </DataLayer>
             </PopModelList>
             <WindowPosition x="403"  y="14"  width="256"  height="256"  displayed="1"  panelState="" />
           </ChartData>
           <FigColorLegend x="350"  y="308"  width="70"  height="12"  lineWeight="Hairline"  fill="#ffffff"  stroke="#000000"  lineStyle="Solid"  gradientColor="#808080"  gradientStyle="le.gradientstyle.none"  enabled="1"  xScale="1"  yScale="1"  aspectRatioLock="0"  alpha="1"  figID="com.treestar.layout.presentation.FigHeatmapStatAxis@24329f7e#1757391967249"  rotation="0"  lock="0"  sizeLock="0"  contentLock="0"  wantsDrops="0"  colorMapName="Default (blue,green,yellow,red)" />
         </FigList>
         <FigList x="28"  y="901"  width="659"  height="418"  lineWeight="Hairline"  fill="#ffffff"  stroke="#000000"  lineStyle="Solid"  gradientColor="#808080"  gradientStyle="le.gradientstyle.none"  enabled="1"  xScale="1"  yScale="1"  aspectRatioLock="0"  alpha="1"  figID="com.treestar.layout.presentation.FigGroup@5934a836#1757391850998"  rotation="0"  lock="0"  sizeLock="0"  contentLock="0"  wantsDrops="0"  z="2" >
           <ChartData x="65"  y="12"  width="256"  height="256"  lineWeight="Hairline"  fill="#ffffff"  stroke="#000000"  lineStyle="Solid"  gradientColor="#808080"  gradientStyle="le.gradientstyle.none"  enabled="1"  xScale="0.01"  yScale="0.01"  aspectRatioLock="0"  alpha="1"  figID="com.treestar.flowjo.charting.FigChartBox@79c07e60#1757391850805"  rotation="0"  lock="0"  sizeLock="0"  contentLock="0"  wantsDrops="0"  dependents="1"  showSampleName="1"  showFullPath="1"  showFreq="0"  showCount="1"  showPopulationName="1"  showGraphTitle="0"  showMedians="0"  useShortName="1"  showKeyword="0"  keyword=""  showStatistic="0"  statistic=""  offsetHistograms="0"  offsetX="0"  offsetY="0"  flipH="0"  flipV="0"  showAdjunctHistograms="0"  scaleH="1"  scaleV="1"  panelIndex="-1" >
             <Graph smoothing="0"  backColor="#ffffff"  foreColor="#000000"  heatMapStatParameter="Comp-FITC-A"  type="Pseudocolor"  fast="1" >
               <Axis dimension="x"  name="FSC-A"  label=""  auto="auto" />
               <Axis dimension="y"  name="SSC-A"  label=""  auto="auto" />
               <GraphSettings level="5%"  smoothingHighResolution="1"  contourHighResolution="1"  histogramSmoothingCount="0"  graphResolution="256"  showOutliers="0"  drawLargeDots="0"  dotsToDraw="8000"  tint="le.chartfill.tinted.40"  lineWeight="le.lineweight.normal"  lineStyle="le.linestyle.solid" />
               <GraphEnvironment showGrid="0"  showAxes="tnlTNL"  showGates="1"  showFreqOnPlots="1"  showGateNameOnPlots="1"  showMedians="0"  showUncomped="0"  addEventParam="0"  lastYAxisName="" >
                 <TextTraits font="SansSerif"  size="11"  name="Labels"  style="plain"  color="#000000"  background="#00ffffff"  just="left" />
                 <TextTraits font="SansSerif"  size="11"  name="LayoutGates"  style="plain"  color="#000000"  background="#00ffffff"  just="left" />
                 <TextTraits font="SansSerif"  size="9"  name="Numbers"  style="plain"  color="#000000"  background="#00ffffff"  just="left" />
                 <TextTraits font="SansSerif"  size="9"  name="Legend"  style="plain"  color="#000000"  background="#00ffffff"  just="left" />
                 <WindowPosition x="834"  y="82"  width="392"  height="584"  displayed="0"  panelState="---" />
               </GraphEnvironment>
             </Graph>
             <Annotation lineWeight="NoLine"  fill="#ffffff"  stroke="#808080"  lineStyle="Solid"  gradientColor="#808080"  gradientStyle="le.gradientstyle.none"  enabled="1"  xScale="1"  yScale="1"  aspectRatioLock="0"  alpha="1"  figID="com.treestar.flowjo.charting.FigChartAnnotation@705fbb21#1757391804095"  rotation="0"  lock="0"  sizeLock="0"  contentLock="0"  wantsDrops="0"  autoFitContents="0"  autoMinimumSize="1"  padding="5,5,5,5" >
               <Content>&amp;#xA;&amp;#xA;    &amp;lt;p style=&amp;quot;margin-top:0; text-align:left;&amp;quot;&amp;gt;&amp;#xA;      &amp;lt;font face=&amp;quot;SansSerif&amp;quot; color=&amp;quot;#000000&amp;quot; style=&amp;quot;font-size:11pt;&amp;quot;&amp;gt;&amp;lt;input type=&amp;quot;fjml&amp;quot; value=&amp;quot;%3CAnno+originalDataset%3D%22null%22+name%3D%22fj.anno.samplename%22+%2F%3E&amp;quot; style=&amp;quot;font-family:SansSerif; color:#000000; font-weight:normal;&amp;quot;&amp;gt;&amp;#xA;      &amp;lt;/font&amp;gt;&amp;#xA;    &amp;lt;/p&amp;gt;&amp;#xA;    &amp;lt;p style=&amp;quot;margin-top:0; text-align:left;&amp;quot;&amp;gt;&amp;#xA;      &amp;lt;font face=&amp;quot;SansSerif&amp;quot; color=&amp;quot;#000000&amp;quot; style=&amp;quot;font-size:11pt;&amp;quot;&amp;gt;&amp;lt;input type=&amp;quot;fjml&amp;quot; value=&amp;quot;%3CAnno+originalDataset%3D%22null%22+name%3D%22fj.anno.popname%22+%2F%3E&amp;quot; style=&amp;quot;font-family:SansSerif; color:#000000; font-weight:normal;&amp;quot;&amp;gt;&amp;#xA;      &amp;lt;/font&amp;gt;&amp;#xA;    &amp;lt;/p&amp;gt;&amp;#xA;    &amp;lt;p style=&amp;quot;margin-top:0; text-align:left;&amp;quot;&amp;gt;&amp;#xA;      &amp;lt;font face=&amp;quot;SansSerif&amp;quot; color=&amp;quot;#000000&amp;quot; style=&amp;quot;font-size:11pt;&amp;quot;&amp;gt;&amp;lt;input type=&amp;quot;fjml&amp;quot; value=&amp;quot;%3CStatistic+originalDataset%3D%22null%22+ancestor%3D%22%22+name%3D%22Count%22+id%3D%22%22+%2F%3E&amp;quot; style=&amp;quot;font-family:SansSerif; color:#000000; font-weight:normal;&amp;quot;&amp;gt;&amp;#xA;&amp;lt;/font&amp;gt;    &amp;lt;/p&amp;gt;&amp;#xA;</Content>
               <WindowPosition x="0"  y="340"  width="162"  height="64"  displayed="1"  panelState="" />
             </Annotation>
             <Legend lineWeight="Hairline"  fill="#ffffff"  stroke="#000000"  lineStyle="Solid"  gradientColor="#808080"  gradientStyle="le.gradientstyle.none"  enabled="1"  xScale="1"  yScale="1"  aspectRatioLock="0"  alpha="1"  figID="com.treestar.flowjo.charting.legend.FigLegend@554f0536#1757391804095"  rotation="0"  lock="0"  sizeLock="0"  contentLock="0"  wantsDrops="0"  rows="2"  columns="4"  drawGrid="1"  autoFitContents="0"  showHeader="1" >
               <RowSizes>
                 <Size index="0"  value="15" />
                 <Size index="1"  value="15" />
               </RowSizes>
               <ColSizes>
                 <Size index="0"  value="15" />
                 <Size index="1"  value="15" />
                 <Size index="2"  value="15" />
                 <Size index="3"  value="15" />
               </ColSizes>
               <WindowPosition x="280"  y="0"  width="60"  height="30"  displayed="0"  panelState="" />
               <Columns>
                 <Anno name="fj.anno.samplename" />
                 <Anno name="fj.anno.popname" />
                 <Statistic name="Count"  ancestor=""  correlate="" />
               </Columns>
             </Legend>
             <Ancestry lineWeight="Hairline"  fill="#ffffff"  stroke="#000000"  lineStyle="Solid"  gradientColor="#808080"  gradientStyle="le.gradientstyle.none"  enabled="1"  xScale="1"  yScale="1"  aspectRatioLock="0"  alpha="1"  figID="com.treestar.flowjo.charting.FigChartRow@699cd1b5#1757391804095"  rotation="0"  lock="0"  sizeLock="0"  contentLock="0"  wantsDrops="0"  backgating="0"  horizontal="0"  backgatingLargeDots="0"  backgatingContours="0" >
               <WindowPosition x="0"  y="0"  width="0"  height="1"  displayed="0"  panelState="" />
             </Ancestry>
             <Multigraph lineWeight="NoLine"  fill="#00ffffff"  stroke="#000000"  lineStyle="Solid"  gradientColor="#808080"  gradientStyle="le.gradientstyle.none"  enabled="1"  xScale="1"  yScale="1"  aspectRatioLock="1"  alpha="1"  figID="com.treestar.flowjo.charting.FigChartGrid@3525c980#1757391804095"  rotation="0"  lock="0"  sizeLock="0"  contentLock="0"  wantsDrops="0"  annoOffsetX="0"  annoOffsetY="0"  type="NONE"  displayType="DotPlot"  rows="0"  columns="0" >
               <WindowPosition x="0"  y="0"  width="0"  height="1"  displayed="0"  panelState="" />
               <Parameters/>
             </Multigraph>
             <PopModelList>
               <DataLayer path=""  panelValue="1"  discriminatorValue=""  sampleGMID="2"  sampleID="13" >
                 <LegendSpec color="#000000"  text=""  chartFill="le.chartfill.tinted.40"  lineWeight="Normal"  lineStyle="Solid"  control="0" />
               </DataLayer>
             </PopModelList>
             <WindowPosition x="65"  y="12"  width="256"  height="256"  displayed="1"  panelState="" />
           </ChartData>
           <FigColorLegend x="5"  y="306"  width="70"  height="12"  lineWeight="Hairline"  fill="#ffffff"  stroke="#000000"  lineStyle="Solid"  gradientColor="#808080"  gradientStyle="le.gradientstyle.none"  enabled="1"  xScale="1"  yScale="1"  aspectRatioLock="0"  alpha="1"  figID="com.treestar.layout.presentation.FigHeatmapStatAxis@24591148#1757391967249"  rotation="0"  lock="0"  sizeLock="0"  contentLock="0"  wantsDrops="0"  colorMapName="Default (blue,green,yellow,red)" />
           <ChartData x="403"  y="14"  width="256"  height="256"  lineWeight="Hairline"  fill="#ffffff"  stroke="#000000"  lineStyle="Solid"  gradientColor="#808080"  gradientStyle="le.gradientstyle.none"  enabled="1"  xScale="0.01"  yScale="0.01"  aspectRatioLock="0"  alpha="1"  figID="com.treestar.flowjo.charting.FigChartBox@6cb1a627#1757391850891"  rotation="0"  lock="0"  sizeLock="0"  contentLock="0"  wantsDrops="0"  dependents="1"  showSampleName="1"  showFullPath="1"  showFreq="0"  showCount="1"  showPopulationName="1"  showGraphTitle="0"  showMedians="0"  useShortName="1"  showKeyword="0"  keyword=""  showStatistic="0"  statistic=""  offsetHistograms="0"  offsetX="0"  offsetY="0"  flipH="0"  flipV="0"  showAdjunctHistograms="0"  scaleH="1"  scaleV="1"  panelIndex="-1" >
             <Graph smoothing="0"  backColor="#ffffff"  foreColor="#000000"  heatMapStatParameter="Comp-FITC-A"  type="Pseudocolor"  fast="1" >
               <Axis dimension="x"  name="Comp-FITC-A"  label=""  auto="auto" />
               <Axis dimension="y"  name="Comp-PE-A"  label=""  auto="auto" />
               <GraphSettings level="5%"  smoothingHighResolution="1"  contourHighResolution="1"  histogramSmoothingCount="0"  graphResolution="256"  showOutliers="0"  drawLargeDots="0"  dotsToDraw="8000"  tint="le.chartfill.tinted.40"  lineWeight="le.lineweight.normal"  lineStyle="le.linestyle.solid" />
               <GraphEnvironment showGrid="0"  showAxes="tnlTNL"  showGates="1"  showFreqOnPlots="1"  showGateNameOnPlots="1"  showMedians="0"  showUncomped="0"  addEventParam="0"  lastYAxisName="" >
                 <TextTraits font="SansSerif"  size="11"  name="Labels"  style="plain"  color="#000000"  background="#00ffffff"  just="left" />
                 <TextTraits font="SansSerif"  size="11"  name="LayoutGates"  style="plain"  color="#000000"  background="#00ffffff"  just="left" />
                 <TextTraits font="SansSerif"  size="9"  name="Numbers"  style="plain"  color="#000000"  background="#00ffffff"  just="left" />
                 <TextTraits font="SansSerif"  size="9"  name="Legend"  style="plain"  color="#000000"  background="#00ffffff"  just="left" />
                 <WindowPosition x="172"  y="92"  width="392"  height="584"  displayed="0"  panelState="---" />
               </GraphEnvironment>
             </Graph>
             <Annotation lineWeight="NoLine"  fill="#ffffff"  stroke="#808080"  lineStyle="Solid"  gradientColor="#808080"  gradientStyle="le.gradientstyle.none"  enabled="1"  xScale="1"  yScale="1"  aspectRatioLock="0"  alpha="1"  figID="com.treestar.flowjo.charting.FigChartAnnotation@62d4af7a#1757391806903"  rotation="0"  lock="0"  sizeLock="0"  contentLock="0"  wantsDrops="0"  autoFitContents="0"  autoMinimumSize="1"  padding="5,5,5,5" >
               <Content>&amp;#xA;&amp;#xA;    &amp;lt;p style=&amp;quot;margin-top:0; text-align:left;&amp;quot;&amp;gt;&amp;#xA;      &amp;lt;font face=&amp;quot;SansSerif&amp;quot; color=&amp;quot;#000000&amp;quot; style=&amp;quot;font-size:11pt;&amp;quot;&amp;gt;&amp;lt;input type=&amp;quot;fjml&amp;quot; value=&amp;quot;%3CAnno+originalDataset%3D%22null%22+name%3D%22fj.anno.samplename%22+%2F%3E&amp;quot; style=&amp;quot;font-family:SansSerif; color:#000000; font-weight:normal;&amp;quot;&amp;gt;&amp;#xA;      &amp;lt;/font&amp;gt;&amp;#xA;    &amp;lt;/p&amp;gt;&amp;#xA;    &amp;lt;p style=&amp;quot;margin-top:0; text-align:left;&amp;quot;&amp;gt;&amp;#xA;      &amp;lt;font face=&amp;quot;SansSerif&amp;quot; color=&amp;quot;#000000&amp;quot; style=&amp;quot;font-size:11pt;&amp;quot;&amp;gt;&amp;lt;input type=&amp;quot;fjml&amp;quot; value=&amp;quot;%3CAnno+originalDataset%3D%22null%22+name%3D%22fj.anno.popname%22+%2F%3E&amp;quot; style=&amp;quot;font-family:SansSerif; color:#000000; font-weight:normal;&amp;quot;&amp;gt;&amp;#xA;      &amp;lt;/font&amp;gt;&amp;#xA;    &amp;lt;/p&amp;gt;&amp;#xA;    &amp;lt;p style=&amp;quot;margin-top:0; text-align:left;&amp;quot;&amp;gt;&amp;#xA;      &amp;lt;font face=&amp;quot;SansSerif&amp;quot; color=&amp;quot;#000000&amp;quot; style=&amp;quot;font-size:11pt;&amp;quot;&amp;gt;&amp;lt;input type=&amp;quot;fjml&amp;quot; value=&amp;quot;%3CStatistic+originalDataset%3D%22null%22+ancestor%3D%22%22+name%3D%22Count%22+id%3D%22%22+%2F%3E&amp;quot; style=&amp;quot;font-family:SansSerif; color:#000000; font-weight:normal;&amp;quot;&amp;gt;&amp;#xA;&amp;lt;/font&amp;gt;    &amp;lt;/p&amp;gt;&amp;#xA;</Content>
               <WindowPosition x="0"  y="340"  width="162"  height="64"  displayed="1"  panelState="" />
             </Annotation>
             <Legend lineWeight="Hairline"  fill="#ffffff"  stroke="#000000"  lineStyle="Solid"  gradientColor="#808080"  gradientStyle="le.gradientstyle.none"  enabled="1"  xScale="1"  yScale="1"  aspectRatioLock="0"  alpha="1"  figID="com.treestar.flowjo.charting.legend.FigLegend@3bc94239#1757391806903"  rotation="0"  lock="0"  sizeLock="0"  contentLock="0"  wantsDrops="0"  rows="2"  columns="4"  drawGrid="1"  autoFitContents="0"  showHeader="1" >
               <RowSizes>
                 <Size index="0"  value="15" />
                 <Size index="1"  value="15" />
               </RowSizes>
               <ColSizes>
                 <Size index="0"  value="15" />
                 <Size index="1"  value="15" />
                 <Size index="2"  value="15" />
                 <Size index="3"  value="15" />
               </ColSizes>
               <WindowPosition x="280"  y="0"  width="60"  height="30"  displayed="0"  panelState="" />
               <Columns>
                 <Anno name="fj.anno.samplename" />
                 <Anno name="fj.anno.popname" />
                 <Statistic name="Count"  ancestor=""  correlate="" />
               </Columns>
             </Legend>
             <Ancestry lineWeight="Hairline"  fill="#ffffff"  stroke="#000000"  lineStyle="Solid"  gradientColor="#808080"  gradientStyle="le.gradientstyle.none"  enabled="1"  xScale="1"  yScale="1"  aspectRatioLock="0"  alpha="1"  figID="com.treestar.flowjo.charting.FigChartRow@6f59b7ea#1757391806903"  rotation="0"  lock="0"  sizeLock="0"  contentLock="0"  wantsDrops="0"  backgating="0"  horizontal="0"  backgatingLargeDots="0"  backgatingContours="0" >
               <WindowPosition x="0"  y="0"  width="0"  height="1"  displayed="0"  panelState="" />
             </Ancestry>
             <Multigraph lineWeight="NoLine"  fill="#00ffffff"  stroke="#000000"  lineStyle="Solid"  gradientColor="#808080"  gradientStyle="le.gradientstyle.none"  enabled="1"  xScale="1"  yScale="1"  aspectRatioLock="1"  alpha="1"  figID="com.treestar.flowjo.charting.FigChartGrid@6c41f819#1757391806903"  rotation="0"  lock="0"  sizeLock="0"  contentLock="0"  wantsDrops="0"  annoOffsetX="0"  annoOffsetY="0"  type="NONE"  displayType="DotPlot"  rows="0"  columns="0" >
               <WindowPosition x="0"  y="0"  width="0"  height="1"  displayed="0"  panelState="" />
               <Parameters/>
             </Multigraph>
             <PopModelList>
               <DataLayer path="Lymphocytes"  panelValue="1"  discriminatorValue=""  sampleGMID="2"  sampleID="13" >
                 <LegendSpec color="#000000"  text=""  chartFill="le.chartfill.tinted.40"  lineWeight="Normal"  lineStyle="Solid"  control="0" />
               </DataLayer>
             </PopModelList>
             <WindowPosition x="403"  y="14"  width="256"  height="256"  displayed="1"  panelState="" />
           </ChartData>
           <FigColorLegend x="350"  y="308"  width="70"  height="12"  lineWeight="Hairline"  fill="#ffffff"  stroke="#000000"  lineStyle="Solid"  gradientColor="#808080"  gradientStyle="le.gradientstyle.none"  enabled="1"  xScale="1"  yScale="1"  aspectRatioLock="0"  alpha="1"  figID="com.treestar.layout.presentation.FigHeatmapStatAxis@21435c06#1757391967249"  rotation="0"  lock="0"  sizeLock="0"  contentLock="0"  wantsDrops="0"  colorMapName="Default (blue,green,yellow,red)" />
         </FigList>
         <FigList x="28"  y="1346"  width="659"  height="418"  lineWeight="Hairline"  fill="#ffffff"  stroke="#000000"  lineStyle="Solid"  gradientColor="#808080"  gradientStyle="le.gradientstyle.none"  enabled="1"  xScale="1"  yScale="1"  aspectRatioLock="0"  alpha="1"  figID="com.treestar.layout.presentation.FigGroup@74f7e57f#1757391850998"  rotation="0"  lock="0"  sizeLock="0"  contentLock="0"  wantsDrops="0"  z="3" >
           <ChartData x="65"  y="12"  width="256"  height="256"  lineWeight="Hairline"  fill="#ffffff"  stroke="#000000"  lineStyle="Solid"  gradientColor="#808080"  gradientStyle="le.gradientstyle.none"  enabled="1"  xScale="0.01"  yScale="0.01"  aspectRatioLock="0"  alpha="1"  figID="com.treestar.flowjo.charting.FigChartBox@1dc28d72#1757391850790"  rotation="0"  lock="0"  sizeLock="0"  contentLock="0"  wantsDrops="0"  dependents="1"  showSampleName="1"  showFullPath="1"  showFreq="0"  showCount="1"  showPopulationName="1"  showGraphTitle="0"  showMedians="0"  useShortName="1"  showKeyword="0"  keyword=""  showStatistic="0"  statistic=""  offsetHistograms="0"  offsetX="0"  offsetY="0"  flipH="0"  flipV="0"  showAdjunctHistograms="0"  scaleH="1"  scaleV="1"  panelIndex="-1" >
             <Graph smoothing="0"  backColor="#ffffff"  foreColor="#000000"  heatMapStatParameter="Comp-FITC-A"  type="Pseudocolor"  fast="1" >
               <Axis dimension="x"  name="FSC-A"  label=""  auto="auto" />
               <Axis dimension="y"  name="SSC-A"  label=""  auto="auto" />
               <GraphSettings level="5%"  smoothingHighResolution="1"  contourHighResolution="1"  histogramSmoothingCount="0"  graphResolution="256"  showOutliers="0"  drawLargeDots="0"  dotsToDraw="8000"  tint="le.chartfill.tinted.40"  lineWeight="le.lineweight.normal"  lineStyle="le.linestyle.solid" />
               <GraphEnvironment showGrid="0"  showAxes="tnlTNL"  showGates="1"  showFreqOnPlots="1"  showGateNameOnPlots="1"  showMedians="0"  showUncomped="0"  addEventParam="0"  lastYAxisName="" >
                 <TextTraits font="SansSerif"  size="11"  name="Labels"  style="plain"  color="#000000"  background="#00ffffff"  just="left" />
                 <TextTraits font="SansSerif"  size="11"  name="LayoutGates"  style="plain"  color="#000000"  background="#00ffffff"  just="left" />
                 <TextTraits font="SansSerif"  size="9"  name="Numbers"  style="plain"  color="#000000"  background="#00ffffff"  just="left" />
                 <TextTraits font="SansSerif"  size="9"  name="Legend"  style="plain"  color="#000000"  background="#00ffffff"  just="left" />
                 <WindowPosition x="834"  y="82"  width="392"  height="584"  displayed="0"  panelState="---" />
               </GraphEnvironment>
             </Graph>
             <Annotation lineWeight="NoLine"  fill="#ffffff"  stroke="#808080"  lineStyle="Solid"  gradientColor="#808080"  gradientStyle="le.gradientstyle.none"  enabled="1"  xScale="1"  yScale="1"  aspectRatioLock="0"  alpha="1"  figID="com.treestar.flowjo.charting.FigChartAnnotation@705fbb21#1757391804095"  rotation="0"  lock="0"  sizeLock="0"  contentLock="0"  wantsDrops="0"  autoFitContents="0"  autoMinimumSize="1"  padding="5,5,5,5" >
               <Content>&amp;#xA;&amp;#xA;    &amp;lt;p style=&amp;quot;margin-top:0; text-align:left;&amp;quot;&amp;gt;&amp;#xA;      &amp;lt;font face=&amp;quot;SansSerif&amp;quot; color=&amp;quot;#000000&amp;quot; style=&amp;quot;font-size:11pt;&amp;quot;&amp;gt;&amp;lt;input type=&amp;quot;fjml&amp;quot; value=&amp;quot;%3CAnno+originalDataset%3D%22null%22+name%3D%22fj.anno.samplename%22+%2F%3E&amp;quot; style=&amp;quot;font-family:SansSerif; color:#000000; font-weight:normal;&amp;quot;&amp;gt;&amp;#xA;      &amp;lt;/font&amp;gt;&amp;#xA;    &amp;lt;/p&amp;gt;&amp;#xA;    &amp;lt;p style=&amp;quot;margin-top:0; text-align:left;&amp;quot;&amp;gt;&amp;#xA;      &amp;lt;font face=&amp;quot;SansSerif&amp;quot; color=&amp;quot;#000000&amp;quot; style=&amp;quot;font-size:11pt;&amp;quot;&amp;gt;&amp;lt;input type=&amp;quot;fjml&amp;quot; value=&amp;quot;%3CAnno+originalDataset%3D%22null%22+name%3D%22fj.anno.popname%22+%2F%3E&amp;quot; style=&amp;quot;font-family:SansSerif; color:#000000; font-weight:normal;&amp;quot;&amp;gt;&amp;#xA;      &amp;lt;/font&amp;gt;&amp;#xA;    &amp;lt;/p&amp;gt;&amp;#xA;    &amp;lt;p style=&amp;quot;margin-top:0; text-align:left;&amp;quot;&amp;gt;&amp;#xA;      &amp;lt;font face=&amp;quot;SansSerif&amp;quot; color=&amp;quot;#000000&amp;quot; style=&amp;quot;font-size:11pt;&amp;quot;&amp;gt;&amp;lt;input type=&amp;quot;fjml&amp;quot; value=&amp;quot;%3CStatistic+originalDataset%3D%22null%22+ancestor%3D%22%22+name%3D%22Count%22+id%3D%22%22+%2F%3E&amp;quot; style=&amp;quot;font-family:SansSerif; color:#000000; font-weight:normal;&amp;quot;&amp;gt;&amp;#xA;&amp;lt;/font&amp;gt;    &amp;lt;/p&amp;gt;&amp;#xA;</Content>
               <WindowPosition x="0"  y="340"  width="162"  height="64"  displayed="1"  panelState="" />
             </Annotation>
             <Legend lineWeight="Hairline"  fill="#ffffff"  stroke="#000000"  lineStyle="Solid"  gradientColor="#808080"  gradientStyle="le.gradientstyle.none"  enabled="1"  xScale="1"  yScale="1"  aspectRatioLock="0"  alpha="1"  figID="com.treestar.flowjo.charting.legend.FigLegend@554f0536#1757391804095"  rotation="0"  lock="0"  sizeLock="0"  contentLock="0"  wantsDrops="0"  rows="2"  columns="4"  drawGrid="1"  autoFitContents="0"  showHeader="1" >
               <RowSizes>
                 <Size index="0"  value="15" />
                 <Size index="1"  value="15" />
               </RowSizes>
               <ColSizes>
                 <Size index="0"  value="15" />
                 <Size index="1"  value="15" />
                 <Size index="2"  value="15" />
                 <Size index="3"  value="15" />
               </ColSizes>
               <WindowPosition x="280"  y="0"  width="60"  height="30"  displayed="0"  panelState="" />
               <Columns>
                 <Anno name="fj.anno.samplename" />
                 <Anno name="fj.anno.popname" />
                 <Statistic name="Count"  ancestor=""  correlate="" />
               </Columns>
             </Legend>
             <Ancestry lineWeight="Hairline"  fill="#ffffff"  stroke="#000000"  lineStyle="Solid"  gradientColor="#808080"  gradientStyle="le.gradientstyle.none"  enabled="1"  xScale="1"  yScale="1"  aspectRatioLock="0"  alpha="1"  figID="com.treestar.flowjo.charting.FigChartRow@699cd1b5#1757391804095"  rotation="0"  lock="0"  sizeLock="0"  contentLock="0"  wantsDrops="0"  backgating="0"  horizontal="0"  backgatingLargeDots="0"  backgatingContours="0" >
               <WindowPosition x="0"  y="0"  width="0"  height="1"  displayed="0"  panelState="" />
             </Ancestry>
             <Multigraph lineWeight="NoLine"  fill="#00ffffff"  stroke="#000000"  lineStyle="Solid"  gradientColor="#808080"  gradientStyle="le.gradientstyle.none"  enabled="1"  xScale="1"  yScale="1"  aspectRatioLock="1"  alpha="1"  figID="com.treestar.flowjo.charting.FigChartGrid@3525c980#1757391804095"  rotation="0"  lock="0"  sizeLock="0"  contentLock="0"  wantsDrops="0"  annoOffsetX="0"  annoOffsetY="0"  type="NONE"  displayType="DotPlot"  rows="0"  columns="0" >
               <WindowPosition x="0"  y="0"  width="0"  height="1"  displayed="0"  panelState="" />
               <Parameters/>
             </Multigraph>
             <PopModelList>
               <DataLayer path=""  panelValue="1"  discriminatorValue=""  sampleGMID="3"  sampleID="11" >
                 <LegendSpec color="#000000"  text=""  chartFill="le.chartfill.tinted.40"  lineWeight="Normal"  lineStyle="Solid"  control="0" />
               </DataLayer>
             </PopModelList>
             <WindowPosition x="65"  y="12"  width="256"  height="256"  displayed="1"  panelState="" />
           </ChartData>
           <FigColorLegend x="5"  y="306"  width="70"  height="12"  lineWeight="Hairline"  fill="#ffffff"  stroke="#000000"  lineStyle="Solid"  gradientColor="#808080"  gradientStyle="le.gradientstyle.none"  enabled="1"  xScale="1"  yScale="1"  aspectRatioLock="0"  alpha="1"  figID="com.treestar.layout.presentation.FigHeatmapStatAxis@f6800e6#1757391967249"  rotation="0"  lock="0"  sizeLock="0"  contentLock="0"  wantsDrops="0"  colorMapName="Default (blue,green,yellow,red)" />
           <ChartData x="403"  y="14"  width="256"  height="256"  lineWeight="Hairline"  fill="#ffffff"  stroke="#000000"  lineStyle="Solid"  gradientColor="#808080"  gradientStyle="le.gradientstyle.none"  enabled="1"  xScale="0.01"  yScale="0.01"  aspectRatioLock="0"  alpha="1"  figID="com.treestar.flowjo.charting.FigChartBox@32bde00f#1757391850891"  rotation="0"  lock="0"  sizeLock="0"  contentLock="0"  wantsDrops="0"  dependents="1"  showSampleName="1"  showFullPath="1"  showFreq="0"  showCount="1"  showPopulationName="1"  showGraphTitle="0"  showMedians="0"  useShortName="1"  showKeyword="0"  keyword=""  showStatistic="0"  statistic=""  offsetHistograms="0"  offsetX="0"  offsetY="0"  flipH="0"  flipV="0"  showAdjunctHistograms="0"  scaleH="1"  scaleV="1"  panelIndex="-1" >
             <Graph smoothing="0"  backColor="#ffffff"  foreColor="#000000"  heatMapStatParameter="Comp-FITC-A"  type="Pseudocolor"  fast="1" >
               <Axis dimension="x"  name="Comp-FITC-A"  label=""  auto="auto" />
               <Axis dimension="y"  name="Comp-PE-A"  label=""  auto="auto" />
               <GraphSettings level="5%"  smoothingHighResolution="1"  contourHighResolution="1"  histogramSmoothingCount="0"  graphResolution="256"  showOutliers="0"  drawLargeDots="0"  dotsToDraw="8000"  tint="le.chartfill.tinted.40"  lineWeight="le.lineweight.normal"  lineStyle="le.linestyle.solid" />
               <GraphEnvironment showGrid="0"  showAxes="tnlTNL"  showGates="1"  showFreqOnPlots="1"  showGateNameOnPlots="1"  showMedians="0"  showUncomped="0"  addEventParam="0"  lastYAxisName="" >
                 <TextTraits font="SansSerif"  size="11"  name="Labels"  style="plain"  color="#000000"  background="#00ffffff"  just="left" />
                 <TextTraits font="SansSerif"  size="11"  name="LayoutGates"  style="plain"  color="#000000"  background="#00ffffff"  just="left" />
                 <TextTraits font="SansSerif"  size="9"  name="Numbers"  style="plain"  color="#000000"  background="#00ffffff"  just="left" />
                 <TextTraits font="SansSerif"  size="9"  name="Legend"  style="plain"  color="#000000"  background="#00ffffff"  just="left" />
                 <WindowPosition x="172"  y="92"  width="392"  height="584"  displayed="0"  panelState="---" />
               </GraphEnvironment>
             </Graph>
             <Annotation lineWeight="NoLine"  fill="#ffffff"  stroke="#808080"  lineStyle="Solid"  gradientColor="#808080"  gradientStyle="le.gradientstyle.none"  enabled="1"  xScale="1"  yScale="1"  aspectRatioLock="0"  alpha="1"  figID="com.treestar.flowjo.charting.FigChartAnnotation@62d4af7a#1757391806903"  rotation="0"  lock="0"  sizeLock="0"  contentLock="0"  wantsDrops="0"  autoFitContents="0"  autoMinimumSize="1"  padding="5,5,5,5" >
               <Content>&amp;#xA;&amp;#xA;    &amp;lt;p style=&amp;quot;margin-top:0; text-align:left;&amp;quot;&amp;gt;&amp;#xA;      &amp;lt;font face=&amp;quot;SansSerif&amp;quot; color=&amp;quot;#000000&amp;quot; style=&amp;quot;font-size:11pt;&amp;quot;&amp;gt;&amp;lt;input type=&amp;quot;fjml&amp;quot; value=&amp;quot;%3CAnno+originalDataset%3D%22null%22+name%3D%22fj.anno.samplename%22+%2F%3E&amp;quot; style=&amp;quot;font-family:SansSerif; color:#000000; font-weight:normal;&amp;quot;&amp;gt;&amp;#xA;      &amp;lt;/font&amp;gt;&amp;#xA;    &amp;lt;/p&amp;gt;&amp;#xA;    &amp;lt;p style=&amp;quot;margin-top:0; text-align:left;&amp;quot;&amp;gt;&amp;#xA;      &amp;lt;font face=&amp;quot;SansSerif&amp;quot; color=&amp;quot;#000000&amp;quot; style=&amp;quot;font-size:11pt;&amp;quot;&amp;gt;&amp;lt;input type=&amp;quot;fjml&amp;quot; value=&amp;quot;%3CAnno+originalDataset%3D%22null%22+name%3D%22fj.anno.popname%22+%2F%3E&amp;quot; style=&amp;quot;font-family:SansSerif; color:#000000; font-weight:normal;&amp;quot;&amp;gt;&amp;#xA;      &amp;lt;/font&amp;gt;&amp;#xA;    &amp;lt;/p&amp;gt;&amp;#xA;    &amp;lt;p style=&amp;quot;margin-top:0; text-align:left;&amp;quot;&amp;gt;&amp;#xA;      &amp;lt;font face=&amp;quot;SansSerif&amp;quot; color=&amp;quot;#000000&amp;quot; style=&amp;quot;font-size:11pt;&amp;quot;&amp;gt;&amp;lt;input type=&amp;quot;fjml&amp;quot; value=&amp;quot;%3CStatistic+originalDataset%3D%22null%22+ancestor%3D%22%22+name%3D%22Count%22+id%3D%22%22+%2F%3E&amp;quot; style=&amp;quot;font-family:SansSerif; color:#000000; font-weight:normal;&amp;quot;&amp;gt;&amp;#xA;&amp;lt;/font&amp;gt;    &amp;lt;/p&amp;gt;&amp;#xA;</Content>
               <WindowPosition x="0"  y="340"  width="162"  height="64"  displayed="1"  panelState="" />
             </Annotation>
             <Legend lineWeight="Hairline"  fill="#ffffff"  stroke="#000000"  lineStyle="Solid"  gradientColor="#808080"  gradientStyle="le.gradientstyle.none"  enabled="1"  xScale="1"  yScale="1"  aspectRatioLock="0"  alpha="1"  figID="com.treestar.flowjo.charting.legend.FigLegend@3bc94239#1757391806903"  rotation="0"  lock="0"  sizeLock="0"  contentLock="0"  wantsDrops="0"  rows="2"  columns="4"  drawGrid="1"  autoFitContents="0"  showHeader="1" >
               <RowSizes>
                 <Size index="0"  value="15" />
                 <Size index="1"  value="15" />
               </RowSizes>
               <ColSizes>
                 <Size index="0"  value="15" />
                 <Size index="1"  value="15" />
                 <Size index="2"  value="15" />
                 <Size index="3"  value="15" />
               </ColSizes>
               <WindowPosition x="280"  y="0"  width="60"  height="30"  displayed="0"  panelState="" />
               <Columns>
                 <Anno name="fj.anno.samplename" />
                 <Anno name="fj.anno.popname" />
                 <Statistic name="Count"  ancestor=""  correlate="" />
               </Columns>
             </Legend>
             <Ancestry lineWeight="Hairline"  fill="#ffffff"  stroke="#000000"  lineStyle="Solid"  gradientColor="#808080"  gradientStyle="le.gradientstyle.none"  enabled="1"  xScale="1"  yScale="1"  aspectRatioLock="0"  alpha="1"  figID="com.treestar.flowjo.charting.FigChartRow@6f59b7ea#1757391806903"  rotation="0"  lock="0"  sizeLock="0"  contentLock="0"  wantsDrops="0"  backgating="0"  horizontal="0"  backgatingLargeDots="0"  backgatingContours="0" >
               <WindowPosition x="0"  y="0"  width="0"  height="1"  displayed="0"  panelState="" />
             </Ancestry>
             <Multigraph lineWeight="NoLine"  fill="#00ffffff"  stroke="#000000"  lineStyle="Solid"  gradientColor="#808080"  gradientStyle="le.gradientstyle.none"  enabled="1"  xScale="1"  yScale="1"  aspectRatioLock="1"  alpha="1"  figID="com.treestar.flowjo.charting.FigChartGrid@6c41f819#1757391806903"  rotation="0"  lock="0"  sizeLock="0"  contentLock="0"  wantsDrops="0"  annoOffsetX="0"  annoOffsetY="0"  type="NONE"  displayType="DotPlot"  rows="0"  columns="0" >
               <WindowPosition x="0"  y="0"  width="0"  height="1"  displayed="0"  panelState="" />
               <Parameters/>
             </Multigraph>
             <PopModelList>
               <DataLayer path="Lymphocytes"  panelValue="1"  discriminatorValue=""  sampleGMID="3"  sampleID="11" >
                 <LegendSpec color="#000000"  text=""  chartFill="le.chartfill.tinted.40"  lineWeight="Normal"  lineStyle="Solid"  control="0" />
               </DataLayer>
             </PopModelList>
             <WindowPosition x="403"  y="14"  width="256"  height="256"  displayed="1"  panelState="" />
           </ChartData>
           <FigColorLegend x="350"  y="308"  width="70"  height="12"  lineWeight="Hairline"  fill="#ffffff"  stroke="#000000"  lineStyle="Solid"  gradientColor="#808080"  gradientStyle="le.gradientstyle.none"  enabled="1"  xScale="1"  yScale="1"  aspectRatioLock="0"  alpha="1"  figID="com.treestar.layout.presentation.FigHeatmapStatAxis@3f91b71a#1757391967249"  rotation="0"  lock="0"  sizeLock="0"  contentLock="0"  wantsDrops="0"  colorMapName="Default (blue,green,yellow,red)" />
         </FigList>
         <FigList x="28"  y="1791"  width="659"  height="418"  lineWeight="Hairline"  fill="#ffffff"  stroke="#000000"  lineStyle="Solid"  gradientColor="#808080"  gradientStyle="le.gradientstyle.none"  enabled="1"  xScale="1"  yScale="1"  aspectRatioLock="0"  alpha="1"  figID="com.treestar.layout.presentation.FigGroup@44219387#1757391850998"  rotation="0"  lock="0"  sizeLock="0"  contentLock="0"  wantsDrops="0"  z="4" >
           <ChartData x="65"  y="12"  width="256"  height="256"  lineWeight="Hairline"  fill="#ffffff"  stroke="#000000"  lineStyle="Solid"  gradientColor="#808080"  gradientStyle="le.gradientstyle.none"  enabled="1"  xScale="0.01"  yScale="0.01"  aspectRatioLock="0"  alpha="1"  figID="com.treestar.flowjo.charting.FigChartBox@4cffc95b#1757391850805"  rotation="0"  lock="0"  sizeLock="0"  contentLock="0"  wantsDrops="0"  dependents="1"  showSampleName="1"  showFullPath="1"  showFreq="0"  showCount="1"  showPopulationName="1"  showGraphTitle="0"  showMedians="0"  useShortName="1"  showKeyword="0"  keyword=""  showStatistic="0"  statistic=""  offsetHistograms="0"  offsetX="0"  offsetY="0"  flipH="0"  flipV="0"  showAdjunctHistograms="0"  scaleH="1"  scaleV="1"  panelIndex="-1" >
             <Graph smoothing="0"  backColor="#ffffff"  foreColor="#000000"  heatMapStatParameter="Comp-FITC-A"  type="Pseudocolor"  fast="1" >
               <Axis dimension="x"  name="FSC-A"  label=""  auto="auto" />
               <Axis dimension="y"  name="SSC-A"  label=""  auto="auto" />
               <GraphSettings level="5%"  smoothingHighResolution="1"  contourHighResolution="1"  histogramSmoothingCount="0"  graphResolution="256"  showOutliers="0"  drawLargeDots="0"  dotsToDraw="8000"  tint="le.chartfill.tinted.40"  lineWeight="le.lineweight.normal"  lineStyle="le.linestyle.solid" />
               <GraphEnvironment showGrid="0"  showAxes="tnlTNL"  showGates="1"  showFreqOnPlots="1"  showGateNameOnPlots="1"  showMedians="0"  showUncomped="0"  addEventParam="0"  lastYAxisName="" >
                 <TextTraits font="SansSerif"  size="11"  name="Labels"  style="plain"  color="#000000"  background="#00ffffff"  just="left" />
                 <TextTraits font="SansSerif"  size="11"  name="LayoutGates"  style="plain"  color="#000000"  background="#00ffffff"  just="left" />
                 <TextTraits font="SansSerif"  size="9"  name="Numbers"  style="plain"  color="#000000"  background="#00ffffff"  just="left" />
                 <TextTraits font="SansSerif"  size="9"  name="Legend"  style="plain"  color="#000000"  background="#00ffffff"  just="left" />
                 <WindowPosition x="834"  y="82"  width="392"  height="584"  displayed="0"  panelState="---" />
               </GraphEnvironment>
             </Graph>
             <Annotation lineWeight="NoLine"  fill="#ffffff"  stroke="#808080"  lineStyle="Solid"  gradientColor="#808080"  gradientStyle="le.gradientstyle.none"  enabled="1"  xScale="1"  yScale="1"  aspectRatioLock="0"  alpha="1"  figID="com.treestar.flowjo.charting.FigChartAnnotation@705fbb21#1757391804095"  rotation="0"  lock="0"  sizeLock="0"  contentLock="0"  wantsDrops="0"  autoFitContents="0"  autoMinimumSize="1"  padding="5,5,5,5" >
               <Content>&amp;#xA;&amp;#xA;    &amp;lt;p style=&amp;quot;margin-top:0; text-align:left;&amp;quot;&amp;gt;&amp;#xA;      &amp;lt;font face=&amp;quot;SansSerif&amp;quot; color=&amp;quot;#000000&amp;quot; style=&amp;quot;font-size:11pt;&amp;quot;&amp;gt;&amp;lt;input type=&amp;quot;fjml&amp;quot; value=&amp;quot;%3CAnno+originalDataset%3D%22null%22+name%3D%22fj.anno.samplename%22+%2F%3E&amp;quot; style=&amp;quot;font-family:SansSerif; color:#000000; font-weight:normal;&amp;quot;&amp;gt;&amp;#xA;      &amp;lt;/font&amp;gt;&amp;#xA;    &amp;lt;/p&amp;gt;&amp;#xA;    &amp;lt;p style=&amp;quot;margin-top:0; text-align:left;&amp;quot;&amp;gt;&amp;#xA;      &amp;lt;font face=&amp;quot;SansSerif&amp;quot; color=&amp;quot;#000000&amp;quot; style=&amp;quot;font-size:11pt;&amp;quot;&amp;gt;&amp;lt;input type=&amp;quot;fjml&amp;quot; value=&amp;quot;%3CAnno+originalDataset%3D%22null%22+name%3D%22fj.anno.popname%22+%2F%3E&amp;quot; style=&amp;quot;font-family:SansSerif; color:#000000; font-weight:normal;&amp;quot;&amp;gt;&amp;#xA;      &amp;lt;/font&amp;gt;&amp;#xA;    &amp;lt;/p&amp;gt;&amp;#xA;    &amp;lt;p style=&amp;quot;margin-top:0; text-align:left;&amp;quot;&amp;gt;&amp;#xA;      &amp;lt;font face=&amp;quot;SansSerif&amp;quot; color=&amp;quot;#000000&amp;quot; style=&amp;quot;font-size:11pt;&amp;quot;&amp;gt;&amp;lt;input type=&amp;quot;fjml&amp;quot; value=&amp;quot;%3CStatistic+originalDataset%3D%22null%22+ancestor%3D%22%22+name%3D%22Count%22+id%3D%22%22+%2F%3E&amp;quot; style=&amp;quot;font-family:SansSerif; color:#000000; font-weight:normal;&amp;quot;&amp;gt;&amp;#xA;&amp;lt;/font&amp;gt;    &amp;lt;/p&amp;gt;&amp;#xA;</Content>
               <WindowPosition x="0"  y="340"  width="162"  height="64"  displayed="1"  panelState="" />
             </Annotation>
             <Legend lineWeight="Hairline"  fill="#ffffff"  stroke="#000000"  lineStyle="Solid"  gradientColor="#808080"  gradientStyle="le.gradientstyle.none"  enabled="1"  xScale="1"  yScale="1"  aspectRatioLock="0"  alpha="1"  figID="com.treestar.flowjo.charting.legend.FigLegend@554f0536#1757391804095"  rotation="0"  lock="0"  sizeLock="0"  contentLock="0"  wantsDrops="0"  rows="2"  columns="4"  drawGrid="1"  autoFitContents="0"  showHeader="1" >
               <RowSizes>
                 <Size index="0"  value="15" />
                 <Size index="1"  value="15" />
               </RowSizes>
               <ColSizes>
                 <Size index="0"  value="15" />
                 <Size index="1"  value="15" />
                 <Size index="2"  value="15" />
                 <Size index="3"  value="15" />
               </ColSizes>
               <WindowPosition x="280"  y="0"  width="60"  height="30"  displayed="0"  panelState="" />
               <Columns>
                 <Anno name="fj.anno.samplename" />
                 <Anno name="fj.anno.popname" />
                 <Statistic name="Count"  ancestor=""  correlate="" />
               </Columns>
             </Legend>
             <Ancestry lineWeight="Hairline"  fill="#ffffff"  stroke="#000000"  lineStyle="Solid"  gradientColor="#808080"  gradientStyle="le.gradientstyle.none"  enabled="1"  xScale="1"  yScale="1"  aspectRatioLock="0"  alpha="1"  figID="com.treestar.flowjo.charting.FigChartRow@699cd1b5#1757391804095"  rotation="0"  lock="0"  sizeLock="0"  contentLock="0"  wantsDrops="0"  backgating="0"  horizontal="0"  backgatingLargeDots="0"  backgatingContours="0" >
               <WindowPosition x="0"  y="0"  width="0"  height="1"  displayed="0"  panelState="" />
             </Ancestry>
             <Multigraph lineWeight="NoLine"  fill="#00ffffff"  stroke="#000000"  lineStyle="Solid"  gradientColor="#808080"  gradientStyle="le.gradientstyle.none"  enabled="1"  xScale="1"  yScale="1"  aspectRatioLock="1"  alpha="1"  figID="com.treestar.flowjo.charting.FigChartGrid@3525c980#1757391804095"  rotation="0"  lock="0"  sizeLock="0"  contentLock="0"  wantsDrops="0"  annoOffsetX="0"  annoOffsetY="0"  type="NONE"  displayType="DotPlot"  rows="0"  columns="0" >
               <WindowPosition x="0"  y="0"  width="0"  height="1"  displayed="0"  panelState="" />
               <Parameters/>
             </Multigraph>
             <PopModelList>
               <DataLayer path=""  panelValue="1"  discriminatorValue=""  sampleGMID="4"  sampleID="12" >
                 <LegendSpec color="#000000"  text=""  chartFill="le.chartfill.tinted.40"  lineWeight="Normal"  lineStyle="Solid"  control="0" />
               </DataLayer>
             </PopModelList>
             <WindowPosition x="65"  y="12"  width="256"  height="256"  displayed="1"  panelState="" />
           </ChartData>
           <FigColorLegend x="5"  y="306"  width="70"  height="12"  lineWeight="Hairline"  fill="#ffffff"  stroke="#000000"  lineStyle="Solid"  gradientColor="#808080"  gradientStyle="le.gradientstyle.none"  enabled="1"  xScale="1"  yScale="1"  aspectRatioLock="0"  alpha="1"  figID="com.treestar.layout.presentation.FigHeatmapStatAxis@53ae22f1#1757391967249"  rotation="0"  lock="0"  sizeLock="0"  contentLock="0"  wantsDrops="0"  colorMapName="Default (blue,green,yellow,red)" />
           <ChartData x="403"  y="14"  width="256"  height="256"  lineWeight="Hairline"  fill="#ffffff"  stroke="#000000"  lineStyle="Solid"  gradientColor="#808080"  gradientStyle="le.gradientstyle.none"  enabled="1"  xScale="0.01"  yScale="0.01"  aspectRatioLock="0"  alpha="1"  figID="com.treestar.flowjo.charting.FigChartBox@4316dbe8#1757391850891"  rotation="0"  lock="0"  sizeLock="0"  contentLock="0"  wantsDrops="0"  dependents="1"  showSampleName="1"  showFullPath="1"  showFreq="0"  showCount="1"  showPopulationName="1"  showGraphTitle="0"  showMedians="0"  useShortName="1"  showKeyword="0"  keyword=""  showStatistic="0"  statistic=""  offsetHistograms="0"  offsetX="0"  offsetY="0"  flipH="0"  flipV="0"  showAdjunctHistograms="0"  scaleH="1"  scaleV="1"  panelIndex="-1" >
             <Graph smoothing="0"  backColor="#ffffff"  foreColor="#000000"  heatMapStatParameter="Comp-FITC-A"  type="Pseudocolor"  fast="1" >
               <Axis dimension="x"  name="Comp-FITC-A"  label=""  auto="auto" />
               <Axis dimension="y"  name="Comp-PE-A"  label=""  auto="auto" />
               <GraphSettings level="5%"  smoothingHighResolution="1"  contourHighResolution="1"  histogramSmoothingCount="0"  graphResolution="256"  showOutliers="0"  drawLargeDots="0"  dotsToDraw="8000"  tint="le.chartfill.tinted.40"  lineWeight="le.lineweight.normal"  lineStyle="le.linestyle.solid" />
               <GraphEnvironment showGrid="0"  showAxes="tnlTNL"  showGates="1"  showFreqOnPlots="1"  showGateNameOnPlots="1"  showMedians="0"  showUncomped="0"  addEventParam="0"  lastYAxisName="" >
                 <TextTraits font="SansSerif"  size="11"  name="Labels"  style="plain"  color="#000000"  background="#00ffffff"  just="left" />
                 <TextTraits font="SansSerif"  size="11"  name="LayoutGates"  style="plain"  color="#000000"  background="#00ffffff"  just="left" />
                 <TextTraits font="SansSerif"  size="9"  name="Numbers"  style="plain"  color="#000000"  background="#00ffffff"  just="left" />
                 <TextTraits font="SansSerif"  size="9"  name="Legend"  style="plain"  color="#000000"  background="#00ffffff"  just="left" />
                 <WindowPosition x="172"  y="92"  width="392"  height="584"  displayed="0"  panelState="---" />
               </GraphEnvironment>
             </Graph>
             <Annotation lineWeight="NoLine"  fill="#ffffff"  stroke="#808080"  lineStyle="Solid"  gradientColor="#808080"  gradientStyle="le.gradientstyle.none"  enabled="1"  xScale="1"  yScale="1"  aspectRatioLock="0"  alpha="1"  figID="com.treestar.flowjo.charting.FigChartAnnotation@62d4af7a#1757391806903"  rotation="0"  lock="0"  sizeLock="0"  contentLock="0"  wantsDrops="0"  autoFitContents="0"  autoMinimumSize="1"  padding="5,5,5,5" >
               <Content>&amp;#xA;&amp;#xA;    &amp;lt;p style=&amp;quot;margin-top:0; text-align:left;&amp;quot;&amp;gt;&amp;#xA;      &amp;lt;font face=&amp;quot;SansSerif&amp;quot; color=&amp;quot;#000000&amp;quot; style=&amp;quot;font-size:11pt;&amp;quot;&amp;gt;&amp;lt;input type=&amp;quot;fjml&amp;quot; value=&amp;quot;%3CAnno+originalDataset%3D%22null%22+name%3D%22fj.anno.samplename%22+%2F%3E&amp;quot; style=&amp;quot;font-family:SansSerif; color:#000000; font-weight:normal;&amp;quot;&amp;gt;&amp;#xA;      &amp;lt;/font&amp;gt;&amp;#xA;    &amp;lt;/p&amp;gt;&amp;#xA;    &amp;lt;p style=&amp;quot;margin-top:0; text-align:left;&amp;quot;&amp;gt;&amp;#xA;      &amp;lt;font face=&amp;quot;SansSerif&amp;quot; color=&amp;quot;#000000&amp;quot; style=&amp;quot;font-size:11pt;&amp;quot;&amp;gt;&amp;lt;input type=&amp;quot;fjml&amp;quot; value=&amp;quot;%3CAnno+originalDataset%3D%22null%22+name%3D%22fj.anno.popname%22+%2F%3E&amp;quot; style=&amp;quot;font-family:SansSerif; color:#000000; font-weight:normal;&amp;quot;&amp;gt;&amp;#xA;      &amp;lt;/font&amp;gt;&amp;#xA;    &amp;lt;/p&amp;gt;&amp;#xA;    &amp;lt;p style=&amp;quot;margin-top:0; text-align:left;&amp;quot;&amp;gt;&amp;#xA;      &amp;lt;font face=&amp;quot;SansSerif&amp;quot; color=&amp;quot;#000000&amp;quot; style=&amp;quot;font-size:11pt;&amp;quot;&amp;gt;&amp;lt;input type=&amp;quot;fjml&amp;quot; value=&amp;quot;%3CStatistic+originalDataset%3D%22null%22+ancestor%3D%22%22+name%3D%22Count%22+id%3D%22%22+%2F%3E&amp;quot; style=&amp;quot;font-family:SansSerif; color:#000000; font-weight:normal;&amp;quot;&amp;gt;&amp;#xA;&amp;lt;/font&amp;gt;    &amp;lt;/p&amp;gt;&amp;#xA;</Content>
               <WindowPosition x="0"  y="340"  width="162"  height="64"  displayed="1"  panelState="" />
             </Annotation>
             <Legend lineWeight="Hairline"  fill="#ffffff"  stroke="#000000"  lineStyle="Solid"  gradientColor="#808080"  gradientStyle="le.gradientstyle.none"  enabled="1"  xScale="1"  yScale="1"  aspectRatioLock="0"  alpha="1"  figID="com.treestar.flowjo.charting.legend.FigLegend@3bc94239#1757391806903"  rotation="0"  lock="0"  sizeLock="0"  contentLock="0"  wantsDrops="0"  rows="2"  columns="4"  drawGrid="1"  autoFitContents="0"  showHeader="1" >
               <RowSizes>
                 <Size index="0"  value="15" />
                 <Size index="1"  value="15" />
               </RowSizes>
               <ColSizes>
                 <Size index="0"  value="15" />
                 <Size index="1"  value="15" />
                 <Size index="2"  value="15" />
                 <Size index="3"  value="15" />
               </ColSizes>
               <WindowPosition x="280"  y="0"  width="60"  height="30"  displayed="0"  panelState="" />
               <Columns>
                 <Anno name="fj.anno.samplename" />
                 <Anno name="fj.anno.popname" />
                 <Statistic name="Count"  ancestor=""  correlate="" />
               </Columns>
             </Legend>
             <Ancestry lineWeight="Hairline"  fill="#ffffff"  stroke="#000000"  lineStyle="Solid"  gradientColor="#808080"  gradientStyle="le.gradientstyle.none"  enabled="1"  xScale="1"  yScale="1"  aspectRatioLock="0"  alpha="1"  figID="com.treestar.flowjo.charting.FigChartRow@6f59b7ea#1757391806903"  rotation="0"  lock="0"  sizeLock="0"  contentLock="0"  wantsDrops="0"  backgating="0"  horizontal="0"  backgatingLargeDots="0"  backgatingContours="0" >
               <WindowPosition x="0"  y="0"  width="0"  height="1"  displayed="0"  panelState="" />
             </Ancestry>
             <Multigraph lineWeight="NoLine"  fill="#00ffffff"  stroke="#000000"  lineStyle="Solid"  gradientColor="#808080"  gradientStyle="le.gradientstyle.none"  enabled="1"  xScale="1"  yScale="1"  aspectRatioLock="1"  alpha="1"  figID="com.treestar.flowjo.charting.FigChartGrid@6c41f819#1757391806903"  rotation="0"  lock="0"  sizeLock="0"  contentLock="0"  wantsDrops="0"  annoOffsetX="0"  annoOffsetY="0"  type="NONE"  displayType="DotPlot"  rows="0"  columns="0" >
               <WindowPosition x="0"  y="0"  width="0"  height="1"  displayed="0"  panelState="" />
               <Parameters/>
             </Multigraph>
             <PopModelList>
               <DataLayer path="Lymphocytes"  panelValue="1"  discriminatorValue=""  sampleGMID="4"  sampleID="12" >
                 <LegendSpec color="#000000"  text=""  chartFill="le.chartfill.tinted.40"  lineWeight="Normal"  lineStyle="Solid"  control="0" />
               </DataLayer>
             </PopModelList>
             <WindowPosition x="403"  y="14"  width="256"  height="256"  displayed="1"  panelState="" />
           </ChartData>
           <FigColorLegend x="350"  y="308"  width="70"  height="12"  lineWeight="Hairline"  fill="#ffffff"  stroke="#000000"  lineStyle="Solid"  gradientColor="#808080"  gradientStyle="le.gradientstyle.none"  enabled="1"  xScale="1"  yScale="1"  aspectRatioLock="0"  alpha="1"  figID="com.treestar.layout.presentation.FigHeatmapStatAxis@6836e7ee#1757391967249"  rotation="0"  lock="0"  sizeLock="0"  contentLock="0"  wantsDrops="0"  colorMapName="Default (blue,green,yellow,red)" />
         </FigList>
       </FigList>
     </Layout>
     <WindowPosition x="0"  y="0"  width="900"  height="600" />
   </LayoutEditor>
   <Scripts>
     <Script lang="text/javascript"  name="New Script    " />
   </Scripts>
   <Experiment>
     <PlateModel name="Plate"  color="#00ffffff"  rows="8"  columns="12"  plateID="00000"  expID="000-00000"  format="Plate"  showNEntries="1"  peHeatmap="1"  peShowEnums="1"  peThickBorders="1" >
       <PrintLayout flipPattern0="0"  rows="1"  columns="1"  padding="36"  header=""  footer=""  headerActive="0"  footerActive="0"  scalingMode="fj.print.scale.none"  scaling="1"  orientation="1"  width="595.2744"  height="841.8888"  imageableX="72"  imageableY="72"  imageableWidth="451.2744"  imageableHeight="697.8888" />
     </PlateModel>
     <PlateEditorState>
       <KeywordList>
         <Keyword attribute="Treatment &quot;Drug A&quot;"  value="10ug/L" />
         <Keyword attribute="Assay"  value="GFP Reporter" />
         <Keyword attribute="Time point"  value="24hr" />
       </KeywordList>
       <StagingArea>
         <StagingWell/>
         <StagingWell/>
         <StagingWell/>
         <StagingWell/>
       </StagingArea>
     </PlateEditorState>
   </Experiment>
   <Exports/>
   <SOPS/>
   <experiment/>
   <weights/>
 </Workspace>
