# Supplementary material for: Identification and validation of γ-Linolenic acid as a natural FABP5 inhibitor in hepatocellular carcinoma through deep learning and experimental approaches
Source: Front Immunol. 2026 Jan 28;17:1700347. doi: 10.3389/fimmu.2026.1700347 (PMC12891133; doi:10.3389/fimmu.2026.1700347)
Supplement: Supplementary file 12 [file DataSheet10.zip]

Archive with 12 entries (9 files):
- SEM20250613/0/
- SEM20250613/0.15/
- SEM20250613/0.2/
- SEM20250613/0/1_006.tif
- SEM20250613/0/1_008.tif
- SEM20250613/0/1_009.tif
- SEM20250613/0.15/1_001.tif
- SEM20250613/0.15/1_002.tif
- SEM20250613/0.15/1_007.tif
- SEM20250613/0.2/1_00.tif
- SEM20250613/0.2/1_008.tif
- SEM20250613/0.2/1_009.tif
