# Supplementary material for: Identification and validation of γ-Linolenic acid as a natural FABP5 inhibitor in hepatocellular carcinoma through deep learning and experimental approaches
Source: Front Immunol. 2026 Jan 28;17:1700347. doi: 10.3389/fimmu.2026.1700347 (PMC12891133; doi:10.3389/fimmu.2026.1700347)
Supplement: Supplementary file 13 [file DataSheet11.zip]

Archive with 3 entries (3 files):
- Werternblot/1.jpg
- Werternblot/2.jpg
- Werternblot/WB.pdf
