# Supplementary material for: Identification and validation of γ-Linolenic acid as a natural FABP5 inhibitor in hepatocellular carcinoma through deep learning and experimental approaches
Source: Front Immunol. 2026 Jan 28;17:1700347. doi: 10.3389/fimmu.2026.1700347 (PMC12891133; doi:10.3389/fimmu.2026.1700347)
Supplement: Supplementary file 14 [file DataSheet12.csv]

tp	tn	fp	fn	SE	SP	MCC	ACC	P	F1	BA	AUC	fold	Model
87	86	12	11	0.8877551020408163	0.8775510204081632	0.7653459686532837	0.8826530612244898	0.8787878787878788	0.8832487309644671	0.8826530612244898	0.9369012911286962	fold1	MACCS-MLP
89	84	14	9	0.9081632653061225	0.8571428571428571	0.7663041486449779	0.8826530612244898	0.8640776699029126	0.8855721393034826	0.8826530612244898	0.952155351936693	fold2	MACCS-MLP
87	89	9	11	0.8877551020408163	0.9081632653061225	0.796084166404533	0.8979591836734694	0.90625	0.8969072164948454	0.8979591836734694	0.9690753852561431	fold3	MACCS-MLP
93	89	9	5	0.9489795918367347	0.9081632653061225	0.8578577387159502	0.9285714285714286	0.9117647058823529	0.9300000000000002	0.9285714285714286	0.9773531861724282	fold4	MACCS-MLP
92	86	11	6	0.9387755102040817	0.8865979381443299	0.8266789378261815	0.9128205128205128	0.8932038834951457	0.9154228855721394	0.9126867241742058	0.9752261729434041	fold5	MACCS-MLP
88	83	15	10	0.8979591836734694	0.8469387755102041	0.7458693713477784	0.8724489795918368	0.8543689320388349	0.8756218905472637	0.8724489795918368	0.9295085381091212	fold1	MACCS-SVM
85	86	12	13	0.8673469387755102	0.8775510204081632	0.7449367428225295	0.8724489795918368	0.8762886597938144	0.8717948717948717	0.8724489795918366	0.9317471886713868	fold2	MACCS-SVM
87	91	7	11	0.8877551020408163	0.9285714285714286	0.8170073702056668	0.9081632653061225	0.925531914893617	0.90625	0.9081632653061225	0.9496043315285297	fold3	MACCS-SVM
94	93	5	4	0.9591836734693877	0.9489795918367347	0.9082105494685634	0.9540816326530612	0.9494949494949495	0.9543147208121828	0.9540816326530612	0.9733965014577259	fold4	MACCS-SVM
88	87	10	10	0.8979591836734694	0.8969072164948454	0.7948664001683148	0.8974358974358975	0.8979591836734694	0.8979591836734694	0.8974332000841574	0.9351462234378287	fold5	MACCS-SVM
90	82	16	8	0.9183673469387755	0.8367346938775511	0.7576306440952065	0.8775510204081632	0.8490566037735849	0.8823529411764707	0.8775510204081634	0.9380987088713035	fold1	MACCS-RF
87	85	13	11	0.8877551020408163	0.8673469387755102	0.7552593373581467	0.8775510204081632	0.87	0.8787878787878789	0.8775510204081632	0.9241461890878802	fold2	MACCS-RF
85	90	8	13	0.8673469387755102	0.9183673469387755	0.7867389259421773	0.8928571428571429	0.9139784946236559	0.8900523560209423	0.8928571428571428	0.9620470637234486	fold3	MACCS-RF
92	91	7	6	0.9387755102040817	0.9285714285714286	0.867392097807055	0.9336734693877551	0.9292929292929293	0.934010152284264	0.9336734693877551	0.9862036651395252	fold4	MACCS-RF
90	83	14	8	0.9183673469387755	0.8556701030927835	0.7757530874153362	0.8871794871794871	0.8653846153846154	0.8910891089108911	0.8870187250157795	0.9649168945928887	fold5	MACCS-RF
87	83	15	11	0.8877551020408163	0.8469387755102041	0.7353066331851001	0.8673469387755102	0.8529411764705882	0.87	0.8673469387755102	0.9387755102040817	fold1	MACCS-XGBoost
86	88	10	12	0.8775510204081632	0.8979591836734694	0.7756717518813399	0.8877551020408163	0.8958333333333334	0.8865979381443299	0.8877551020408163	0.9479383590170762	fold2	MACCS-XGBoost
85	91	7	13	0.8673469387755102	0.9285714285714286	0.7974142996067924	0.8979591836734694	0.9239130434782609	0.8947368421052632	0.8979591836734694	0.9734485630987089	fold3	MACCS-XGBoost
92	94	4	6	0.9387755102040817	0.9591836734693877	0.8981462390204987	0.9489795918367347	0.9583333333333334	0.9484536082474228	0.9489795918367347	0.9817263640149937	fold4	MACCS-XGBoost
91	87	10	7	0.9285714285714286	0.8969072164948454	0.8260001647424317	0.9128205128205128	0.900990099009901	0.914572864321608	0.912739322533137	0.9700715337681465	fold5	MACCS-XGBoost
89	87	11	9	0.9081632653061225	0.8877551020408163	0.796084166404533	0.8979591836734694	0.89	0.8989898989898989	0.8979591836734694	0.9314348188254893	fold1	Morgan-MLP
89	89	9	9	0.9081632653061225	0.9081632653061225	0.8163265306122449	0.9081632653061225	0.9081632653061225	0.9081632653061225	0.9081632653061225	0.955539358600583	fold2	Morgan-MLP
86	88	10	12	0.8775510204081632	0.8979591836734694	0.7756717518813399	0.8877551020408163	0.8958333333333334	0.8865979381443299	0.8877551020408163	0.9748542274052477	fold3	Morgan-MLP
93	87	11	5	0.9489795918367347	0.8877551020408163	0.838307340612269	0.9183673469387755	0.8942307692307693	0.9207920792079209	0.9183673469387755	0.9762598917117867	fold4	Morgan-MLP
90	87	10	8	0.9183673469387755	0.8969072164948454	0.8155319779209385	0.9076923076923077	0.9	0.9090909090909091	0.9076372817168105	0.9657584683357879	fold5	Morgan-MLP
87	87	11	11	0.8877551020408163	0.8877551020408163	0.7755102040816326	0.8877551020408163	0.8877551020408163	0.8877551020408163	0.8877551020408163	0.9416389004581425	fold1	Morgan-SVM
88	88	10	10	0.8979591836734694	0.8979591836734694	0.7959183673469388	0.8979591836734694	0.8979591836734694	0.8979591836734694	0.8979591836734694	0.9310703873386089	fold2	Morgan-SVM
88	90	8	10	0.8979591836734694	0.9183673469387755	0.8164965809277261	0.9081632653061225	0.9166666666666666	0.9072164948453607	0.9081632653061225	0.9492399000416493	fold3	Morgan-SVM
94	90	8	4	0.9591836734693877	0.9183673469387755	0.8782829229710919	0.9387755102040817	0.9215686274509803	0.9400000000000001	0.9387755102040816	0.976051645147855	fold4	Morgan-SVM
87	87	10	11	0.8877551020408163	0.8969072164948454	0.7846623185356617	0.8923076923076924	0.8969072164948454	0.8923076923076922	0.8923311592678309	0.9582895013675574	fold5	Morgan-SVM
87	86	12	11	0.8877551020408163	0.8775510204081632	0.7653459686532837	0.8826530612244898	0.8787878787878788	0.8832487309644671	0.8826530612244898	0.9230528946272387	fold1	Morgan-RF
87	88	10	11	0.8877551020408163	0.8979591836734694	0.785755194484038	0.8928571428571429	0.8969072164948454	0.8923076923076922	0.8928571428571428	0.9322157434402332	fold2	Morgan-RF
89	90	8	9	0.9081632653061225	0.9183673469387755	0.8265736461455464	0.9132653061224489	0.9175257731958762	0.9128205128205128	0.9132653061224489	0.9578821324448147	fold3	Morgan-RF
95	88	10	3	0.9693877551020408	0.8979591836734694	0.8695680613335971	0.9336734693877551	0.9047619047619048	0.9359605911330049	0.9336734693877551	0.9834964598084132	fold4	Morgan-RF
91	82	15	7	0.9285714285714286	0.845360824742268	0.7768799534798225	0.8871794871794871	0.8584905660377359	0.8921568627450982	0.8869661266568483	0.967862402693036	fold5	Morgan-RF
89	86	12	9	0.9081632653061225	0.8775510204081632	0.7860826948398166	0.8928571428571429	0.8811881188118812	0.8944723618090452	0.8928571428571428	0.9531965847563515	fold1	Morgan-XGBoost
87	90	8	11	0.8877551020408163	0.9183673469387755	0.8065004271733184	0.9030612244897959	0.9157894736842105	0.9015544041450776	0.903061224489796	0.9585068721366098	fold2	Morgan-XGBoost
88	91	7	10	0.8979591836734694	0.9285714285714286	0.8269181595068201	0.9132653061224489	0.9263157894736842	0.911917098445596	0.9132653061224489	0.9694398167430237	fold3	Morgan-XGBoost
96	92	6	2	0.9795918367346939	0.9387755102040817	0.9191332914813752	0.9591836734693877	0.9411764705882353	0.96	0.9591836734693877	0.9892753019575177	fold4	Morgan-XGBoost
87	86	11	11	0.8877551020408163	0.8865979381443299	0.7743530401851462	0.8871794871794871	0.8877551020408163	0.8877551020408163	0.8871765200925731	0.9676520092573111	fold5	Morgan-XGBoost
85	89	9	13	0.8673469387755102	0.9081632653061225	0.7761570016953835	0.8877551020408163	0.9042553191489362	0.8854166666666667	0.8877551020408163	0.9359121199500209	fold1	RDKit-MLP
88	89	9	10	0.8979591836734694	0.9081632653061225	0.8061644203147922	0.9030612244897959	0.9072164948453608	0.9025641025641026	0.903061224489796	0.9579341940857976	fold2	RDKit-MLP
90	90	8	8	0.9183673469387755	0.9183673469387755	0.8367346938775511	0.9183673469387755	0.9183673469387755	0.9183673469387755	0.9183673469387755	0.9765201999167014	fold3	RDKit-MLP
94	89	9	4	0.9591836734693877	0.9081632653061225	0.8684780351309749	0.9336734693877551	0.912621359223301	0.9353233830845772	0.9336734693877551	0.9843815077051229	fold4	RDKit-MLP
90	86	11	8	0.9183673469387755	0.8865979381443299	0.8054738448590655	0.9025641025641026	0.8910891089108911	0.9045226130653267	0.9024826425415526	0.9700189354092152	fold5	RDKit-MLP
87	81	17	11	0.8877551020408163	0.826530612244898	0.7156282175958394	0.8571428571428571	0.8365384615384616	0.8613861386138615	0.8571428571428572	0.9164410662224073	fold1	RDKit-SVM
88	85	13	10	0.8979591836734694	0.8673469387755102	0.765664962506315	0.8826530612244898	0.8712871287128713	0.8844221105527638	0.8826530612244898	0.9218034152436485	fold2	RDKit-SVM
87	90	8	11	0.8877551020408163	0.9183673469387755	0.8065004271733184	0.9030612244897959	0.9157894736842105	0.9015544041450776	0.903061224489796	0.943304872969596	fold3	RDKit-SVM
91	92	6	7	0.9285714285714286	0.9387755102040817	0.867392097807055	0.9336734693877551	0.9381443298969072	0.9333333333333333	0.9336734693877551	0.9780299875052061	fold4	RDKit-SVM
87	87	10	11	0.8877551020408163	0.8969072164948454	0.7846623185356617	0.8923076923076924	0.8969072164948454	0.8923076923076922	0.8923311592678309	0.9516095097832947	fold5	RDKit-SVM
86	83	15	12	0.8775510204081632	0.8469387755102041	0.7248294978393115	0.8622448979591837	0.8514851485148515	0.864321608040201	0.8622448979591837	0.9268013327780091	fold1	RDKit-RF
87	86	12	11	0.8877551020408163	0.8775510204081632	0.7653459686532837	0.8826530612244898	0.8787878787878788	0.8832487309644671	0.8826530612244898	0.9248229904206581	fold2	RDKit-RF
87	90	8	11	0.8877551020408163	0.9183673469387755	0.8065004271733184	0.9030612244897959	0.9157894736842105	0.9015544041450776	0.903061224489796	0.9492919616826323	fold3	RDKit-RF
92	91	7	6	0.9387755102040817	0.9285714285714286	0.867392097807055	0.9336734693877551	0.9292929292929293	0.934010152284264	0.9336734693877551	0.9817784256559767	fold4	RDKit-RF
89	84	13	9	0.9081632653061225	0.865979381443299	0.7749583067025214	0.8871794871794871	0.8725490196078431	0.89	0.8870713233747107	0.9597622554176309	fold5	RDKit-RF
86	84	14	12	0.8775510204081632	0.8571428571428571	0.7348469228349535	0.8673469387755102	0.86	0.8686868686868686	0.8673469387755102	0.9383069554352352	fold1	RDKit-XGBoost
88	87	11	10	0.8979591836734694	0.8877551020408163	0.785755194484038	0.8928571428571429	0.8888888888888888	0.8934010152284263	0.8928571428571428	0.9496043315285297	fold2	RDKit-XGBoost
88	91	7	10	0.8979591836734694	0.9285714285714286	0.8269181595068201	0.9132653061224489	0.9263157894736842	0.911917098445596	0.9132653061224489	0.9700645564348188	fold3	RDKit-XGBoost
91	90	8	7	0.9285714285714286	0.9183673469387755	0.8469828719763006	0.923469387755102	0.9191919191919192	0.9238578680203046	0.9234693877551021	0.9793835901707622	fold4	RDKit-XGBoost
89	84	13	9	0.9081632653061225	0.865979381443299	0.7749583067025214	0.8871794871794871	0.8725490196078431	0.89	0.8870713233747107	0.9614980012623606	fold5	RDKit-XGBoost
88	87	11	10	0.8979591836734694	0.8877551020408163	0.785755194484038	0.8928571428571429	0.8888888888888888	0.8934010152284263	0.8928571428571428	0.9320595585172845	fold1	TopologicalTorsion-MLP
88	87	11	10	0.8979591836734694	0.8877551020408163	0.785755194484038	0.8928571428571429	0.8888888888888888	0.8934010152284263	0.8928571428571428	0.9543940024989588	fold2	TopologicalTorsion-MLP
87	86	12	11	0.8877551020408163	0.8775510204081632	0.7653459686532837	0.8826530612244898	0.8787878787878788	0.8832487309644671	0.8826530612244898	0.9641295293627654	fold3	TopologicalTorsion-MLP
94	87	11	4	0.9591836734693877	0.8877551020408163	0.8491076363610419	0.923469387755102	0.8952380952380953	0.9261083743842364	0.923469387755102	0.9750104123281965	fold4	TopologicalTorsion-MLP
88	86	11	10	0.8979591836734694	0.8865979381443299	0.7846396676775488	0.8923076923076924	0.8888888888888888	0.8934010152284263	0.8922785609088997	0.9666526404376183	fold5	TopologicalTorsion-MLP
85	86	12	13	0.8673469387755102	0.8775510204081632	0.7449367428225295	0.8724489795918368	0.8762886597938144	0.8717948717948717	0.8724489795918366	0.9331007913369429	fold1	TopologicalTorsion-SVM
88	87	11	10	0.8979591836734694	0.8877551020408163	0.785755194484038	0.8928571428571429	0.8888888888888888	0.8934010152284263	0.8928571428571428	0.9305497709287797	fold2	TopologicalTorsion-SVM
88	91	7	10	0.8979591836734694	0.9285714285714286	0.8269181595068201	0.9132653061224489	0.9263157894736842	0.911917098445596	0.9132653061224489	0.943929612661391	fold3	TopologicalTorsion-SVM
93	90	8	5	0.9489795918367347	0.9183673469387755	0.8677536241738236	0.9336734693877551	0.9207920792079208	0.934673366834171	0.9336734693877551	0.9768846314035818	fold4	TopologicalTorsion-SVM
87	89	8	11	0.8877551020408163	0.9175257731958762	0.8055351343206173	0.9025641025641026	0.9157894736842105	0.9015544041450776	0.9026404376183463	0.9519250999368819	fold5	TopologicalTorsion-SVM
87	86	12	11	0.8877551020408163	0.8775510204081632	0.7653459686532837	0.8826530612244898	0.8787878787878788	0.8832487309644671	0.8826530612244898	0.9294044148271553	fold1	TopologicalTorsion-RF
88	86	12	10	0.8979591836734694	0.8775510204081632	0.7756717518813399	0.8877551020408163	0.88	0.888888888888889	0.8877551020408163	0.9231570179092045	fold2	TopologicalTorsion-RF
89	90	8	9	0.9081632653061225	0.9183673469387755	0.8265736461455464	0.9132653061224489	0.9175257731958762	0.9128205128205128	0.9132653061224489	0.96100583090379	fold3	TopologicalTorsion-RF
93	87	11	5	0.9489795918367347	0.8877551020408163	0.838307340612269	0.9183673469387755	0.8942307692307693	0.9207920792079209	0.9183673469387755	0.9850062473969179	fold4	TopologicalTorsion-RF
89	85	12	9	0.9081632653061225	0.8762886597938144	0.7849475249756993	0.8923076923076924	0.8811881188118812	0.8944723618090452	0.8922259625499684	0.968125394487692	fold5	TopologicalTorsion-RF
89	85	13	9	0.9081632653061225	0.8673469387755102	0.7761570016953835	0.8877551020408163	0.8725490196078431	0.89	0.8877551020408163	0.9438775510204083	fold1	TopologicalTorsion-XGBoost
87	89	9	11	0.8877551020408163	0.9081632653061225	0.796084166404533	0.8979591836734694	0.90625	0.8969072164948454	0.8979591836734694	0.9515826738858809	fold2	TopologicalTorsion-XGBoost
88	89	9	10	0.8979591836734694	0.9081632653061225	0.8061644203147922	0.9030612244897959	0.9072164948453608	0.9025641025641026	0.903061224489796	0.9659516867971678	fold3	TopologicalTorsion-XGBoost
93	93	5	5	0.9489795918367347	0.9489795918367347	0.8979591836734694	0.9489795918367347	0.9489795918367347	0.9489795918367347	0.9489795918367347	0.984277384423157	fold4	TopologicalTorsion-XGBoost
87	82	15	11	0.8877551020408163	0.845360824742268	0.7338883597513075	0.8666666666666667	0.8529411764705882	0.87	0.8665579633915421	0.9595518619819061	fold5	TopologicalTorsion-XGBoost
92	82	16	6	0.9387755102040817	0.8367346938775511	0.7795794428691074	0.8877551020408163	0.8518518518518519	0.8932038834951458	0.8877551020408163	0.9474698042482299	fold1	AtomPairsFP-MLP
88	90	8	10	0.8979591836734694	0.9183673469387755	0.8164965809277261	0.9081632653061225	0.9166666666666666	0.9072164948453607	0.9081632653061225	0.9538733860891295	fold2	AtomPairsFP-MLP
85	94	4	13	0.8673469387755102	0.9591836734693877	0.830038289419688	0.9132653061224489	0.9550561797752809	0.9090909090909092	0.9132653061224489	0.9813098708871304	fold3	AtomPairsFP-MLP
95	86	12	3	0.9693877551020408	0.8775510204081632	0.850533061997952	0.923469387755102	0.8878504672897196	0.926829268292683	0.923469387755102	0.9881299458558933	fold4	AtomPairsFP-MLP
89	87	10	9	0.9081632653061225	0.8969072164948454	0.8051551859394316	0.9025641025641026	0.898989898989899	0.9035532994923858	0.9025352409004839	0.9690721649484535	fold5	AtomPairsFP-MLP
88	88	10	10	0.8979591836734694	0.8979591836734694	0.7959183673469388	0.8979591836734694	0.8979591836734694	0.8979591836734694	0.8979591836734694	0.935079133694294	fold1	AtomPairsFP-SVM
87	88	10	11	0.8877551020408163	0.8979591836734694	0.785755194484038	0.8928571428571429	0.8969072164948454	0.8923076923076922	0.8928571428571428	0.9276343190337359	fold2	AtomPairsFP-SVM
87	91	7	11	0.8877551020408163	0.9285714285714286	0.8170073702056668	0.9081632653061225	0.925531914893617	0.90625	0.9081632653061225	0.9518429820907954	fold3	AtomPairsFP-SVM
92	90	8	6	0.9387755102040817	0.9183673469387755	0.8573214099741124	0.9285714285714286	0.92	0.9292929292929293	0.9285714285714286	0.9808413161182841	fold4	AtomPairsFP-SVM
86	91	6	12	0.8775510204081632	0.9381443298969072	0.8169855319786148	0.9076923076923077	0.9347826086956522	0.9052631578947369	0.9078476751525353	0.9613928045444982	fold5	AtomPairsFP-SVM
89	88	10	9	0.9081632653061225	0.8979591836734694	0.8061644203147922	0.9030612244897959	0.898989898989899	0.9035532994923858	0.903061224489796	0.945960016659725	fold1	AtomPairsFP-RF
86	89	9	12	0.8775510204081632	0.9081632653061225	0.7860826948398166	0.8928571428571429	0.9052631578947369	0.8911917098445595	0.8928571428571428	0.9360162432319866	fold2	AtomPairsFP-RF
87	94	4	11	0.8877551020408163	0.9591836734693877	0.8491076363610419	0.923469387755102	0.9560439560439561	0.9206349206349207	0.923469387755102	0.9604331528529779	fold3	AtomPairsFP-RF
91	89	9	7	0.9285714285714286	0.9081632653061225	0.8369089954509192	0.9183673469387755	0.91	0.9191919191919193	0.9183673469387755	0.9782902957101208	fold4	AtomPairsFP-RF
90	85	12	8	0.9183673469387755	0.8762886597938144	0.7954932801781284	0.8974358974358975	0.8823529411764706	0.9	0.8973280033662949	0.9639175257731959	fold5	AtomPairsFP-RF
90	86	12	8	0.9183673469387755	0.8775510204081632	0.7965821859505252	0.8979591836734694	0.8823529411764706	0.9	0.8979591836734694	0.9509058725531029	fold1	AtomPairsFP-XGBoost
87	91	7	11	0.8877551020408163	0.9285714285714286	0.8170073702056668	0.9081632653061225	0.925531914893617	0.90625	0.9081632653061225	0.9560599750104123	fold2	AtomPairsFP-XGBoost
87	92	6	11	0.8877551020408163	0.9387755102040817	0.8276084805365761	0.9132653061224489	0.9354838709677419	0.9109947643979057	0.9132653061224489	0.9811016243231987	fold3	AtomPairsFP-XGBoost
93	88	10	5	0.9489795918367347	0.8979591836734694	0.8480432578337755	0.923469387755102	0.9029126213592233	0.9253731343283583	0.9234693877551021	0.9853186172428154	fold4	AtomPairsFP-XGBoost
91	82	15	7	0.9285714285714286	0.845360824742268	0.7768799534798225	0.8871794871794871	0.8584905660377359	0.8921568627450982	0.8869661266568483	0.9645487060803702	fold5	AtomPairsFP-XGBoost
